# Supplementary material for: Cubic time algorithms of amalgamating gene trees and building evolutionary scenarios
Source: Biol Direct. 2012 Dec 22;7:48. doi: 10.1186/1745-6150-7-48 (PMC3577452; doi:10.1186/1745-6150-7-48)
Supplement: Additional file 3 — Input gene trees (artificial data). (viewable by e.g. TreeViewX). [file 1745-6150-7-48-S3.txt]

((((((((Nme,(Xfa,(Pae,(Vch,(Eco,Buc))))),(Rpr,(Rpr,(Ccr,Mlo)))),(Hpy,Cje)),((Bbu,(Bbu,Tpa)),(Ctr,((Tpa,Tpa),(Bbu,Tpa))))),(((Sau,Nme),(Uur,(Mpn,Mge))),((((Lla,Spy),Lla),(Mpn,Mge)),(((Bsu,Bha),(Uur,(Mpn,Mge))),(((Sau,(Bsu,Bha)),(Lla,Spy)),Uur))))),(Ape,((Mth,((Mja,Tma),Uur)),(Hbs,Afu)))),(((Bbu,Tpa),Dra),(Ape,Sso))),(Aae,Tma))
((((((((Nme,(Xfa,(Vch,((Eco,Buc),(Hin,Pmu))))),((Xfa,(Pae,Tpa)),(Ccr,Mlo))),((Nme,(Xfa,(Pae,Rpr))),Rpr)),(Rpr,(Ccr,Mlo))),(Hpy,Cje)),((Bbu,(Cpn,Ctr)),((Hpy,Cje),Cje))),((((Bsu,Bha),(Lla,Spy)),(Mpn,Mge)),((Dra,((Hbs,(Afu,Tvo)),(Afu,(Tac,Tvo)))),(Dra,(Mtu,Syn))))),Tma)
((((((Nme,(Rpr,(Ccr,Mlo))),((Bbu,Tpa),(Cpn,Ctr))),((((Xfa,(Pae,(Vch,Eco))),(Xfa,Pae)),(Rpr,(Ccr,Mlo))),(Nme,Mlo))),((Mpn,Mge),((((Sau,(Lla,Spy)),(Uur,(Mpn,Mge))),(Dra,(Mtu,Syn))),(((Hbs,(Afu,(Tac,Tvo))),(Hbs,((Afu,Tac),(Afu,(Tac,Tvo))))),((Hbs,(Afu,Tac)),(Hbs,((Tac,Tvo),Cje))))))),(Ape,Sso)),(Aae,Tma))
(((((((Rpr,(Ccr,Mlo)),(Hpy,Cje)),((Nme,Xfa),((Hpy,Cje),(Hpy,Cje)))),((Bbu,Tpa),Cpn)),((((((Sau,(Bsu,Bha)),Lla),(Lla,Spy)),((Sau,Tpa),Lla)),(Uur,((Mpn,Mge),Rpr))),(Dra,((Mtu,Syn),Uur)))),((Ape,Sso),((Mth,(Mja,Pho)),(Afu,(Tac,Tvo))))),(Aae,Tma))
(((((((Nme,(Xfa,(Pae,(Vch,((Eco,Buc),(Hin,Pmu)))))),Aae),((Hpy,Cje),((Rpr,(Ccr,Mlo)),(Rpr,(Ccr,Mlo))))),((Cpn,Ctr),((Bbu,Tpa),Sso))),(((((Sau,Bsu),Spy),Uur),(Uur,Mpn)),(Dra,Syn))),((Ape,Sso),(Mja,(Hbs,(Tvo,Syn))))),(Tma,Aae))
((((((Nme,(Xfa,(Pae,(Buc,(Hin,Pmu))))),((Nme,(Xfa,Pae)),(Ccr,Mlo))),(Hpy,Cje)),((Bbu,Tpa),(Cpn,Ctr))),((((Sau,(Bsu,Bha)),Ape),(Uur,Dra)),(Mtu,Syn))),((Sso,((Mth,((Mja,(Pho,Pab)),Mja)),(Hbs,(Afu,(Tac,Tvo))))),((Ape,Sso),((Mth,((Mja,Pho),Mja)),(Afu,((Tac,Tvo),(Tac,Tvo)))))))
((((((((Xfa,(Pae,(Vch,((Eco,Buc),(Hin,Pmu))))),(Nme,(Xfa,(Pae,(Vch,(Hin,Pmu)))))),(Rpr,Ccr)),(Hpy,Cje)),(((Bbu,Tpa),((Cpn,Ctr),Ctr)),((Bbu,Tpa),(Cpn,Ctr)))),((Uur,(Dra,(((Mtu,Syn),Syn),(Mtu,Syn)))),(((Bsu,Bha),(Lla,Spy)),(Dra,((Mtu,Syn),((Mtu,Syn),((Mtu,Syn),Mtu))))))),(Mth,(Afu,(Tac,Tvo)))),(Aae,Tma))
((((((((Nme,(Xfa,(Vch,(Hin,Pmu)))),Rpr),((Hpy,Cje),Hpy)),(Mpn,Mge)),(((Cpn,Ctr),(Tpa,Ctr)),((Bbu,Tpa),Cpn))),(((((Nme,Pae),(Nme,(Xfa,(Pae,((Buc,(Hin,Pmu)),(Eco,Buc)))))),(Ccr,Mlo)),(Hpy,Cje)),((Bbu,Tpa),((Bbu,Tpa),(((Cpn,Ctr),(Cpn,Ctr)),Ctr))))),((Ape,Sso),(((Pho,Pab),(Hbs,(Afu,(Tac,Tvo)))),((Mth,Mja),(Afu,(Tac,Tvo)))))),Aae)
(((((Nme,(Ccr,Mlo)),((((Nme,(Afu,(Tac,Tvo))),Rpr),((Xfa,(Pae,((Eco,Buc),(Hin,Pmu)))),((Ccr,Mlo),Uur))),(Hpy,(Hpy,Cje)))),((Hpy,Cje),(Hpy,Cje))),(((Sau,(Bsu,Bha)),Lla),(Sau,Spy))),((Ape,(Mth,(Pho,(Mja,(Pho,Pab))))),((Ape,Sso),((Mth,(Pho,(Mja,(Pho,Pab)))),((Mth,(Mja,(Pho,Pab))),(((Mpn,Mge),Mge),(Hbs,Afu)))))))
(((((((Hpy,(Hpy,Cje)),((Cpn,Ctr),(Bbu,Rpr))),((((Xfa,((Pae,(Vch,((Eco,Buc),Pmu))),Ctr)),(Rpr,(Ccr,Mlo))),(Hpy,Cje)),((Bbu,Tpa),Ctr))),(Sso,Bbu)),((((Sau,(Bsu,Bha)),(Lla,Spy)),(Uur,(Mpn,Mge))),(Dra,(Mtu,Syn)))),(Ape,Sso)),((Aae,Tma),Tma))
((((Ape,Sso),((Cpn,Ctr),((((((Uur,(Uur,(Mpn,Mge))),(((((Sau,(Bha,(Bsu,Bha))),(Lla,Spy)),((Sau,(Bsu,Bha)),(Lla,Spy))),(Sau,Bsu)),(Uur,(Mpn,Mge)))),Dra),Aae),((((Sau,Bsu),Spy),((Xfa,(Pae,(Vch,(Eco,Buc)))),(Rpr,(Ccr,Mlo)))),(Uur,((Mpn,Mge),(Mpn,Mge))))),((Dra,Syn),(Dra,(Mtu,Syn)))))),(((Uur,(Mpn,Mge)),(Mtu,Syn)),((Mja,(Pho,Pab)),(Afu,Tac)))),(Aae,Tma))
(((((Nme,Hpy),((((Nme,(Xfa,(Pae,(Vch,Eco)))),(Rpr,(Ccr,Mlo))),((Hpy,Cje),Hpy)),(((Nme,(Xfa,Pae)),Ccr),(Hpy,Cje)))),((Tpa,Tpa),(Cpn,Ctr))),(((((Sau,(Bsu,Bha)),(Lla,Spy)),(Uur,(Mpn,Mge))),Uur),Dra)),(((Ape,Sso),Ape),((Mja,(Hbs,(Afu,(Tac,Tvo)))),((Mth,(Mja,(Pho,Pab))),(Hbs,(Tvo,(Afu,(Tac,Tvo))))))))
(((((((Nme,(Xfa,(Pae,(Vch,((Eco,Buc),(Hin,Pmu)))))),(Mth,(Rpr,(Ccr,Mlo)))),(Hpy,(Hpy,Cje))),(Cpn,Ctr)),((Uur,(Mpn,Mge)),(Dra,(Mtu,Syn)))),((Ape,(Ape,Sso)),((Hbs,(Afu,((Tac,Tvo),(Tac,Tvo)))),((Mja,Xfa),((Hbs,(Xfa,((Tac,Tvo),Tac))),(Afu,(Tac,Tvo))))))),(Aae,Tma))
(((((((Rpr,(Ccr,Mlo)),(Nme,((Xfa,Pae),(Pae,(Vch,((Eco,Buc),(Hin,Pmu))))))),(Bbu,Tpa)),((((Sau,(Bsu,Bha)),((Sau,(Bsu,Bha)),Lla)),(Sau,Aae)),Uur)),((((Sau,((Bsu,Bha),(Bsu,Bha))),Sau),(Lla,Spy)),(Uur,Mpn))),(((Mth,((Mja,Pab),(Pho,Pab))),Hbs),(((Pho,Pab),(((Mja,Pab),Pho),Mja)),(Hbs,(Afu,(Tac,Tvo)))))),(Aae,(Ape,((Afu,(Tac,Tac)),Hbs))))
(((((Ctr,Ctr),(((Nme,(Xfa,(Pae,(Vch,((Eco,Buc),Hin))))),((Hpy,Cje),(Hpy,Cje))),(Ctr,((Bbu,Tpa),(Ctr,Ctr))))),((Ape,Sso),(((Pho,Pab),(Mth,((Afu,Bbu),(Lla,Spy)))),(Cpn,Ctr)))),(Aae,Tma)),(((((Rpr,((Hpy,Cje),Tma)),(Cpn,Ctr)),((Uur,((Mpn,Mge),(Mpn,Mge))),(Uur,(Mpn,Mge)))),(((Lla,Spy),(Dra,(Mtu,Syn))),Afu)),(Aae,Tma)))
(((((Rpr,(Bbu,Tpa)),((((Xfa,(Pae,(Vch,((Eco,Buc),(Hin,Pmu))))),(Rpr,(Mlo,Ccr))),Bbu),(((Bbu,Tpa),((Cpn,Ctr),(Cpn,Ctr))),((Cpn,Ctr),(Cpn,Ctr))))),((((Bsu,Bha),(Lla,Spy)),(((Uur,((Mpn,Mge),Ctr)),Uur),(Uur,(Mpn,Mge)))),(Dra,(Mtu,Syn)))),(((Hbs,(Afu,(Tac,Tvo))),(Mja,Pab)),(Ape,Sso))),((Aae,Tma),(Aae,Tma)))
((((((Nme,((Ccr,Mlo),(Ccr,Mlo))),(Hpy,Cje)),(((Xfa,((Pae,(Vch,(Hin,Pmu))),(Pae,(Vch,((Eco,(Eco,Buc)),(Hin,Pmu)))))),(Rpr,Mlo)),((Hpy,Cje),(Hpy,Cje)))),(Tpa,((Cpn,Ctr),Cpn))),(Ape,(((Mth,(Mja,(Pho,Pab))),Mja),((Hbs,(Afu,Afu)),(Hbs,Tac))))),((((Sau,((Bsu,Bha),(Bsu,Bha))),(Lla,Spy)),((Uur,(Mpn,Mge)),Hpy)),(Dra,Syn)))
(((((((Xfa,(Pae,(Vch,((Eco,Buc),Pmu)))),(Rpr,(Ccr,Mlo))),Hpy),(Ape,Sso)),(((Bbu,Tpa),(Cpn,Ctr)),(Hbs,(Afu,(Afu,Tac))))),(((Mpn,Mge),(Dra,(Mtu,Syn))),(Sso,(Ape,Sso)))),((Ape,Sso),((Mth,(Mja,Pho)),(((Sau,(Bsu,Bha)),((Cpn,Ctr),Mth)),Uur))))
(((((((Nme,(Xfa,(Pae,(Vch,((Eco,Buc),Pmu))))),(Rpr,(Ccr,Mlo))),(Afu,(Tac,Tvo))),((Hpy,Cje),Hpy)),(Bbu,Tpa)),((((((Bsu,Bha),(Lla,Spy)),(Uur,Mth)),(((Lla,Spy),(Sau,(Lla,Spy))),Uur)),(Dra,(Mtu,Syn))),((((Sau,(Lla,Spy)),((Uur,Mja),(Uur,(Mpn,Mge)))),(Uur,(Mpn,Mge))),((((Bsu,Bha),Spy),(Uur,(Mpn,Mge))),((Sau,(Bsu,Bha)),(Lla,Spy)))))),(Tma,Aae))
((((((Nme,Xfa),(Rpr,(Ccr,Mlo))),(Nme,Uur)),(((Bbu,Tpa),(Ctr,(Xfa,(Pae,(Vch,((Eco,Buc),(Hin,Pmu))))))),((Bbu,Tpa),((Cpn,Ctr),Cpn)))),((((Lla,Spy),(((Sau,Bbu),(Sau,(Bsu,Bha))),(Lla,Spy))),(((Uur,((Mpn,Mge),Mge)),Mge),(Uur,(((Mpn,Mge),(Mpn,Mge)),(Mpn,Mge))))),((Mtu,Syn),Tma))),(Ape,(Mth,((Mja,(Pho,Pab)),(Mja,Pho)))))
((((((((Nme,((Pae,(Vch,((Eco,Buc),(Hin,Pmu)))),(Xfa,(Pae,(Vch,(Eco,(Hin,Pmu))))))),Rpr),(Hpy,Cje)),(((Cpn,Ctr),((Cpn,Ctr),Ctr)),(Tpa,(Ctr,Tma)))),(((Bbu,Tpa),(Cpn,Ctr)),(Tpa,((((Cpn,Ctr),(Cpn,Ctr)),Dra),((Ctr,(Cpn,Ctr)),(Cpn,Uur)))))),(Dra,(((Pho,Pab),(Mja,Pho)),(Syn,Syn)))),((Ape,Sso),(Mth,(Hbs,(((Tac,Tvo),Tac),(Afu,Aae)))))),(Aae,Tma))
(((((((Xfa,Vch),(((Xfa,(Pae,(Vch,Pmu))),((Afu,Tvo),(Afu,Tvo))),(Rpr,(Ccr,Mlo)))),(Hpy,Cje)),((Bbu,Tpa),(Bbu,Tpa))),(((((((Sau,Bha),(Spy,Mth)),((Sau,(Bha,(Bha,Bha))),(Lla,Spy))),(((Bsu,Bha),Bha),(Lla,Spy))),(Uur,Mge)),Aae),(Dra,(Mtu,Syn)))),((Mja,(Mth,((Mja,(Pho,Pab)),(Mja,(Pho,Pab))))),(Hbs,((Afu,(Tac,Tvo)),(Afu,(Tac,Tvo)))))),Aae)
(((((Sau,Bha),(Lla,Spy)),(((((Nme,(Xfa,Vch)),(Hpy,Cje)),((Nme,(Cje,(Bbu,Tpa))),(Nme,Hpy))),Ctr),((((Bsu,Bha),Lla),((Uur,(Mpn,Mge)),(Uur,Mpn))),(Dra,((Mtu,Syn),(Mtu,Syn)))))),((Ape,Sso),((Mth,(Hbs,(Afu,Tac))),(((Mth,(Pho,Pab)),(((Pho,Pab),Cpn),(Mja,(Pho,Pab)))),(Hbs,(Afu,(Tac,Tvo))))))),(Aae,Tma))
(((((((Nme,(Xfa,(((Pae,(Vch,((Eco,Buc),(Hin,Pmu)))),(Pae,(Vch,(Buc,(Hin,Pmu))))),Pae))),(Rpr,Mlo)),(Cje,((Hpy,Cje),((Hpy,Cje),(Hpy,Cje))))),(((Bbu,Tpa),(Bbu,Tpa)),(Cpn,Ctr))),(((((Sau,(Bsu,Bha)),(Sau,Bha)),(Lla,Spy)),(Mpn,Mge)),(Dra,(Mtu,Syn)))),((Ape,Sso),((Mth,Hbs),(Mth,(Mja,(Pho,Pab)))))),(Aae,Tma))
(((((((Nme,(Xfa,(Pae,Vch))),Ape),(Dra,Syn)),((Bbu,Tpa),((Cpn,Ctr),(Cpn,Ctr)))),(((Lla,Spy),(Mpn,Mge)),(((((Nme,(Xfa,(Vch,(Eco,Buc)))),(Rpr,(Ccr,Mlo))),((Nme,((Rpr,Ccr),(Rpr,(Ccr,Mlo)))),((Bsu,Bha),Nme))),(Hpy,Cje)),(Bbu,(Cpn,Ctr))))),((Ape,Sso),(((Mth,((Mja,(Pho,Pab)),(Bbu,Tpa))),(((Afu,(Tac,Tvo)),Tma),(Afu,Tvo))),Dra))),Aae)
((((((((Nme,(Xfa,(Pae,(Vch,((Eco,Buc),(Hin,Pmu)))))),(Ccr,Mlo)),(Hpy,Cje)),(Cpn,Ctr)),((Nme,((Rpr,(Ccr,Mlo)),((Ccr,Mlo),(Ccr,Mlo)))),(Hpy,Cje))),((((Bsu,Bha),((Lla,Spy),(Lla,Spy))),(Uur,(Mpn,(Mpn,Mge)))),(Mtu,Syn))),((Sso,(((Ape,Sso),(Ape,Sso)),(Ape,Sso))),(Hbs,(Afu,((Tac,Tvo),Mge))))),((Hpy,(Bbu,Tpa)),((Sau,Bha),Dra)))
(((((((Nme,(Xfa,((Pae,((Eco,Buc),(Hin,Pmu))),Pae))),(((Ccr,Mlo),(Vch,(Buc,(Hin,Pmu)))),(Rpr,(Ccr,Mlo)))),(Hpy,Cje)),((Bbu,Tpa),(Cpn,Ctr))),(((Nme,Pae),(Rpr,(((Ccr,Mlo),(Ccr,Mlo)),(Tac,Tvo)))),(Bbu,Tpa))),((Sau,((Mtu,Uur),(Mpn,Mge))),(Dra,(Dra,(Mtu,Syn))))),((Ape,Sso),(Mja,(Hbs,(Afu,(Tac,Tvo))))))
((((((((Nme,(Xfa,Pae)),(Rpr,(Ccr,Mlo))),(Hpy,Cje)),((Nme,((Vch,((Eco,Buc),(Hin,Pmu))),(Xfa,(Vch,(Hin,Pmu))))),Hpy)),((Bbu,Tpa),(Cpn,Ctr))),((Sau,(Lla,Spy)),(Sau,(Lla,Spy)))),(((Ape,Sso),(Ape,Sso)),(((Mth,((Mja,(Pho,Pab)),(Mja,(Pab,(Pho,Pab))))),Mth),(Hbs,(Afu,(Tac,Tvo)))))),(Aae,Tma))
((((((((Nme,Pae),(Rpr,((Ccr,Mlo),Ccr))),(Hpy,Cje)),(((Nme,(Xfa,(Pae,(Vch,((Eco,Buc),(Hin,Pmu)))))),(Rpr,(Ccr,Mlo))),(Hpy,Cje))),Dra),(Sso,(Mth,(Mth,((Mja,(Pho,Pab)),(Pho,Pab)))))),(Aae,(Aae,Tma))),((((Uur,(Mpn,Mge)),(Dra,(Mtu,(Mtu,Syn)))),(((Sau,(Lla,Spy)),((((Sau,Bsu),((Sau,Bha),(Lla,Spy))),((Sau,Bsu),Lla)),(Uur,Mge))),(Dra,Mtu))),((Aae,Tma),(Aae,Tma))))
((((((Nme,(Rpr,(Ccr,Mlo))),(Hpy,Cje)),((Bbu,Tpa),(Cpn,Ctr))),(((Dra,(((Mtu,Syn),(Mtu,Syn)),(Xfa,(Vch,((Eco,Buc),((Hin,Pmu),(Hin,Pmu))))))),((Sau,(Bsu,Bha)),(Ccr,Mlo))),(((Lla,Spy),Rpr),(Dra,(Mtu,Syn))))),((Ape,Sso),(Mth,Hbs))),(Aae,Tma))
((((Nme,Cje),(((((Sau,(Bsu,Bha)),(Bsu,Bha)),Spy),(Uur,Mpn)),((Dra,(Mtu,Syn)),Sso))),(Sso,(((Hbs,(Afu,((Tac,Tvo),(Tac,Tvo)))),Afu),(Afu,(Tac,Tvo))))),(((((Nme,(Xfa,(Pae,(Vch,((Eco,Buc),(Hin,Pmu)))))),Ccr),(Rpr,(Ccr,Mlo))),(((Nme,Xfa),((Rpr,((Ccr,Mlo),(Ccr,Mlo))),Rpr)),(Hpy,Cje))),((((Bbu,Tpa),(Tpa,Tpa)),(Bbu,Tpa)),(Cpn,Ctr))))
((((((Nme,(Nme,(Xfa,(Pae,(Vch,(Eco,Hin)))))),(Hpy,Cje)),(Tpa,(Tpa,(Cpn,Ctr)))),(((Mtu,Syn),Dra),((((((Sau,(Bsu,Bha)),(Sau,(Bsu,Bha))),(Lla,Spy)),(Uur,(Mpn,Mge))),(Ape,((Lla,Spy),((Lla,Spy),(Lla,Spy))))),((Dra,(((Mtu,Syn),(Mtu,Syn)),((Mtu,Syn),(Mtu,Syn)))),((Dra,(Mtu,Syn)),Syn))))),(Ape,(((Mth,(Mja,((Pho,Pab),Pab))),Uur),(Tac,Tvo)))),(Aae,Tma))
((((((Nme,(Xfa,(Xfa,(Vch,((Eco,Buc),(Hin,Pmu)))))),Rpr),(Tpa,((Cpn,Ctr),(Cpn,Ctr)))),(((((Sau,(Bsu,Bha)),Sau),(Uur,((Mpn,Mge),(Mpn,Mge)))),(Dra,(Mtu,Syn))),((((Sso,(Lla,Spy)),(((Sau,((Bsu,Bha),Cje)),(Lla,Spy)),(Sau,(Bsu,Bha)))),(Uur,((Mpn,Mge),(Mpn,Mge)))),(Dra,Syn)))),((Hbs,(Afu,(Afu,(Tac,Tvo)))),(Hbs,Rpr))),(Aae,Tma))
(((((((Sau,Bha),(Spy,(Sau,(Xfa,(Pae,(Vch,((Eco,Buc),(Hin,Pmu)))))))),(Uur,(Mpn,Mge))),(Dra,Mtu)),((Dra,Mtu),(Dra,((Hbs,Mtu),Mtu)))),((Cje,(Cpn,Ctr)),(((Sau,Lla),Tma),Dra))),(Ape,((((Mth,(Mja,(Pho,Pab))),(Afu,((Tac,Tvo),Spy))),((Mja,(Pho,Pab)),Hbs)),(Pab,((Tac,Tvo),Nme)))))
((((((Aae,(Hpy,Cje)),((((Nme,((Xfa,(Pae,((Vch,(Eco,(Hin,Pmu))),Vch))),(Xfa,(Pae,(Vch,Pae))))),(Rpr,Mlo)),(Rpr,(Rpr,((Ccr,Mlo),(Ccr,Mlo))))),(Hpy,Cje))),(Cpn,Ctr)),((Uur,(Mpn,Mge)),Mtu)),((Ape,Sso),((Mth,(Mja,((Pho,Pab),(Pho,Pab)))),(Hbs,((Afu,(Tac,Tvo)),(Afu,(Tac,Tvo))))))),(Aae,Tma))
((((((Hbs,(Ccr,(Ccr,Mlo))),((((Nme,(Xfa,Pae)),(Nme,(Xfa,(Pae,(Vch,(Eco,(Hin,Pmu))))))),((Rpr,(Ccr,Mlo)),(Rpr,(Ccr,Mlo)))),Hpy)),((Bbu,Tpa),Ctr)),(((Sau,(Bsu,Bha)),Uur),(Dra,((Mtu,Syn),(Mtu,Syn))))),((Dra,(Mtu,Syn)),(((Mth,((Pho,Pab),(Mja,(Pho,Pab)))),(Mth,(Mja,(Mja,(Pho,Pab))))),(Hbs,(Afu,(Afu,((Tac,Tvo),(Tac,Tvo)))))))),(Aae,Tma))
((((((((((Rpr,(Ccr,Mlo)),(Rpr,Uur)),(Ccr,Mlo)),Mlo),((Nme,(Xfa,(Pae,((Vch,((Eco,Buc),(Hin,Pmu))),(Vch,((Eco,Buc),Pmu)))))),(Rpr,(Ccr,Mlo)))),(((Nme,(Xfa,(Pae,(Vch,((Eco,Buc),(Hin,Pmu)))))),(Rpr,((Ccr,Mlo),((Ccr,Mlo),(Ccr,Mlo))))),Hpy)),(Bbu,Cpn)),(Dra,(Mtu,Syn))),(Sso,((((Mja,(Pho,Pab)),Mth),(Hbs,(Afu,((Mpn,Mge),Mpn)))),(Hbs,(Afu,(Tac,Tvo)))))),Aae)
(((((Sau,(Lla,Spy)),(Uur,Mpn)),(Ape,((Mja,(Hbs,(Afu,(Tac,Tvo)))),(Pho,Pab)))),((((Bbu,Tpa),Cpn),((Uur,((Mpn,Mge),(Mpn,Mge))),(Dra,(Syn,Syn)))),((((Nme,(Xfa,((Pae,(Vch,Buc)),(Bsu,Bha)))),(Rpr,(Ccr,Mlo))),(Hpy,Cje)),(((Cpn,Ctr),Ctr),Ctr)))),((Aae,Tma),(Aae,Tma)))
(Mth,((Sso,(((Mth,(Mja,(Pho,Pab))),(Mth,(Mja,Pab))),(Hbs,(Tac,Tvo)))),((((((Nme,Xfa),(Rpr,(Ccr,Mlo))),Aae),((Bbu,Tpa),((Bbu,Tpa),(Cpn,Ctr)))),(((Rpr,(Sau,((Bsu,Bha),Bha))),((((Sau,((Bsu,Bha),(Bsu,(Bsu,Bha)))),Aae),(Lla,Spy)),((Uur,((Mpn,Mge),Ape)),(((Mpn,Mge),Mth),(Uur,(Mpn,(Mpn,Mge))))))),(Dra,(Mtu,Syn)))),((Ape,Sso),Hbs))))
((((Sau,(Bsu,Bha)),(Uur,(Mpn,Mge))),(((Nme,((Xfa,(Pae,(Vch,(Eco,Buc)))),(Pae,Vch))),(Rpr,((Ccr,Mlo),Ape))),(Hpy,Cje))),(((Nme,((Xfa,((Pae,(Vch,((Eco,Buc),(Hin,Pmu)))),(Vch,Buc))),(Mja,((Pho,Pab),Bbu)))),((Bbu,Tpa),Cpn)),((((Sau,((Bsu,Bha),Nme)),(Lla,Spy)),(Uur,(Mpn,Mge))),(Dra,(Mtu,Syn)))))
(((((((Nme,(Pae,(Vch,((Eco,(Hin,Pmu)),(Hin,Pmu))))),Rpr),(Hpy,Cje)),((Bbu,Tpa),(Ctr,(Cpn,(Hpy,Cje))))),(((Lla,Spy),(Uur,(Mpn,Mge))),((Dra,Mtu),(Dra,(Pho,Pab))))),(((Ape,Sso),((Mth,(Pho,Pab)),((Hbs,(Afu,(Tac,Tvo))),(Hbs,((((Afu,(Tac,Tvo)),Aae),(((Tac,Tvo),(Tac,Tvo)),Tac)),Afu))))),((Ape,Sso),(((Ape,Sso),Ape),(Ape,Sso))))),Tma)
((((Sau,(Bsu,Bha)),(Lla,Spy)),((Sso,((Hbs,(Mtu,Syn)),((Mja,Pab),(Hbs,(Afu,Tvo))))),(Sso,(((Afu,Tvo),Tvo),Hbs)))),(((((Nme,(Xfa,((Pae,(Vch,((Eco,Buc),(Hin,Pmu)))),Hpy))),(Hpy,Cje)),(Tpa,(Cpn,Ctr))),(Sso,(Mth,((Mja,(Pho,Pab)),(Mja,(Pho,Pab)))))),(Aae,Tma)))
((((((Nme,(Xfa,(Pae,(Vch,(Hin,Pmu))))),(Ccr,(Ccr,Mlo))),((Nme,Xfa),Rpr)),(((Sau,Lla),(Uur,(Mpn,Mge))),Dra)),((Mth,Mja),(Afu,(Tac,Tvo)))),((((((Cpn,Ctr),(Cpn,Ctr)),(((Bbu,Tpa),(Cpn,Ctr)),(((Bbu,Tpa),(Cpn,Ctr)),(((Sau,Rpr),(Lla,Spy)),(Mpn,Mge))))),Sso),(Mth,(Mth,(Mja,(Pho,Pab))))),(Aae,Tma)))
((((Hpy,Cje),Tpa),((Sau,Bsu),Mtu)),(((Mth,((Mja,Pab),(Mja,((Pho,Pab),(Pho,Pab))))),(Hbs,(Afu,(Tac,Tvo)))),((((((Nme,(Xfa,(Pae,(Vch,(Buc,Hin))))),(Rpr,Ccr)),(Hpy,Cje)),(((Nme,(Ccr,Mlo)),(Nme,(Rpr,(Mlo,Mlo)))),(Hpy,Hpy))),(((Bbu,(Tpa,(Bbu,Tpa))),(Cpn,Ctr)),Cpn)),((((Sau,(Lla,Spy)),((Mpn,Mge),Mpn)),(Dra,Dra)),(((Sau,(Bha,(Bsu,Bha))),(Lla,Spy)),(Mpn,Mge))))))
((((((Nme,((Xfa,(Vch,((Eco,Buc),Hin))),(Xfa,(Pae,(Vch,((Eco,Buc),(Hin,Pmu))))))),Rpr),(Hpy,Cje)),(((((Bbu,Tpa),Hbs),((Bbu,Tpa),(Bbu,Tpa))),(Cpn,Ctr)),(Mth,(Cpn,Ctr)))),((((((((Lla,Spy),(Lla,Spy)),(((Sau,Tpa),(Sau,(Bsu,Bha))),((Sau,((Bsu,Bha),Bha)),Spy))),Uur),(Sau,(Mpn,Mge))),(Dra,(Mtu,Syn))),(Mtu,Syn)),Syn)),((Mth,(Mja,(Pho,Pab))),(Hbs,(Afu,(Tac,Tvo)))))
(((((((((Xfa,(Pae,(Vch,((Eco,Buc),(Hin,Pmu))))),(Xfa,Pae)),(Rpr,(Ccr,Mlo))),(Rpr,((Ccr,Mlo),(Ccr,Mlo)))),((Hpy,Cje),(Hpy,Cje))),((Bbu,Tpa),(((Cpn,Ctr),(Cpn,Ctr)),Sso))),((Rpr,(Ccr,Mlo)),((Bbu,Tpa),Cpn))),((((Sau,Mth),(Uur,(Mpn,Mge))),(Dra,Syn)),(((((Sau,(Bsu,Bha)),(Spy,Lla)),((Sau,(Bha,Bsu)),(Spy,Spy))),Uur),(Dra,(Mtu,Syn))))),(Tma,(Aae,Tma)))
((((((((Nme,(Xfa,(Pae,(Buc,(Hin,Pmu))))),(Rpr,(Rpr,(Ccr,Mlo)))),((Xfa,(Pae,(Vch,((Eco,Buc),(Hin,Pmu))))),(Rpr,(Ccr,Mlo)))),((Hpy,Cje),Hpy)),((Bbu,Tpa),Cpn)),((Uur,(Mpn,Mge)),(Mtu,Syn))),((Mja,(Pho,Pab)),(Hbs,((Afu,(Tac,Tvo)),(Afu,(Tac,Tvo)))))),((Aae,Tma),(Aae,Tma)))
(Aae,((((((Nme,(Xfa,((Pae,(Vch,(Eco,Buc))),((Eco,Buc),(Hin,Pmu))))),(Rpr,(Ccr,Mlo))),(Cpn,Ctr)),((((((Sau,((Bha,(Bsu,Bha)),(Bsu,Bha))),Sau),(Lla,Spy)),(Bsu,(Lla,Spy))),Uur),((Dra,Hpy),(Dra,((((Mtu,Syn),(Mtu,Syn)),(Mtu,Syn)),(Mtu,Syn)))))),((Ape,Sso),(Uur,(Mpn,Mge)))),((Tma,((Sso,(Ape,Sso)),(Mth,(Hbs,((Afu,Tac),Afu))))),Tma)))
((((((Rpr,(Ccr,Mlo)),(Cje,(Cje,(Hpy,Cje)))),(((Nme,(Xfa,(Xfa,Pae))),(Rpr,((Vch,((Eco,Buc),(Hin,Pmu))),(Ccr,Mlo)))),(Hpy,Cje))),(Cpn,Ctr)),((((Sau,(Bsu,Bha)),(Lla,Spy)),(Uur,Mge)),((Mtu,Syn),(Mtu,Syn)))),(((Ape,Sso),(Ape,Sso)),((Mth,(Mja,(Pho,Pab))),((Hbs,Afu),(Hbs,(Tac,Tvo))))))
(((Cje,(((Nme,((Xfa,(Pae,Vch)),(Xfa,(Pae,(Vch,(Hin,Pmu)))))),(((Ccr,Mlo),Ccr),(Rpr,(Ccr,Mlo)))),(Hpy,Cje))),(((((Sau,((Bsu,Bha),(Bsu,Bha))),((Lla,Spy),Spy)),(((Sau,(Bsu,Bha)),((Lla,Spy),Xfa)),((Sau,Bha),(Lla,Spy)))),(Uur,Mpn)),(Dra,(Mtu,Syn)))),(((Ape,Sso),(((Mja,(Pho,Pab)),(Mth,Mja)),(Hbs,(Afu,Tac)))),((Mja,((Pho,Pab),(Pho,Pab))),(Ape,Sso))))
((((Bbu,Tpa),(Cpn,Ctr)),(((Uur,(Mpn,Mge)),(Dra,(((Nme,((Xfa,(Vch,((Eco,Buc),(Hin,Pmu)))),(Xfa,Pae))),(Rpr,((Ccr,Mlo),(Ccr,Mlo)))),(Hpy,Cje)))),((((Sau,(Bsu,Bha)),(Sau,(Bsu,Bha))),(Sau,(Bsu,Bha))),(Dra,Mtu)))),((Ape,Sso),((Mth,(Afu,Tac)),(Afu,Cje))))
(((((((Rpr,(Ccr,Mlo)),(((Nme,(Nme,Tma)),(Nme,((Xfa,(Pae,(Hin,Pmu))),(Mja,Ape)))),(Rpr,Sso))),(Hpy,Cje)),(Rpr,(Hpy,Cje))),((Sau,Mpn),(Uur,((Mpn,Mge),Cpn)))),((((Sau,(Bsu,Bha)),((Lla,Spy),(Lla,Spy))),(Uur,((Mpn,Mge),(Lla,Spy)))),((Mtu,Syn),Mtu))),((Ape,Sso),((Mth,((Mja,(Pho,Pab)),(Pho,Pab))),(Hbs,(Afu,((Tac,Tvo),(Tac,Tvo)))))))
(((((((Pae,(Vch,((Eco,Buc),(Hin,Pmu)))),(Rpr,Ccr)),Cje),((Bbu,Tpa),(Cpn,Ctr))),(((((Lla,Spy),Uur),(Mpn,Mge)),((Uur,(Mpn,Mge)),(Sau,(Uur,(Mpn,Mge))))),(Dra,((Mtu,Syn),Rpr)))),((Ape,Sso),(((Mth,(Mja,((Mja,(Pho,Pab)),(Mja,(Pho,Pab))))),(Mth,(Mja,(Pho,(Pho,Pab))))),(Hbs,(Afu,Tvo))))),Aae)
((((((((Xfa,(Pae,((Eco,Buc),Pmu))),(Rpr,Ccr)),((Xfa,((Pae,(Vch,(Buc,Hin))),Pae)),Lla)),(Hpy,Cje)),(Bbu,Tpa)),(((((Sau,(Bsu,Bha)),(Sau,(Bsu,Bha))),Lla),(Uur,(Mge,Spy))),Dra)),((Ape,Sso),(((Mja,((Mja,(Mja,((Pho,Pab),Pho))),((Mja,(Pho,Pab)),Hbs))),(Mth,(Mja,(Pho,Pab)))),((Tac,Tvo),Tma)))),((Aae,Tma),(Aae,Tma)))
((((((((Nme,Xfa),(Rpr,Afu)),(Hpy,Cje)),((Bbu,Tpa),((Cpn,Ctr),Cpn))),((Bbu,Tpa),Cpn)),((((Sau,((Bsu,Bha),(Bha,Mlo))),(Lla,Spy)),(Uur,(Mpn,Mge))),(Dra,(Syn,(Mtu,Cje))))),((((Ape,Sso),(Ape,Sso)),Sso),(((Mth,((Mja,(Pho,Pab)),(Mtu,Syn))),(Hbs,(Afu,(Tac,Tvo)))),Hbs))),(Aae,Tma))
((((((Bbu,Tpa),((Cpn,Ctr),Cpn)),((Mpn,Uur),(Mtu,(Dra,(Mtu,Syn))))),((Ape,Sso),(Ape,Sso))),Tma),((((((Xfa,((Eco,Buc),Pmu)),(Rpr,(Ccr,Mlo))),(Hpy,Cje)),((Dra,Mtu),Dra)),((((Nme,Xfa),(Rpr,(Ccr,Mlo))),Cje),(((((Sau,(Bsu,Bha)),Spy),((Sau,(Bsu,Bha)),(Lla,Spy))),(Nme,((Nme,(Pae,(Vch,((Eco,Buc),((Hin,Pmu),Bsu))))),Cje))),(Dra,((Mtu,Syn),(Mtu,Syn)))))),Tma))
(((((((((Rpr,(Ccr,Mlo)),(Cpn,Ctr)),(((Nme,Xfa),(Rpr,Ccr)),((((Ccr,Mlo),(Ccr,Mlo)),Dra),((((Sau,(Bsu,Bha)),(Lla,Spy)),(Bsu,Bha)),(Uur,(Uur,(Mpn,Mge))))))),(Hpy,Cje)),((Nme,(Xfa,(Pae,(Vch,((Eco,Buc),(Hin,Pmu)))))),Ccr)),((Bbu,Tpa),(Cpn,Ctr))),((((Mtu,Syn),Mtu),(Mtu,Syn)),Uur)),(Ape,Mja)),((Aae,Tma),Tma))
((((Ctr,(Cpn,Ctr)),(((Sau,(Bsu,Bha)),(Lla,Spy)),(Sau,Bha))),((Aae,Tma),Aae)),((((((Nme,(Xfa,(Pae,(Vch,((Eco,Buc),(Hin,Pmu)))))),(Rpr,(Mlo,(Ccr,Mlo)))),Hpy),((Bbu,Tpa),(Cpn,Ctr))),((Sau,(Lla,Spy)),((Uur,(Mpn,Mge)),(Uur,(Mpn,Mge))))),(Sso,((Hbs,Uur),((((Mth,(Mja,(Pho,Pab))),(Mth,(Pho,Pab))),(Hbs,(Afu,Tvo))),((Mja,((Pho,Pab),(Pho,Pab))),(Mja,Pho)))))))
((((((Bbu,Tpa),(Cpn,Ctr)),(Bbu,(((Nme,((Pae,(Vch,(Vch,Lla))),(Xfa,((Pho,Pab),(Pae,(Vch,((Eco,Buc),(Hin,Pmu)))))))),Rpr),Ctr))),((Uur,(Mpn,Mge)),((Mtu,(Mtu,Syn)),Dra))),(Sso,((((Mth,(Pho,Pab)),(Mth,((Pho,Pab),(Mja,(Pho,Pab))))),(((Nme,(Pae,(Vch,((Eco,Buc),Hin)))),(Rpr,Ccr)),(Ccr,Mlo))),(Hbs,(Afu,(Tac,Tvo)))))),Aae)
(((((((Xfa,(Pae,(Vch,((Eco,Buc),(Hin,Pmu))))),(Rpr,(Ccr,Mlo))),((Tpa,Tpa),Cpn)),(Dra,(Syn,Syn))),(((Ape,Sso),(Ape,Sso)),(Ape,Sso))),(((((((Sau,(Bsu,Bha)),(Spy,(Lla,(Lla,Spy)))),Lla),(((Sau,(Bsu,Bha)),Spy),(((Sau,Dra),(Lla,Spy)),(Lla,Spy)))),Uur),Dra),(((Ape,Sso),Ape),(((Mja,Pho),(Mth,(Pho,Pab))),(Hbs,(Afu,Tac)))))),((Aae,Tma),Aae))
(((((((Xfa,(Pae,(Vch,((Eco,Buc),Pmu)))),(Rpr,(Mlo,(Mlo,(Ccr,Mlo))))),(((Hpy,Cje),(Hpy,Cje)),((Hpy,Cje),(Hpy,Cje)))),((Bbu,Tpa),(Cpn,Ctr))),(((((Sau,(Bsu,Bha)),(Lla,Spy)),((Sau,((Ccr,Mlo),Mlo)),(Lla,Spy))),Uur),((Dra,(Mtu,Syn)),(Dra,(Mtu,(Mtu,Syn)))))),(Ape,((Mth,((Mja,(Pho,Pab)),(Mja,(Pho,Pab)))),(Hbs,(Hbs,(Afu,(Tac,Tvo))))))),(Tma,(Aae,Tma)))
(((((((Nme,(Xfa,(Pae,(Vch,((Eco,Buc),(Hin,Pmu)))))),(Rpr,((Ccr,Mlo),(Pae,Vch)))),(Nme,(Xfa,(Pae,Vch)))),((Hpy,Cje),(Hpy,Cje))),((Bbu,Tpa),Cpn)),(((Rpr,(Hpy,Cje)),((Lla,Spy),(Mtu,Syn))),((Ape,Sso),((((Pho,Pab),Pab),(Mja,((Pho,Pab),(Pho,Pab)))),(Hbs,(Afu,(Tac,Tvo))))))),(Aae,Tma))
(((((((Nme,(Xfa,((Pae,Vch),Pae))),Mlo),(Hpy,Cje)),((Bbu,Tpa),Ctr)),(((((Sau,(Bsu,Bha)),(Lla,Spy)),(Uur,(Mpn,Mge))),(Uur,Mpn)),(Lla,((Sau,(Bsu,Bha)),(Mtu,Syn))))),((Mth,((Mja,Pho),(Mja,Pab))),(Hbs,(Afu,(Tac,Tvo))))),(Aae,Tma))
((((((((Nme,(Vch,((Eco,Buc),(Hin,Pmu)))),((Rpr,(Ccr,Mlo)),(Rpr,(Ccr,Mlo)))),(((Nme,(Pae,(Vch,((Eco,Buc),(Hin,Pmu))))),(Rpr,(Rpr,((((Ccr,Mlo),(Ccr,Mlo)),Ccr),Dra)))),(Rpr,((Ccr,Mlo),(Ccr,Mlo))))),((Hpy,Cje),(Hpy,Cje))),(Tpa,(Cpn,Ctr))),(((((Sau,(Bsu,Bha)),((Bsu,Bha),Mtu)),(Lla,Spy)),(Uur,(Uur,Mpn))),(Dra,Mtu))),((Ape,Sso),(Mth,((Tac,Tvo),Afu)))),(Aae,Tma))
(((((((Nme,(Xfa,(Pae,(Vch,((Eco,Buc),(Hin,Pmu)))))),(Rpr,Tpa)),((Hpy,Cje),(Hpy,Cje))),(Bbu,Tpa)),(((Sau,(Bsu,Bha)),(Spy,((((Bsu,Bha),(Bsu,Bha)),(Lla,Spy)),(Uur,(Mpn,Mge))))),(Mtu,Syn))),(((Uur,Mge),(Ape,Sso)),(Hbs,(Afu,(Tvo,Sso))))),(Aae,Tma))
((((((((Nme,(Xfa,(Vch,(Buc,Hin)))),(Rpr,((Mlo,(Ccr,Mlo)),(Ccr,Mlo)))),(Nme,(Xfa,(Pae,(Vch,((Eco,Buc),(Hin,Pmu))))))),((Hpy,Cje),(Hpy,Cje))),(Tpa,(Cpn,Ctr))),(((((Sau,(Bsu,Bha)),(Sso,(Lla,Spy))),Hbs),Uur),(((Mtu,Syn),(Mtu,Syn)),((Mtu,Syn),Syn)))),((Mth,(Mja,(Pho,Pab))),Hbs)),(Aae,Tma))
(((((Nme,(Xfa,(Pae,(Vch,(Buc,(Hin,Pmu)))))),(Rpr,Ccr)),((Bbu,Tpa),Ctr)),(((((Sau,(Bsu,Bha)),(Sau,Bsu)),Spy),((Uur,(Mpn,Mge)),(Uur,Mge))),(Dra,((Mtu,Syn),(Mtu,(Mtu,Syn)))))),(Sso,(((Mth,((Mja,(Pho,Pab)),(Mja,Pab))),(Mth,Syn)),((Hbs,(Afu,(Tac,Tvo))),(Hbs,(Afu,Tac))))))
(((((((Nme,(Xfa,(Pae,(Vch,((Eco,Buc),(Hin,Pmu)))))),(Rpr,(Ccr,Mlo))),(Hpy,Cje)),(Tpa,((Cpn,Ctr),(Cpn,Ctr)))),((((Sau,Bsu),Spy),(Mpn,Mge)),((Mtu,Syn),((Mtu,Syn),((Mtu,Syn),(Mtu,Syn)))))),((Ape,Sso),(((Pho,Pab),((Mja,(Pho,Pab)),(Mja,(Pho,Pab)))),(Mja,(Pho,Pab))))),(Aae,Tma))
(((((((Nme,(Pae,(Vch,((Eco,Buc),(Hin,Pmu))))),(Rpr,Mlo)),((Hpy,Cje),(Mtu,Syn))),(((Rpr,(Ccr,(Ccr,Mlo))),((Hpy,Cje),(Hpy,Cje))),((Bbu,Tpa),(Cpn,Ctr)))),(((Sau,((Bsu,Bha),(Bsu,Bha))),Mge),(Mtu,Syn))),((Ape,Sso),((((Tpa,Tpa),(Cpn,Ctr)),((Afu,(Tac,Tvo)),(Tac,Tvo))),(Hbs,((Afu,Tac),Sau))))),(Aae,Tma))
(((((Nme,(Xfa,Vch)),(Hpy,Cje)),((Bbu,Tpa),(Cpn,Ctr))),((((Ape,(Lla,Spy)),(((Sau,(Bsu,Bha)),((Lla,Spy),(Lla,Spy))),(Rpr,(Ccr,Mlo)))),(Uur,(Mpn,(Mpn,Mge)))),((((((Sau,(Bsu,Bha)),(Lla,Spy)),(Uur,Mge)),(Spy,Uur)),((Bsu,Bha),(Lla,Spy))),((Mtu,Syn),(Dra,(Mtu,Syn)))))),(((Ape,Sso),(Ape,Sso)),(Afu,((Tac,Tvo),(Pho,Pab)))))
(((((Cpn,Ctr),(Cpn,Ctr)),((((((Nme,(Xfa,(Pae,(Vch,((Eco,Buc),(Hin,Pmu)))))),Nme),(Rpr,(((Ccr,Mlo),(Ccr,(Ccr,Mlo))),(Ccr,Mlo)))),(Hpy,Cje)),((Bbu,Tpa),Cpn)),((Dra,Dra),((((((Sau,Bha),(Lla,Spy)),(((Sau,(Bsu,Bha)),(Uur,(Mpn,Mge))),(Sau,(Bsu,Bha)))),(Dra,(Mtu,Syn))),((Sau,Spy),(Dra,(Mtu,Syn)))),(Dra,((Mtu,Syn),(Mtu,Syn))))))),(Ape,(Hbs,(Afu,(Tac,Tvo))))),Tma)
(((((((Nme,(Xfa,(Pae,(Vch,((Eco,Buc),(Hin,Pmu)))))),((Rpr,Ccr),(Rpr,(Ccr,Mlo)))),((Nme,(Xfa,Pae)),(Rpr,Ccr))),(((Hpy,Cje),(Cpn,Ctr)),(Cje,Tma))),(((Bbu,Tpa),Ctr),(((Bbu,Tpa),(Bbu,Tpa)),(Cpn,Ctr)))),(((Sau,Bsu),(Uur,((Uur,(Mpn,Mge)),Uur))),(Dra,(((Mtu,Syn),(Mpn,Mge)),Mja)))),((Ape,Sso),((Mth,(Hbs,(Afu,Tac))),(Mth,(((Afu,Tma),(Hbs,Afu)),(Afu,(Tac,Tvo)))))))
((((((((Nme,(Xfa,(Pae,(Vch,(Hin,Pmu))))),(Rpr,Mlo)),((Nme,(Xfa,(Vch,((Eco,Buc),(Hin,Pmu))))),(Rpr,(Ccr,Mlo)))),((((Ccr,Mlo),(Mlo,(Ccr,Mlo))),((Ccr,Mlo),(Mge,Cje))),(Rpr,(Ccr,Mlo)))),(Bbu,Tpa)),(((((Sau,(Bsu,Bha)),Spy),(Uur,(Mpn,Mge))),(Sau,((Lla,Spy),(Lla,Spy)))),(Dra,(Syn,(Mtu,Syn))))),(Ape,(Mja,(Pho,Pab)))),(Aae,Tma))
((((((Hpy,Cje),Cje),(((Nme,(Xfa,(Pae,(Vch,(Pmu,Nme))))),(Rpr,Rpr)),((Bbu,Tpa),Cpn))),((((Sau,Bha),(Lla,Spy)),((Uur,(Mpn,Mge)),(Uur,Mge))),Dra)),((Ape,Sso),((Mth,(Mja,(Pho,Pab))),(Hbs,(Afu,Tac))))),((Aae,Tma),Tma))
(((((((Nme,(Pae,((Eco,Buc),(Hin,Pmu)))),(Rpr,Mlo)),(Nme,((Nme,(Xfa,(Pae,(Vch,(Eco,Hin))))),Mlo))),(Hpy,Cje)),(((Bbu,Tpa),((Cpn,Ctr),(Cpn,Ctr))),((Ctr,(Ctr,(Cpn,Ctr))),(Dra,(Mtu,Syn))))),(((((Sau,(Bsu,Bha)),(Lla,Spy)),((Uur,Ape),(Uur,(Mpn,Mge)))),(Sau,((Lla,Spy),Lla))),((Dra,((Mtu,Syn),(Mtu,Syn))),Mtu))),((Mth,(Mja,(Pho,(Pho,Pab)))),Ape))
((((((((Pae,(Xfa,((Pae,(Vch,(Buc,(Hin,Pmu)))),(Pae,(Hin,Pmu))))),((Rpr,(Ccr,Mlo)),(Rpr,Ccr))),(Cje,(Hpy,Cje))),(((Tpa,Bbu),(Cpn,Ctr)),Tpa)),(Mtu,Syn)),(Ape,(Mth,(Mja,(Pho,Pab))))),(Aae,Tma)),(((((Hpy,Cje),Cje),((Bbu,Tpa),(Cpn,Ctr))),((Uur,(Mpn,Mge)),((Dra,(((Mtu,Syn),Spy),Mtu)),(Dra,((Sau,Bsu),(Lla,Spy)))))),(Aae,Tma)))
(((((((Nme,(Xfa,(Pae,(Vch,((Buc,Hin),((Eco,Buc),(Hin,Pmu))))))),(Rpr,(Ccr,Mlo))),(Hpy,Cje)),((Tpa,(Bbu,Tpa)),((Cpn,Ctr),(Cpn,Ctr)))),((((Sau,((Bsu,Bha),Bsu)),(Uur,(Mpn,Mge))),(((Uur,(Mpn,Mge)),((Mpn,Mge),(Mpn,Mge))),((Uur,(Mpn,Mge)),(Uur,(Mpn,Mge))))),Dra)),(Sso,(Mth,(Hbs,(Afu,Tvo))))),(Aae,Tma))
((((((Nme,(Rpr,(Ccr,Mlo))),((Nme,((Xfa,((Pae,(Vch,((Eco,Buc),Hin))),(Pae,(Vch,((Eco,Buc),(Hin,Pmu)))))),(((Mpn,Mge),(Mpn,Mge)),Dra))),Rpr)),((((Xfa,Pae),(Rpr,(Ccr,Mlo))),((Rpr,(Pho,Pab)),(Nme,Rpr))),Hpy)),((Bbu,Tpa),((Cpn,Ctr),Sso))),(((Sau,(Lla,Spy)),(Uur,(Mpn,Mge))),(Dra,(Mtu,Syn)))),(Sso,((Mth,(Mja,(Pho,Pab))),(Mth,(Mja,(Pho,Pab))))))
(((((Cpn,Ctr),(((Xfa,(Pae,((Hin,Pmu),(Vch,((Eco,Buc),(Hin,Pmu)))))),Ccr),Hpy)),((((Sau,(Bsu,Bha)),(Uur,Uur)),(Dra,(Syn,((Mtu,Syn),Cje)))),((((Sau,(Lla,Spy)),(Uur,((Mpn,Mge),(Mpn,Mge)))),(Uur,(Mpn,Mge))),(Dra,Mtu)))),((Ape,Sso),(Mja,(Pho,Pab)))),(Aae,Tma))
(((((((Nme,(Xfa,Pae)),(Rpr,((Ccr,Mlo),(Ccr,Mlo)))),(Hpy,Cje)),((((Bbu,Tpa),(Bbu,Bbu)),(Cpn,Ctr)),((Bbu,Tpa),(Bbu,Tpa)))),((((Sau,(Bsu,Bha)),(Afu,Tac)),(Uur,((Mpn,Mge),(Mpn,Mge)))),(((Mtu,Syn),(Mtu,Syn)),(Mtu,Syn)))),((Mth,(Mja,(Pho,Pab))),((Ape,Sso),((Hbs,(Afu,(Tvo,(Tac,Tvo)))),(Hbs,(Afu,(Tac,Tvo))))))),Aae)
(((((((Nme,(Xfa,Pae)),(Ccr,Mlo)),(Cje,(Hpy,Cje))),((((Bbu,Tpa),(Bbu,Tpa)),(Cpn,Ctr)),((((((Sau,(Bsu,Bha)),((Sau,(Bsu,Bha)),(Sau,(Bsu,Bha)))),Cpn),(Cpn,Ctr)),(Ape,Sso)),(((Bbu,Tpa),(Cpn,Ctr)),Tpa)))),((Sau,(Mpn,Mge)),(Dra,(Syn,(Mtu,Syn))))),((Ape,Sso),((Mth,(Mja,Pho)),((Hbs,((Afu,Tac),(Afu,(Tac,Tvo)))),(Hbs,(Afu,(Tac,Tvo))))))),(Aae,Tma))
(((((((((Nme,(Pae,(Vch,((Eco,Buc),(Hin,Pmu))))),(Rpr,(Ccr,Mlo))),(Nme,(Rpr,(Ccr,Mlo)))),(Hpy,Cje)),(Bbu,Ctr)),(((Sau,Spy),(Uur,(Mpn,Mge))),(((Dra,(Mtu,Syn)),Dra),(Dra,((Mtu,Syn),(Mtu,Syn)))))),(Ape,(Mth,(Mth,(Mja,(Mja,(Pho,Pab))))))),(Ape,((Mth,(Mja,Pho)),Hbs))),(Tma,(Aae,Tma)))
((((Tpa,((Tpa,(Cpn,Ctr)),(((((Nme,(Xfa,Pae)),((Ccr,Mlo),Hbs)),Rpr),(Cje,Sso)),(Tpa,Ctr)))),((((Sau,(Bsu,Bha)),(Lla,Spy)),(Uur,(Mpn,Mge))),((Dra,(Mtu,Syn)),(Syn,(Mtu,Syn))))),((Ape,Sso),((Mth,Mja),((Hbs,(Hbs,(Afu,(Tac,Tvo)))),(Afu,(Tac,Cpn)))))),Aae)
((Aae,Tma),(((((Bbu,(Cpn,Ctr)),(((((Lla,Spy),(Lla,Spy)),(Xfa,(((Vch,(Hin,Pmu)),(Pae,(((Eco,Buc),Pmu),((Eco,Buc),(Hin,Pmu))))),Dra))),((Mpn,Mge),Mpn)),(Dra,(Mtu,Syn)))),((((Xfa,(Nme,Xfa)),(Rpr,(Ccr,Mlo))),((Nme,Xfa),(Rpr,Ccr))),(((Hpy,Cje),(Hpy,Cje)),Hpy))),(((Ape,(Ape,Sso)),Ape),(Mth,(Hbs,Afu)))),(Aae,Tma)))
(((((Bsu,Bha),Lla),Dra),(((Nme,Xfa),(Cpn,Cpn)),((Hpy,Cje),Cje))),((((((Pae,(Vch,((Eco,Buc),(Hin,Pmu)))),(Rpr,Mlo)),(((Bbu,Tpa),((Bbu,Tpa),Tpa)),((Cpn,Ctr),Cpn))),(((Sau,Spy),(Uur,Mge)),(Dra,(Mtu,Syn)))),((Ape,((Mth,Mja),((Hbs,((Afu,(Tac,Tvo)),Afu)),Hbs))),(((Ape,Sso),((Ape,Sso),Sso)),(Hbs,(Hbs,(Afu,(Tac,Tvo))))))),(Aae,Tma)))
(((((((Nme,((Xfa,(Pae,((Eco,Buc),Pmu))),(Mlo,(Ccr,Mlo)))),(Nme,(Xfa,(Pae,Vch)))),(Hpy,Cje)),(Bbu,(((Cpn,Ctr),((Cpn,Ctr),(Cpn,Ctr))),(((Cpn,Ctr),Ctr),(Cpn,Ctr))))),((((Sau,Tma),(Lla,Spy)),((Mpn,Mge),(Uur,((Mpn,Mge),(Mpn,Mge))))),((Mtu,Syn),(Dra,(Mtu,Syn))))),((Ape,Sso),((Mth,(Pho,Pab)),(Hbs,Afu)))),(Aae,Tma))
((((((((Nme,(Xfa,(Vch,((((Eco,Buc),Pmu),Buc),Pae)))),(Rpr,Ccr)),(Cpn,Ctr)),(Ctr,(Ctr,(Cpn,Ctr)))),((Uur,(((Mpn,Mge),Mge),Uur)),(Dra,Mtu))),(((Ape,Sso),(((Mth,(Mja,((Pho,Pab),Xfa))),(Hbs,(Afu,((Tac,Tvo),(Tac,Tvo))))),((Tac,Tvo),Mth))),(Ape,Sso))),Aae),((((Hpy,Cje),(((((Sau,Bha),Syn),Lla),(Uur,Mpn)),(Dra,(Mtu,Syn)))),((Ape,Sso),Ape)),((Aae,Tma),(Aae,Tma))))
((((((Rpr,((Ccr,Mlo),Mth)),(Cje,(Hpy,Cje))),((Bbu,Cpn),(Bbu,Tpa))),((((Sau,(Lla,Spy)),((Uur,(Mpn,Mge)),(Uur,Mge))),(((Sau,(Mtu,Syn)),(Lla,Spy)),Uur)),(Dra,((Mtu,Syn),Sau)))),((Ape,Sso),((Pho,((Pho,Pab),Spy)),((Mth,(Mja,(Pho,Pab))),(Afu,((Tac,Tvo),(Bsu,Bha))))))),(Aae,Tma))
(((((((Nme,Rpr),(Hpy,Cje)),(((((Nme,Xfa),((Ccr,Mlo),(Mtu,Syn))),((Nme,(Xfa,(Pae,(Vch,Hin)))),(Rpr,(Rpr,(Ccr,Mlo))))),((Mtu,Syn),Cje)),(Cpn,Ctr))),(((Sau,(Bsu,Bha)),(Lla,Spy)),Uur)),(Hbs,(Afu,(Tac,Tvo)))),(((((Bbu,Tpa),(Bbu,Tpa)),Cpn),(Uur,(Mpn,Mpn))),(Ape,Sso))),Tma)
(((((((Nme,Xfa),(Rpr,Mlo)),((Hpy,Cje),Hpy)),(Bbu,Cpn)),((((Sau,(((Bsu,Bha),(Bsu,(Bsu,Bha))),(Bsu,Bha))),(((Xfa,(Pae,((Vch,(Eco,Buc)),Syn))),(Lla,Spy)),(Lla,Spy))),(Lla,Spy)),Mpn)),((Ape,Sso),(((Mth,(Mja,((Pho,Pab),(Pho,Pab)))),(Hbs,(Afu,(Tac,Tvo)))),((Afu,Tac),(Tac,(Afu,(Tac,Tvo))))))),Tma)
((((((Bbu,Tpa),Cpn),((((Nme,(Xfa,((Vch,((Eco,Buc),(Hin,Pmu))),(Vch,Eco)))),(Rpr,(Ccr,Mlo))),Hpy),Ctr)),((Mtu,(Dra,(Mtu,Syn))),((((Sau,(Bsu,Bha)),(Lla,Spy)),(Uur,Mge)),Syn))),((Ape,Sso),((Mth,(Pho,Pab)),(Hbs,Afu)))),(Aae,Tma))
(((((((Pae,(Vch,((Eco,Buc),Pmu))),((Bbu,Tpa),(Cpn,Ctr))),((Nme,((Rpr,(Ccr,Mlo)),((Rpr,(Ccr,Mlo)),Rpr))),(Hpy,(Hpy,Cje)))),((Uur,Mge),Dra)),((Ape,Sso),((Mth,Mja),(Hbs,(Afu,(Tac,Tvo)))))),(Tma,(Aae,Tma))),(Dra,(Mtu,Syn)))
((((((Nme,(Nme,((Xfa,(Pae,(Vch,((Eco,Buc),(Hin,Pmu))))),(Xfa,(Pae,(Vch,((Eco,Buc),(Hin,Pmu)))))))),(Afu,(Tac,Tvo))),((Bbu,Tpa),Xfa)),((Dra,(Mtu,Syn)),((((Bsu,Bha),(Lla,Spy)),(Uur,Mpn)),(((Dra,((Mtu,Syn),((Mtu,Syn),(Mtu,Syn)))),((Mtu,Syn),Ctr)),Mth)))),((Ape,Sso),(((Mth,((Mja,(Pho,Pab)),Pab)),(Mth,(Mja,Pho))),(Hbs,(Afu,(Tvo,Mth)))))),(Aae,Tma))
(((((Bbu,Tpa),((Bbu,Tpa),(Bbu,Tpa))),((Ape,Sso),((Hbs,Xfa),Hbs))),((((((Nme,(((Xfa,((Vch,Eco),Vch)),(Xfa,(Pae,((Eco,Buc),(Hin,Pmu))))),(Xfa,(Pae,(Vch,Hin))))),(Ccr,Mlo)),((Hpy,Cje),(Hpy,Cje))),(Bbu,(Cpn,Ctr))),((((Sau,Bsu),(Lla,Aae)),((Sau,Bha),(Lla,(Lla,Spy)))),(((Uur,(Mpn,Mge)),Mge),(Uur,(Mpn,Mge))))),(Mth,(Hbs,((Afu,(Tac,Tvo)),(Afu,Tma)))))),Aae)
((((((((Xfa,(Pae,(Vch,((Eco,Buc),((Hin,Pmu),(Hin,Pmu)))))),((Rpr,Ccr),((Rpr,Mlo),(Ccr,Mlo)))),(((Hpy,Cje),Cje),(Cje,Cje))),((Mtu,Syn),(Dra,(Mtu,(Mtu,Syn))))),((((Nme,(Xfa,(Vch,((Eco,Buc),(Hin,Pmu))))),((Rpr,(Ccr,Mlo)),(Ccr,Mlo))),(Ctr,(Cpn,Ctr))),((Mpn,Mge),(Dra,(Syn,Afu))))),((Mth,(Mja,Pho)),(Hbs,(Afu,(Tac,Tvo))))),Tma),((Uur,(Mpn,Mge)),(Ape,Sso)))
((((((((Nme,(Rpr,Mlo)),(Hpy,Cje)),((Nme,(Xfa,(Vch,((Eco,Buc),(Hin,Pmu))))),Cje)),((((Bbu,Tpa),Hpy),(Bbu,Tpa)),((Cpn,Ctr),(Hpy,Cje)))),(Hpy,(Tpa,Cpn))),(((Sau,((Bha,(Bsu,Bha)),(Bsu,Bha))),(Uur,(Mge,Mpn))),((Dra,(Mtu,Syn)),(Dra,((Mtu,Syn),((Mtu,Syn),(Mtu,Syn))))))),((((Mth,(Mja,(Pho,Pab))),(Mth,Mja)),(Hbs,((Afu,(Tac,Tvo)),(Afu,Tvo)))),Ape)),((Aae,Tma),Tma))
((((((Nme,(Xfa,(Pae,(Vch,Hbs)))),(Rpr,(Ccr,(Ccr,Mlo)))),Cje),(Tpa,(Cpn,(Cpn,Ctr)))),((((Uur,(Bha,Spy)),((Dra,(Syn,Cje)),Dra)),((((Lla,(Lla,Spy)),((Bsu,Bha),Spy)),(Mpn,Mge)),(Dra,(Dra,(Mtu,Syn))))),((Sso,Cje),(((Xfa,(Vch,(Buc,(Hin,Pmu)))),((Cpn,Ctr),(Cpn,Ctr))),((Bbu,Tpa),Cpn))))),((Mth,(Mja,(Pab,(Pho,Pab)))),(Mth,Sso)))
((((((((Nme,(Xfa,(Pae,((Eco,Buc),Hin)))),Mlo),(Hpy,Cje)),(((Nme,(Xfa,(Pae,(Vch,(Eco,Buc))))),((Nme,((Xfa,(Pae,(Vch,(Buc,(Hin,Pmu))))),(((Pae,Vch),Xfa),(Xfa,Pae)))),(Rpr,Mlo))),(Hpy,Cje))),(((Bbu,Tpa),(Bbu,Tpa)),((Cpn,Ctr),(Cpn,Ctr)))),(((Spy,(Uur,((Uur,(Mpn,Mge)),(Uur,(Mpn,Mge))))),(Mth,((Mja,Pho),Mpn))),((Dra,Mtu),(Dra,Syn)))),((Ape,Sso),(Mth,Afu))),Tma)
((((Hpy,Cje),(Sso,((Mth,(Mja,(Pho,Pab))),(Hbs,(Afu,(Tac,Tvo)))))),(((Hpy,(((Nme,((Xfa,(Pae,(Vch,(Eco,Buc)))),((Xfa,(Pae,(Vch,((Eco,Buc),Hin)))),Xfa))),(Rpr,((Ccr,Mlo),Mlo))),(Hpy,Cje))),(((Bsu,Bha),((Lla,Spy),(Lla,Spy))),((((Dra,(Mtu,Syn)),Sso),(Dra,(Mtu,Syn))),(Mtu,(Mtu,Syn))))),(Hbs,((Afu,(Tac,Tvo)),Ape)))),(Aae,Tma))
((((((((Pae,(Vch,(Hin,Pmu))),((Pae,(Vch,((Eco,Buc),(Hin,Pmu)))),(Pae,(Vch,((Eco,Buc),((Hin,Pmu),Ccr)))))),(Mlo,(Ccr,Mlo))),Cje),((Bbu,Tpa),(Cpn,Ctr))),Xfa),(((Sau,Spy),((Mtu,Syn),(Mtu,Syn))),((((Hpy,Cje),(Hpy,Cje)),Cje),(((Sau,(Bsu,Bha)),(Uur,(Mpn,Mge))),Dra)))),(Ape,((Mth,(Mja,(Pho,Pab))),((Hbs,(Afu,(Tac,Tvo))),(Hbs,(Afu,Tvo))))))
((((((Nme,(Xfa,(Pae,(Vch,((Eco,Buc),(Hin,Pmu)))))),(Rpr,(Ccr,(Ccr,Mlo)))),(Hpy,Cje)),(Bbu,Tpa)),((((Bbu,Tpa),(Cpn,Ctr)),(Nme,(Rpr,(Mlo,(Ccr,Mlo))))),((((Sau,((Bsu,Bha),(Bsu,Bha))),(Lla,Spy)),(Uur,Hbs)),((((Sau,(Bsu,Bha)),(Sau,Bha)),(Uur,(Mpn,Mge))),(Dra,(Syn,(Mtu,Syn))))))),(Ape,((Mth,Mja),((Hbs,((Afu,(Tac,Tvo)),(Bsu,Bha))),(Hbs,(Afu,Tvo))))))
((((((Bbu,Tpa),((Cpn,Ctr),(Cpn,Ctr))),((Sau,(((Bsu,Bha),(Bsu,Bha)),(Bsu,Bha))),(Lla,Spy))),Hbs),((((((Nme,(Xfa,(Vch,(Eco,Buc)))),Rpr),(Cje,(Hpy,Cje))),(Bbu,(((Cpn,Ctr),(Cpn,Ctr)),Cpn))),((((Sau,(Bha,Cje)),(Spy,((Lla,Spy),(Lla,Spy)))),(Uur,Mpn)),Syn)),(((Ape,Sso),(Ape,Sso)),(Dra,((Mth,(Mja,(Pho,Pab))),((Hbs,((Afu,(Tac,Tvo)),Nme)),Hbs)))))),Tma)
(((((((((Nme,Xfa),((Nme,(Xfa,(Pae,(Vch,((Eco,Buc),(Hin,Pmu)))))),Ccr)),(Rpr,(Ccr,Mlo))),((Hpy,Cje),Cje)),(Ctr,Cpn)),(((Cpn,Ctr),(Lla,Spy)),Dra)),((Ape,Sso),((Mth,(Mja,(Pho,Pab))),(Hbs,((Afu,(Tac,Tvo)),(Tac,Tvo)))))),(((Bsu,(Uur,(Mja,(Pho,Pab)))),(Dra,((Syn,Syn),Rpr))),(Ape,(Hbs,(Afu,Tac))))),Aae)
(((((((Nme,(Xfa,(Xfa,(Pae,(Vch,((Eco,Buc),Pmu)))))),(Ccr,Mlo)),(Hpy,Cje)),(((Bbu,Tpa),(Bbu,Tpa)),Cpn)),((((Sau,(Bsu,Bha)),Spy),((Uur,Mpn),Sso)),((Dra,Ape),Aae))),(((Ape,Sso),((((Mth,(Mja,Pho)),(Mja,(Pho,Pab))),(Mth,(Mja,(Pho,Pab)))),(Afu,(Tac,Tvo)))),(((Ape,Sso),(Ape,Sso)),((((Mth,Mja),(Mth,(Mja,(Pho,Pho)))),(Mth,Mja)),(Dra,(Mtu,Syn)))))),(Aae,Tma))
((((((Nme,(Pae,(Vch,((Eco,Buc),(Hin,Pmu))))),(Rpr,(Ccr,Mlo))),((Hpy,Cje),Hpy)),((Uur,(Mpn,Mge)),(Cpn,Ctr))),(Ape,(((Mth,(Mja,Tpa)),(Afu,(Tac,Tvo))),((Mth,((Pho,(Pho,Pab)),Pho)),(Hbs,(Lla,Spy)))))),Tma)
((((((Pae,((Vch,((Eco,Buc),(Hin,Pmu))),(Vch,(Buc,(Hin,Pmu))))),(Rpr,(Ccr,Mlo))),(Cpn,Ctr)),((((Sau,(Bsu,Bha)),(Lla,(Lla,Spy))),((Uur,((Mpn,Mge),(Mpn,Mge))),Mpn)),(Dra,((Mtu,Syn),Hpy)))),(((Ape,Sso),(Sso,(Ape,Sso))),(Mth,((Mja,(Pho,Pab)),(Pho,Pab))))),Tma)
((((((Hpy,Cje),Cje),((((Sau,Bsu),(Lla,Spy)),(Dra,((Mtu,Syn),((Mtu,Syn),(Ccr,Mlo))))),(((Sau,Bsu),((Lla,Spy),((Lla,Spy),Spy))),((Uur,Mth),(Mge,(Mpn,Mge)))))),(((((Nme,((Pae,(Vch,((Eco,Buc),Hin))),(Xfa,((Vch,(Eco,Buc)),(Pae,(((Eco,Buc),(Hin,Pmu)),((Eco,Buc),Hin))))))),(Rpr,(Ccr,Mlo))),(Hpy,(Hpy,Cje))),Ctr),(Ape,Sso))),((Mth,(Mja,Tma)),((Tac,Tvo),Hbs))),Aae)
((((((((Hpy,Cje),(Hpy,Cje)),(((Xfa,(Pae,Vch)),((Nme,(Rpr,Aae)),Tma)),((Hpy,Cje),(Hpy,Cje)))),(Cje,Hpy)),(((Bbu,Tpa),(Bbu,Tpa)),(((Cpn,Ctr),(Xfa,(Pae,(Vch,((Eco,Buc),Pmu))))),Cpn))),((((Sau,(Bsu,Bha)),(Lla,Spy)),(Uur,Mge)),((Dra,Syn),Aae))),((Ape,Sso),((Mth,(Mja,Pab)),Hbs))),(Aae,Tma))
(((((Xfa,(Pae,(Hin,Pmu))),(Hpy,Cje)),(((Bbu,(((Nme,((Xfa,(Pae,(Vch,((Eco,Buc),(Hin,Pmu))))),(Pho,Pab))),((Sau,((Lla,Spy),(Lla,Spy))),((Sau,(Bsu,Bha)),((Lla,Spy),Lla)))),(Rpr,(Ccr,Mlo)))),(Cpn,Ctr)),(((Bbu,Tpa),(Bbu,Tpa)),(Ctr,(Cpn,Ctr))))),((((Mpn,Mge),Mge),((Sau,(Bsu,Bha)),(Lla,Spy))),((Dra,(Mtu,Syn)),Syn))),Aae)
((((((((Xfa,(Pae,(Vch,Hin))),(Rpr,(Ccr,Mlo))),(Hpy,Cje)),((Nme,((Xfa,(Pae,((Eco,Buc),Pmu))),Xfa)),(Rpr,Cje))),((Bbu,Tpa),(Cpn,Ctr))),((((((Sau,(Bha,(Bsu,Bha))),((Lla,Spy),(Lla,Spy))),(Sau,(Bsu,Bha))),Spy),(Uur,Uur)),Dra)),(Sso,(((Mth,((Mja,Pho),(Mja,(Pho,Pab)))),Mth),((Hbs,(Afu,(Tac,Tvo))),(Hbs,((Afu,(Tac,Tvo)),(Afu,(Tac,Tvo)))))))),(Aae,Tma))
(((((Tpa,(Cpn,Ctr)),((((Ccr,Mlo),((Nme,((Pae,Vch),Xfa)),(Rpr,(Ccr,Mlo)))),(Hpy,Cje)),(((Sau,Bha),((Lla,Spy),(Lla,Spy))),(Uur,(Mpn,Mge))))),Sso),Aae),((((((((Ccr,Mlo),Rpr),(Rpr,Mlo)),(Hpy,Cje)),((Bbu,Tpa),((Cpn,Ctr),(Cpn,Ctr)))),(((Sau,(Bsu,Bsu)),(Lla,Spy)),(Dra,Mtu))),((Ape,Sso),((Mth,(Mja,(Pho,Pab))),(Afu,(Tac,Tvo))))),(Aae,Tma)))
((((((Hpy,Cje),(((Nme,(Xfa,Pae)),Rpr),(Hpy,Cje))),(Bbu,Tpa)),((Uur,(Mpn,Mge)),((Dra,Aae),((Dra,(Mtu,Syn)),((Sau,(Bsu,Bha)),(Lla,Spy)))))),(Ape,(((Ape,Sso),Sso),((Mth,((Mja,(Pho,Pab)),(Mja,(Mja,(Pho,Pab))))),((Hbs,(Afu,(Tvo,(Tac,Tvo)))),(Hbs,(Afu,(Tac,Tvo)))))))),Aae)
(((((((Xfa,(Pae,((Eco,Buc),(Hin,Pmu)))),Nme),(Ccr,Mlo)),((Bbu,((Bbu,Tpa),(Bbu,Tpa))),(Cpn,Ctr))),((Nme,(Xfa,(Pae,(Vch,Hin)))),(Bbu,Tpa))),(((Sau,(Lla,Spy)),(Uur,(Mpn,Mge))),(Dra,(Dra,(Mtu,Syn))))),((Sso,(Ape,Sso)),((Mth,(Mja,((Pho,Pab),((Pho,Pab),Pho)))),Hbs)))
(((((((Nme,(Xfa,(Pae,((Vch,((Eco,Buc),(Hin,Pmu))),Ccr)))),Rpr),(Rpr,(Ccr,Mlo))),(Hpy,Cje)),(((((Sau,(Bsu,Bha)),(Sau,(Bsu,Bha))),((Lla,Spy),Lla)),((Mpn,Mge),((Sau,(Bsu,Bha)),(Lla,Spy)))),(Dra,(Mtu,Syn)))),((Mth,(Mja,(Bbu,(Tac,Tvo)))),Hbs)),(Aae,Tma))
(((((((Nme,(Pae,(Vch,((Eco,Buc),Pmu)))),(Rpr,((Ccr,Mlo),Ape))),(Hpy,Cje)),((Tpa,((Cpn,Ctr),Aae)),(Bbu,Tpa))),(((Sau,(Bsu,Bha)),(Mpn,Mge)),(Dra,(Mtu,Syn)))),((Ape,Sso),(((Mth,(Mja,(Pho,Pab))),Mth),(Hbs,(Afu,(Tac,Tvo)))))),Tma)
((((((Nme,(Pae,((Eco,Buc),Hin))),((Nme,((Pae,(Vch,(((Eco,Buc),(Hin,Pmu)),Xfa))),Dra)),((Rpr,((Ccr,Mlo),(Ccr,(Ccr,Mlo)))),(Rpr,Mlo)))),((Bbu,Tpa),(Cpn,Ctr))),((Mpn,Mge),(Dra,(Dra,(Mtu,Syn))))),((Ape,Sso),((Mth,Mja),((Hbs,(Afu,(Tac,Tvo))),((Afu,((Tac,Tvo),(Tac,Tvo))),(Afu,(Tac,Tvo))))))),((Aae,Tma),Tma))
(((((((((Nme,(Xfa,(Pae,(Vch,((Eco,Buc),Mth))))),(Rpr,(Ccr,Mlo))),(Nme,(Rpr,(Ccr,Mlo)))),((Nme,Tpa),((Ccr,(Rpr,(Ccr,Mlo))),Rpr))),(Cje,(Hpy,Cje))),((Bbu,Tpa),(Cpn,Ctr))),(((Sau,(Bsu,Bha)),(Lla,Spy)),Uur)),(((Ape,Sso),(Mth,((Mja,(Pho,Pab)),(Mja,Pho)))),((Sso,(Sso,Ape)),((Mja,(Pho,Pab)),(Hbs,Afu))))),(Aae,Tma))
((((Mth,(Pho,Pab)),(Mja,(Pho,Pab))),(((((Nme,(Pae,((Eco,Buc),(Hin,Pmu)))),((Rpr,(Ccr,Mlo)),(Rpr,(Ccr,Mlo)))),((Bbu,Tpa),(Cpn,Ctr))),((((Nme,(Xfa,(Vch,((Eco,Buc),(Hin,Pmu))))),(Rpr,(Ccr,Mlo))),((Cje,Cje),(Hpy,Cje))),((Bbu,Tpa),(Cpn,Ctr)))),((Uur,(Mpn,Mge)),(Dra,(Mtu,Syn))))),((Ape,((Mth,(Mja,Pab)),(Afu,(Tac,Tvo)))),Tma))
((((((((Nme,Mth),((Hpy,Cje),Sso)),(Tpa,Ctr)),((((Nme,Rpr),((Nme,((Xfa,Pae),(Xfa,(Pae,Sso)))),Rpr)),Hpy),(((Bbu,Tpa),(Bbu,Tpa)),(Cpn,Ctr)))),(((Mge,(Mpn,Mge)),(Hbs,((Tac,Tac),(Afu,(Ape,(Tac,Tvo)))))),((((Bsu,Bha),(Sau,(Bsu,Lla))),(Lla,Spy)),(Sau,Spy)))),(Uur,(Dra,(Syn,((Vch,(Buc,(Hin,Pmu))),(Pae,(Vch,(Eco,Buc)))))))),(Aae,Tma)),((Mth,Mja),Aae))
(((((Cpn,Ctr),(((((Lla,Spy),Nme),Uur),(((Sau,(Bsu,Bha)),((Sau,Bsu),(Lla,Spy))),(Mpn,Mge))),(Dra,(Mtu,Syn)))),(((((Nme,(Xfa,(Pae,(Vch,((Eco,Buc),(Hin,Pmu)))))),(Ccr,Mlo)),((Xfa,((Pae,(Vch,((Eco,Afu),(Hin,Pmu)))),(Pae,(Vch,((Eco,Buc),Hin))))),(Ccr,Mlo))),(Hpy,Cje)),((Cpn,Ctr),(Bbu,Ctr)))),((Mth,(Mth,Mja)),((Hpy,Cje),(Hpy,Cje)))),Tma)
((((((Xfa,(Pae,Vch)),Nme),Aae),(Bbu,(Ctr,Tma))),(((((Sau,(Lla,Spy)),(Sau,Lla)),(Uur,(Mpn,Mge))),(((Dra,((Syn,(Mtu,Syn)),(Afu,(Tac,Tvo)))),(Dra,(Mtu,Syn))),(Dra,Mtu))),((((Sau,(Bsu,Bha)),(Lla,Spy)),(Uur,(Mpn,Mge))),(Dra,((((Nme,(Xfa,(Pae,(Vch,((Eco,Buc),(Hin,Pmu)))))),(Rpr,(Ccr,Mlo))),(Nme,Rpr)),((Cje,(Hpy,Cje)),(Hpy,Cje))))))),(Aae,Tma))
((((((Bbu,Tpa),((Cpn,Ctr),Ctr)),((((Nme,(Rpr,((Tac,Tvo),(Tac,Tvo)))),(Hpy,Cje)),((Nme,(Pae,Vch)),((Ccr,Mlo),(Ccr,Mlo)))),Aae)),((Lla,(Uur,(Mpn,Mge))),(Dra,(Mtu,Syn)))),((((Mth,(Mja,(Pho,Pab))),(Hbs,(Afu,Tac))),(Hbs,(Afu,(Tac,Tvo)))),(((Mth,(Mth,(Mja,(Pho,Pab)))),(Mth,Mja)),((Hbs,(Afu,(Tac,Tvo))),Ape)))),(((Aae,Tma),Tma),Aae))
((((((((Xfa,(Pae,(Vch,(Eco,(Hin,Pmu))))),(Rpr,(Ccr,Mlo))),(Rpr,(Ccr,Mlo))),(Hpy,Cje)),(Bbu,(Bbu,Tpa))),(((((Lla,Spy),(Lla,Spy)),((Sau,(((Bsu,Bha),Uur),Dra)),Lla)),(Uur,((Mpn,Mge),(Mpn,Mge)))),(Dra,((Mtu,Syn),(Mtu,Syn))))),(((Ape,Sso),(Ape,Sso)),(((Mja,(Pho,Pab)),(Mtu,Syn)),Hbs))),Tma)
((((((Bbu,Tpa),Cje),(Cpn,Ctr)),(((Uur,(Mpn,Mge)),((Sau,(Bsu,Bha)),(Uur,((Mpn,Mge),(Mpn,Mge))))),(((Lla,Spy),(Uur,(Mpn,Mge))),(Mtu,Syn)))),(Sso,(((Mth,(Mja,(Pho,Pab))),(Hbs,(Afu,(Tac,Tvo)))),(Mth,Hbs)))),(((Nme,Rpr),(Hpy,Cje)),((((Nme,(Xfa,((Pae,Vch),Pae))),(Rpr,(Ccr,Mlo))),((Hpy,Cje),(Hpy,Cje))),((Bbu,Tpa),(((Cpn,Ctr),((Cpn,Ctr),(Cpn,Ctr))),(Cpn,Ctr))))))
(((((Nme,(Xfa,(Pae,(Vch,((Eco,Buc),(Hin,Pmu)))))),(Cpn,((Cpn,Ctr),(Cpn,Ctr)))),((((Bsu,(Bbu,Tpa)),(((Sau,(Bsu,Bha)),(Lla,Spy)),Sau)),(((Uur,(Mpn,Mge)),(Uur,(Mpn,Mge))),(Uur,Mpn))),(Dra,(Mtu,Syn)))),((Sso,Ape),(((Mja,(Pho,Pab)),((Mja,Pab),(Mja,Pho))),((Mth,((Mja,Pab),Mja)),((Mth,((Mja,Pho),(Mja,(Pho,Pab)))),Mth))))),((Aae,Tma),(Aae,Tma)))
((((((Pae,(Vch,((Eco,Buc),(Hin,Pmu)))),((Ccr,Mlo),Rpr)),(((Bbu,Tpa),Cpn),Ape)),((((Sau,Bsu),(Lla,Spy)),(Uur,Mge)),(Dra,(Mtu,Syn)))),((Mja,(Pho,Pab)),((Mth,((Mja,((Pho,Pab),Pab)),(Mja,((Pho,Pab),(Pab,Ctr))))),(Hbs,((Tac,Tvo),(Afu,Tvo)))))),(Aae,Tma))
((((((((Nme,(Xfa,((Pae,(Vch,(Buc,(Hin,Pmu)))),(Pae,Vch)))),(Rpr,Mlo)),(Hpy,Cje)),(((Nme,(Xfa,(Pae,Vch))),(Hpy,Cje)),((Xfa,(((Ccr,Mlo),(Ccr,Mlo)),(Rpr,Mlo))),(Xfa,Pae)))),(Tpa,(Cpn,Ctr))),((Bsu,(Lla,(Lla,Spy))),((Uur,Uur),(Uur,(Mpn,Mge))))),((Ape,Sso),((Mja,Pho),(Hbs,((Afu,Ape),(Afu,Tvo)))))),(Aae,Tma))
((((((((Nme,(Xfa,(Vch,((Eco,Buc),Pmu)))),(Nme,((Xfa,(Pae,(Vch,((Eco,Buc),Pmu)))),((Xfa,(Pae,((Eco,Buc),Pmu))),(Xfa,(Pae,(Vch,((Eco,Buc),(Hin,Pmu))))))))),(Ccr,Mlo)),Hpy),Bbu),Uur),(((Cpn,Ctr),(((Bbu,Tpa),Cpn),(Bbu,Cpn))),((Mtu,(((Cje,(Sau,(Bsu,Bha))),(Mpn,Mge)),(Dra,(Mtu,Syn)))),Dra))),((Ape,Sso),(Hbs,((Afu,(Tac,Tvo)),Afu))))
(((((Dra,(Hpy,Cje)),((Bbu,Tpa),(Cpn,Ctr))),((Sau,((Lla,Spy),(Pho,Pab))),((Mtu,Syn),(((Nme,(Xfa,(Pae,(Vch,((Eco,Buc),(Hin,Pmu)))))),(Nme,(((Xfa,(Pae,(Vch,((Eco,Buc),Hin)))),(Xfa,Pae)),(Xfa,Pae)))),(Rpr,(Ccr,Mlo)))))),(((Ape,Sso),(Ape,Sso)),(((Mth,Mja),(((Mth,(Mja,Pho)),(Mja,Pho)),Pab)),(Afu,(Tac,Tvo))))),Aae)
(((((((Xfa,Mlo),Afu),(((((Nme,(Xfa,(Pae,(Vch,((Eco,Buc),Mtu))))),((Rpr,(Rpr,((Ccr,Mlo),(Mpn,Mge)))),(Rpr,(((Ccr,Mlo),Mlo),Mlo)))),(((Nme,Mth),Rpr),Sso)),((Rpr,Mlo),Hpy)),Cje)),((((Bbu,Tpa),Bbu),(Bbu,Tpa)),Cpn)),((((Sau,(Bsu,Bha)),Lla),(((Uur,Hpy),(Uur,(Mpn,Mge))),((Nme,(Xfa,(Vch,((Lla,Hin),(Buc,(Hin,Pmu)))))),(Ccr,Mlo)))),(Dra,Syn))),(Aae,Tma)),Aae)
(((((((((Nme,(Xfa,(Pae,((Eco,Buc),(Hin,Pmu))))),((Rpr,((Ccr,Mlo),Mlo)),(Rpr,(Ccr,Mlo)))),(Rpr,(Mpn,Mge))),(Hpy,Cje)),((Bbu,Tpa),(Cpn,Ctr))),(Cje,((Bbu,Tpa),((Cpn,Ctr),(Cpn,Ctr))))),(((Mtu,Syn),(Mtu,Syn)),(Mtu,Syn))),((Ape,Sso),((Mth,(Mja,(Pho,Pab))),(Hbs,(Tac,Tvo))))),Tma)
(((((((Nme,(Xfa,(Pae,(Vch,((Eco,Buc),Hin))))),Rpr),((Hpy,Cje),Hpy)),(Bbu,Tpa)),((((Sau,(Bsu,Bha)),Spy),(Uur,((Mpn,Mge),(Mpn,Mge)))),(Dra,(Mtu,Syn)))),(((Mth,(Mja,((Pho,Pab),((Pho,Pab),Pab)))),(Mtu,Syn)),(Hbs,(Afu,(Tac,Tvo))))),((Aae,Tma),(Tma,(Aae,Tma))))
((((((Nme,(Xfa,(Vch,((Eco,Buc),(Hin,Pmu))))),(Hpy,Cje)),Bbu),(((Sau,(Bsu,Bha)),Lla),((((Lla,Spy),Uur),(Dra,((Mtu,Syn),Syn))),Dra))),(((Ape,Sso),(Ape,Sso)),((((Mja,(Pho,Pab)),(Mth,((Mja,(Pho,Pab)),(Mja,Pab)))),(Afu,((Afu,((Tac,Tvo),((Tac,Tvo),Tpa))),(Hbs,Tvo)))),((Pho,Pab),(Afu,((Tac,Tvo),(Tac,Tvo))))))),(Aae,Tma))
(((((((Nme,Rpr),(((Hpy,Cje),Ape),(Hpy,(Hpy,Cje)))),((((Nme,(Rpr,((Ccr,Mlo),Sso))),(((Mtu,Syn),((Mtu,Syn),Cpn)),(Nme,(Xfa,(Pae,(Vch,((Eco,Buc),(Hin,Pmu)))))))),(Hpy,Cje)),(Hpy,Cje))),(Tpa,((((Cpn,Ctr),Lla),Ctr),((Cpn,Ctr),(Hbs,(Tvo,Uur)))))),((((Sau,((Bsu,Bha),Bsu)),(Lla,Spy)),Uur),(Dra,Ape))),(Sso,((Hbs,(Hbs,(Afu,((Tac,Tvo),Tvo)))),(Hbs,Afu)))),(Aae,Tma))
(((((((Nme,((Xfa,(Pae,(Vch,((Eco,Buc),Hin)))),Uur)),Cje),((((Bbu,Tpa),(Cpn,Ctr)),(Bbu,Tpa)),(Cpn,Ctr))),(((Rpr,(Ccr,Mlo)),((Hpy,Cje),(Hpy,Cje))),((Cpn,Ctr),(Cpn,Ctr)))),((((Bsu,Bha),(Cpn,Ctr)),(Dra,(Mtu,Syn))),((((Sau,(Bsu,Bha)),Spy),(Uur,Mge)),(Mtu,Syn)))),((Ape,Sso),Mth)),(((Aae,Tma),(Aae,Tma)),Aae))
(((((Rpr,(Ccr,Mlo)),(Hpy,Cje)),((((Cpn,Ctr),(Dra,(Cpn,Ctr))),(Bbu,(Bbu,Tpa))),((Bbu,(Bbu,Tpa)),(Cpn,Ctr)))),((Ape,Sso),((((Sau,(Xfa,((Pae,(Buc,(Hin,Pmu))),(Pae,Vch)))),((Sau,(Bsu,Bha)),(Lla,Spy))),(Uur,Mge)),(Dra,((Mtu,Syn),Syn))))),(((Mth,(Pho,Pab)),Mth),(Afu,Tac)))
(((((Nme,(Xfa,(Pae,(Hin,Pmu)))),(Hpy,Cje)),(((Bbu,Tpa),Hbs),(Cpn,Ctr))),(((Uur,(Mpn,Mge)),(((Sau,((Bsu,Bha),Nme)),(Mpn,Mge)),((Dra,((Mtu,Syn),Mtu)),(Ape,Sso)))),((Sau,((Lla,Spy),(Lla,Spy))),((Uur,Mge),(Rpr,Mlo))))),((Ape,Sso),((Mth,(Pho,Pab)),Rpr)))
(((((((Nme,(Xfa,(Pae,(Vch,((Eco,Buc),(Hin,Pmu)))))),(Syn,Ccr)),(((Hpy,Cje),(Hpy,Cje)),(Hpy,Cje))),(((Tpa,Tpa),(Bbu,Tpa)),(Cpn,Ctr))),((((Uur,(((Mpn,Mge),Mpn),(Mpn,Mge))),((Sau,((Bsu,Bha),(Bsu,Bha))),(Lla,Spy))),(Dra,(Syn,(Mtu,Syn)))),((((Sau,(Bha,Bsu)),((Sau,Bha),Spy)),(Mpn,Uur)),(Dra,((Mtu,Syn),(Mtu,Syn)))))),((Mth,(Mja,Pab)),(Hbs,Afu))),(Aae,Tma))
(((((((Nme,(Xfa,(Pae,(Vch,((Eco,Buc),(Hin,Pmu)))))),(Rpr,Ccr)),((Nme,(Xfa,Pae)),(Ccr,Mlo))),Hpy),(((Bbu,Tpa),(Cpn,Ctr)),Tma)),((((Bsu,(Lla,Spy)),((Uur,(Mpn,Mge)),(Mge,Mpn))),(((Mtu,Syn),Cje),Dra)),(Mtu,Syn))),((Ape,Sso),((Ape,Sso),((Mth,(Pho,Pab)),((Mth,(Mja,(Pho,Pab))),(Hbs,(Afu,(Tac,Tvo))))))))
((((((Sau,(Bsu,Bha)),(Lla,Spy)),(Dra,(Mtu,Syn))),(((((Tpa,(Bbu,Tpa)),(Bbu,Tpa)),Bbu),((Nme,(Xfa,(Pae,(Vch,(Eco,Buc))))),((((Tpa,Bbu),((Bbu,Tpa),Mja)),((Cpn,Ctr),(Cpn,Ctr))),((Bbu,Tpa),(Cpn,Ctr))))),((Spy,(Uur,Mge)),(((Sau,(Bsu,Bha)),(Pae,(Vch,((Eco,Buc),Hin)))),(Uur,Mpn))))),((Hbs,((Hbs,(Afu,(Tac,Tvo))),(Hbs,((Afu,(Tac,Tvo)),Ccr)))),(Ape,Sso))),(Aae,Tma))
(((((Xfa,Pae),(Rpr,(Ccr,Mlo))),(((((Xfa,(Pae,(Vch,((Eco,Buc),(Hin,Pmu))))),Xfa),(Rpr,(Ccr,Mlo))),(Bbu,(Ctr,Cpn))),((((Lla,(Lla,Spy)),(Uur,((Mpn,Mge),Mge))),(Tpa,(Dra,Mtu))),(((((Lla,Spy),(Lla,Spy)),(Lla,Spy)),(Uur,(Tac,Tvo))),Dra)))),(Ape,((Mth,Mja),(Hbs,((Tvo,(Tac,Tvo)),(Afu,(Tac,Tvo))))))),((Tma,(Aae,Tma)),(Aae,Tma)))
(((((((Nme,(Xfa,((Buc,(Hin,Pmu)),Pae))),(Ccr,Mlo)),(Hpy,Cje)),((Bbu,Tpa),(Cpn,Ctr))),(((Sau,(Bsu,Bha)),(Lla,Spy)),Uur)),(Sso,(((Mja,(Pho,Pab)),(Mth,(Mja,(Mja,(Pho,Pab))))),(Mth,(Hbs,((Afu,(Tac,Tvo)),(Afu,(Tac,Tvo)))))))),(Aae,Tma))
((((((Nme,(Xfa,(Pae,((Eco,Buc),(Hin,Pmu))))),(Hpy,Cje)),((Uur,(Mpn,Mge)),(Cpn,Ctr))),(((((Sau,(Bsu,Bha)),((Lla,Spy),(Lla,Spy))),((Mpn,(Mpn,Mge)),(Mpn,Mge))),(((Sau,(Bsu,Bha)),(Lla,Spy)),(Uur,(Mpn,Mge)))),(Dra,((Mtu,Syn),(Mtu,Syn))))),((Ape,Sso),(Mth,(Mja,((Pho,Pab),(Pho,Pab)))))),(Aae,Tma))
(((((((Sau,(Bsu,Bha)),((Lla,Spy),Spy)),Dra),(Dra,(Mtu,Syn))),(Ape,(Mth,(Mja,(Pho,Pab))))),(Ape,Sso)),((((((Xfa,(Pae,(Vch,((Eco,Buc),(Hin,Pmu))))),(Rpr,Ccr)),((Nme,((Xfa,Pae),(Cpn,Ctr))),(Rpr,Mlo))),Hpy),(Mpn,(Dra,Syn))),(Sso,(Mth,(Hbs,(((Afu,Tvo),Afu),(Afu,Tac)))))))
(((((((Nme,(Nme,(Xfa,(Pae,(Vch,((Eco,Buc),(Hin,Pmu))))))),(Rpr,(Ccr,Mlo))),Hpy),((Bbu,Tpa),(Cpn,Ctr))),(((Sau,(Bsu,Bha)),(Lla,Spy)),(((((Mtu,Syn),((Mtu,Syn),(Mtu,Syn))),(Dra,(Mtu,Syn))),(Dra,(Mtu,Syn))),(Mtu,(Mtu,Syn))))),(((Ape,Sso),((Hpy,Cje),(Hbs,(Afu,Tac)))),((Mth,(Mja,Sau)),(Mja,Hbs)))),Aae)
((((((((Nme,(Xfa,(Vch,(Hin,Pmu)))),(Nme,(Xfa,(Pae,(Vch,((Eco,Buc),(Hin,Pmu))))))),Rpr),Hpy),((((Bbu,Tpa),(Cpn,Ctr)),Bbu),Tpa)),((Uur,(Uur,((Mpn,Mge),(Mpn,Mge)))),((Mtu,Syn),(Mtu,Syn)))),Tma),(((((Bbu,Tpa),(Cpn,Ctr)),((((Sau,(Bsu,Bha)),Lla),(((Sau,Bsu),((Lla,Spy),(Lla,Spy))),(Uur,Mge))),(Dra,Syn))),(Ape,(Hbs,(Afu,(Tac,Tvo))))),(Aae,Tma)))
((Aae,(Tma,(Aae,Tma))),((((((((Bbu,Tpa),(Bbu,Tpa)),(Bbu,Tpa)),((Bbu,Tpa),Dra)),(((((Xfa,(Pae,(Pae,((Eco,Buc),(Hin,Pmu))))),(Rpr,Ctr)),((Nme,(Xfa,(Vch,Pmu))),(Rpr,(Rpr,(Ccr,Mlo))))),(Hpy,Cje)),((Bbu,((Bbu,Tpa),(Bbu,Tpa))),((Cpn,Ctr),Ctr)))),(((((Sau,(Bsu,Bha)),Lla),(Uur,((Mpn,Mge),Mpn))),(Mpn,Mge)),(Dra,((Mtu,Syn),(Mtu,(Mtu,Syn)))))),(Mth,Hpy)),Aae))
(((((((Nme,Xfa),(Rpr,(Ccr,Mlo))),Hpy),(Bbu,(Cpn,Ctr))),((((Sau,(Bsu,Bha)),(Lla,Spy)),((Uur,Mpn),((Uur,(Mpn,Mge)),Ape))),(Dra,((Mtu,Syn),(Mtu,Syn))))),(((Cpn,Ctr),(Cpn,Ctr)),(Cpn,((Cpn,Ctr),Cpn)))),(((Ape,Sso),(Ape,Sso)),((Mja,(Pab,Bsu)),((Mth,(Mja,(Pho,Pab))),(Hbs,((Afu,Tac),(Afu,(Tac,Tvo))))))))
((((((Nme,((Pae,Rpr),(Xfa,(Pae,(Vch,((Eco,Buc),Pmu)))))),(Rpr,(Ccr,Mlo))),(Tpa,((Cpn,Ctr),Cpn))),((Hpy,Cje),(Mtu,Syn))),((Mth,((Mth,((Mja,Pab),Nme)),(Hbs,((Afu,(Tac,Tvo)),(Mpn,Mge))))),(Ape,Sso))),(Aae,(Aae,Tma)))
(((((((Nme,(Xfa,((Pae,(((Vch,(Eco,(Hin,Pmu))),(Vch,(Eco,Pmu))),(Vch,((Eco,Buc),Pmu)))),Pae))),(Rpr,Lla)),Cje),((Bbu,Tpa),((Cpn,Ctr),((Cpn,Ctr),Cpn)))),((((Sau,(Lla,Spy)),(Lla,Spy)),(Bha,(Lla,Spy))),(Lla,(Uur,(Mpn,Mge))))),((Sso,(Ape,(Ape,Sso))),((Mth,(Hbs,Afu)),((Mth,Pab),((Hbs,(Afu,(Tac,Tvo))),Afu))))),(Aae,Tma))
(((((Rpr,(Hpy,Cje)),((Rpr,((Ccr,Mlo),(Ccr,Mlo))),(((Sau,Bsu),(Spy,Sso)),(Hpy,Cje)))),(((Bsu,Bha),(Sau,((Bsu,Bha),Nme))),(Dra,(Mtu,Syn)))),((Cpn,Ctr),Cpn)),(Sso,((((Mth,(Mja,(Pho,Pab))),(Mth,(Mja,(Pho,Pab)))),((Xfa,(Pae,(Vch,((Eco,Buc),(Hin,Pmu))))),(Ccr,Mlo))),(Afu,(Afu,(Tac,Tvo))))))
((((((Nme,(Xfa,((Tac,Tvo),(Vch,(Eco,Buc))))),(Rpr,Mlo)),(Xfa,(Pae,((Vch,((Eco,Buc),(Hin,Pmu))),(Vch,(Ccr,(Hin,Pmu))))))),(Cje,(Hpy,Cje))),((Bbu,Tpa),(Ctr,((Cpn,Ctr),(Cpn,Ctr))))),((((Sau,(((Bsu,Bha),Bha),(Bsu,Bha))),((Lla,Spy),(Lla,Spy))),(Uur,(Mpn,Mge))),(Dra,((Mtu,Syn),(Mtu,Syn)))))
(((((((Nme,(Rpr,(Ccr,Mlo))),((Nme,(Xfa,((Pae,(Vch,((Eco,Buc),(Hin,Pmu)))),(Pae,(Vch,((Eco,Buc),(Hin,Pmu))))))),(Ccr,Mlo))),(Nme,(Rpr,(Rpr,(Ccr,Mlo))))),(Hpy,Cje)),Ctr),((Dra,Mtu),(((Bha,(Lla,Spy)),Mpn),((Dra,(((Mtu,Syn),(Mtu,Syn)),(Mtu,Syn))),((Dra,(Mtu,Syn)),Dra))))),(Sso,((Mth,(Mja,((Pho,Pab),(Pho,Pab)))),(Hbs,((Afu,Tvo),((Afu,Tac),Mth))))))
((((Cje,((Bbu,Tpa),(Cpn,Ctr))),(((Sau,(Bsu,Bha)),(Lla,Spy)),((Uur,((Mpn,Mge),Mge)),(Uur,(Mpn,Mge))))),(((Ape,Sso),(Ape,Sso)),((Mth,((Mja,(Pho,Pab)),(Mja,(Pho,Pab)))),(Hbs,((Afu,(Tac,Tvo)),(Xfa,(Pae,(Pae,(Vch,((Eco,Buc),Hin)))))))))),Aae)
((((((Nme,((Xfa,(Pae,(Vch,(Buc,Pmu)))),(Xfa,(Pae,Vch)))),((Ccr,Mlo),((Ccr,Mlo),(Ccr,Mlo)))),((Hpy,Cje),Aae)),(Tpa,Ctr)),((((Sau,(Bsu,Bha)),((Lla,Spy),(Lla,Spy))),((Uur,(Mpn,Mge)),Hbs)),(Dra,Mtu))),(((Ape,Sso),Hbs),((Mth,(Mja,(Pho,Pab))),Hbs)))
(((((((Mth,(Mth,(Pab,Uur))),((Bbu,Tpa),(Cpn,Ctr))),((((Bbu,Tpa),(Bbu,Tpa)),Ctr),((Afu,(Tac,Tvo)),Mth))),((Nme,(Xfa,((Pae,(Vch,((Eco,Buc),(Hin,Pmu)))),Pae))),(Bbu,Tpa))),(((((Sau,Bsu),Ape),(Lla,Spy)),(Uur,Mpn)),(Dra,((Mtu,Syn),(Mtu,Syn))))),((Ape,Sso),(Mth,Mja))),(Aae,Tma))
((((((((Hpy,Cje),Pab),(((Mpn,Mge),Uur),Uur)),(((Nme,Xfa),(Rpr,(Ccr,Mlo))),(Hpy,Cje))),((Bbu,Tpa),(Cpn,Ctr))),(((Lla,Spy),(Uur,(((Mpn,Mge),((Mpn,Mge),Mge)),Mge))),(Mtu,Syn))),(((Mth,(Mja,Pab)),(Hbs,(Afu,(Tac,Tvo)))),((Mth,(Mja,(((Eco,Buc),(Hin,Pmu)),(Ccr,Mlo)))),Hbs))),(Aae,Tma))
((((((Sau,Bha),(Sau,(Bsu,Bha))),Spy),(Uur,(Mpn,Mge))),(Dra,Syn)),(((((((((Nme,(Xfa,(Pae,(Vch,((Eco,Buc),(Hin,Pmu)))))),Mlo),(Hpy,Cje)),((Cje,Hpy),((Hpy,Cje),(Hpy,Cje)))),(Hpy,Cje)),(Tpa,(Cpn,Ctr))),(((Mja,((Pho,Pab),(Pho,Pab))),(Hpy,Cje)),((Nme,(Xfa,(Vch,(Eco,Buc)))),((((Bbu,Tpa),(Bbu,Tpa)),Tma),Cpn)))),(Uur,((Sau,Spy),(Uur,(Mtu,Syn))))),Ape))
(((((((Nme,(Vch,(Eco,Buc))),(Rpr,(Ccr,Mlo))),((Hpy,Cje),Hpy)),((Bbu,Tpa),(Cpn,Ctr))),((Bsu,(Lla,Spy)),((Lla,Spy),(Lla,Spy)))),((Ape,Sso),((Mja,(((Mja,((Pho,Pab),Pho)),((Mja,(Pho,Pab)),Spy)),(Mja,((Pho,Pab),((Pho,Pab),(Pho,Pab)))))),(Hbs,((Afu,((Tac,Tvo),(Tac,Tvo))),(Xfa,(Pae,(Vch,((Eco,Buc),(Hin,Pmu)))))))))),(Aae,Tma))
((((((((((Xfa,(Pae,(Vch,((Eco,Buc),(Hin,Pmu))))),(Rpr,((Ccr,Mlo),(Ccr,Mlo)))),(Xfa,(Rpr,(Ccr,Mlo)))),(Nme,(Rpr,(Ccr,Mlo)))),(Hbs,Hbs)),(Nme,(Mlo,(Rpr,(Ccr,Mlo))))),(Hpy,Cje)),((((Bbu,Tpa),Bbu),Tpa),(Cpn,Ctr))),((((Sau,(Bha,(Bsu,Bha))),(Lla,Spy)),(Uur,(Mpn,Mge))),((Dra,((Syn,Mtu),((Mtu,Syn),Mtu))),Aae))),Tma)
(((((((Nme,((Xfa,Sso),(Xfa,(Pae,(Vch,(Hin,Pmu)))))),(((Ccr,Mlo),Ccr),Pab)),(Rpr,((Ccr,Mlo),(Ccr,Mlo)))),((Bbu,Tpa),(Ctr,(Cpn,Ctr)))),((((Sau,(Lla,Spy)),(Uur,Mpn)),((Mtu,Syn),Nme)),((Dra,(Mtu,Syn)),(Dra,(Mtu,Syn))))),(Ape,((Mth,(Mja,(Pho,Pab))),Hbs))),((Aae,Tma),Tma))
(((((((Nme,(Xfa,(Pae,(Eco,Buc)))),(Pho,Pab)),Hpy),((((Bbu,(Bbu,Tpa)),((Cpn,Ctr),Ctr)),Sso),Ape)),((((Sau,Bha),(Spy,(Lla,Spy))),((((Sau,((Bsu,Bha),(Bsu,Bha))),(Lla,Spy)),((Lla,Spy),(Lla,Spy))),Uur)),(Dra,(Dra,(Mtu,Syn))))),(Ape,((Mth,((Mja,((Pab,(Vch,(Eco,(Hin,Pmu)))),(Pho,Pab))),(Mja,(Pho,Pab)))),Hbs))),Aae)
(((Hpy,Cje),Ape),(((((((Xfa,(Pae,Vch)),(Rpr,(Ccr,(Ccr,Mlo)))),((Nme,Pae),(Rpr,(Ccr,Mlo)))),(Hpy,Cje)),((Cpn,Ctr),Ctr)),((((Sau,(Bsu,Bha)),(Lla,Spy)),(Uur,(Mpn,Mge))),(Mtu,Syn))),(((Ape,Sso),(((Mth,Mth),(Mth,(Mja,(Pho,Pab)))),(Hbs,(Afu,(Tac,Tvo))))),(((Nme,(Sau,(Bsu,Bha))),Rpr),(Hpy,Cje)))))
((((((Nme,(Xfa,(Pae,(Vch,((Eco,Buc),(Hin,Pmu)))))),Rpr),(Hpy,Cje)),((Ccr,Mlo),Hpy)),((((Bsu,Bha),(Uur,(Mpn,Mge))),Dra),((Mtu,Syn),(Lla,Spy)))),(((Ape,Sso),(Ape,Sso)),((Mth,(Mja,(Pho,Pab))),(Afu,Hbs))))
(((((Bbu,Tpa),((((Sau,(Bsu,Bha)),(Lla,Spy)),(Dra,(Mtu,Syn))),(((Uur,(Mpn,Mge)),(Cpn,Ctr)),(Dra,(Mtu,Syn))))),(Hbs,(Afu,((Tac,Tvo),(Tac,Tvo))))),((((((Xfa,Pae),(Rpr,(Ccr,Mlo))),Ape),Tpa),((Dra,((Mtu,Syn),(Lla,Spy))),Dra)),(Mth,(Mja,(Pho,Pab))))),Tma)
((((((Cje,(Mth,Hbs)),((Tpa,(Cpn,Ctr)),((((Xfa,((Pae,(Vch,((Eco,Buc),(Hin,Pmu)))),(Pae,(Vch,Eco)))),(Rpr,(Ccr,Mlo))),(Nme,Xfa)),(Hpy,Cje)))),((Mja,Pho),(Hbs,(Hbs,Afu)))),(((Sau,(Bsu,Bha)),(Lla,Spy)),(Uur,Mge))),((((Xfa,Xfa),(Hpy,Cje)),((Bbu,Tpa),((Afu,(Tac,Tvo)),(Hpy,Cje)))),((Uur,(Mpn,Mge)),(Dra,((Mtu,Syn),(Mtu,Syn)))))),(Aae,Tma))
((((((((((Ccr,Mlo),(Rpr,(Ccr,Mlo))),(Rpr,(Ccr,Mlo))),((Nme,((Xfa,(Pae,(Vch,((Eco,Buc),(Hin,Pmu))))),(Xfa,(Vch,(Eco,Buc))))),(Rpr,Mlo))),(Hpy,(Mja,(Pho,Pab)))),(Hpy,Cje)),Tpa),((((((Sau,(Bha,Bha)),(Lla,Spy)),(((Bsu,Bha),(Sau,(Bsu,Bha))),Lla)),((Sau,(Bsu,Bha)),Spy)),(Uur,(Mpn,Mge))),(Dra,(Mtu,Syn)))),((Ape,Sso),(Mth,(Pho,Pab)))),Tma)
(((((((Nme,(Pae,(Vch,((Eco,Buc),(Hin,Pmu))))),(Rpr,((Ccr,Mlo),Cje))),Cje),(Bbu,((Cpn,Ctr),Aae))),(((Sau,(Lla,Spy)),(Uur,(Mpn,Mge))),Dra)),(((Mth,((Mja,(((Pho,Pab),Xfa),(Pho,Pab))),(Mja,Pho))),Cje),((Ape,Sso),(Hbs,((Hbs,(Afu,(Tac,Tvo))),(Hbs,(Afu,(Tac,Tac)))))))),Aae)
(((((((Nme,(Xfa,(Pae,(Vch,(Eco,(Hin,Pmu)))))),(Rpr,((Ccr,Mlo),(Ccr,Mlo)))),((Bbu,Tpa),Ctr)),(((Nme,Ctr),Rpr),Hpy)),(((Sau,(Bsu,Bha)),((Lla,Spy),Tma)),Mpn)),(Ape,((Mth,(Mja,Pho)),(Hbs,(Afu,(Tac,Tvo)))))),Aae)
(((((((Nme,(Xfa,(Vch,((Eco,Buc),Hin)))),(Nme,(Nme,(Xfa,(Pae,Eco))))),(Rpr,(Ccr,Mlo))),Hpy),(((Bbu,Bbu),Sso),(Cpn,Ctr))),((((Mtu,Syn),(Dra,(Mtu,Syn))),(Dra,Bbu)),((((Sau,(Bsu,Bha)),Spy),(Uur,(Mpn,Mge))),Dra))),(((Ape,Sso),Sso),(((Hbs,((Afu,(Tac,Tvo)),(((Afu,(Tac,Tvo)),(Afu,Tvo)),(Afu,(Tac,Tvo))))),(Hbs,(Hbs,(Ape,((Afu,(Tac,Tvo)),(Afu,(Tac,Tvo))))))),Hbs)))
(((((Mth,(Mja,(Pho,Pab))),Mth),(((((Nme,(Xfa,(Pae,(Vch,(Buc,(Hin,Pmu)))))),(Rpr,((Ccr,Mlo),Mlo))),((((Nme,(Xfa,(((Pae,(Vch,Hin)),Afu),(Pae,(Vch,(Eco,Buc)))))),Aae),(Rpr,Mlo)),(Hpy,Cje))),((Tpa,Bbu),(Cpn,Ctr))),(Ape,Sso))),(Aae,Tma)),((Dra,((Afu,(Tac,Tvo)),(Hbs,((Afu,(Tac,Tvo)),Tvo)))),(Aae,Tma)))
(((((((Nme,(Xfa,(Pae,(Vch,((Eco,Buc),(Hin,Pmu)))))),(Nme,(Xfa,((Pae,(Eco,Buc)),(Pae,Vch))))),Hpy),((Bbu,Tpa),(Cpn,Ctr))),(Dra,(Dra,(Mtu,Syn)))),(((Nme,Pae),(Ccr,Mlo)),(((Dra,(Mtu,Syn)),(Dra,(Mtu,Syn))),((((Sau,(Bsu,Bha)),Spy),(((Uur,(Mpn,Mge)),Mth),Uur)),(Dra,(Mtu,Syn)))))),(((Ape,Sso),Hbs),(Hbs,(Afu,Tac))))
((((((Nme,(Pae,((Vch,((Eco,Buc),((Hin,Pmu),(Hin,Pmu)))),Vch))),(Ccr,Mlo)),(Bbu,Tpa)),(((((Sau,(Bsu,Bha)),(Lla,Lla)),(((Sau,(Bsu,Bha)),(Sau,(Bsu,Bha))),(Lla,Spy))),(((Uur,(Mpn,Mge)),(Mpn,Mge)),(((Uur,(Mpn,Mge)),((Mpn,Mge),Cje)),(Uur,((Mpn,Mge),(((Mpn,Mge),(Mpn,Mge)),(((Mpn,Mge),Ctr),Mpn))))))),((Dra,(Mtu,Syn)),Dra))),((Mth,(Mja,(Pho,(Pho,Pab)))),Hbs)),Aae)
(((((((Nme,(Xfa,(Buc,(Hin,Pmu)))),((Cje,(Hpy,Cje)),((Hpy,Cje),(Hpy,Cje)))),(((Xfa,(Vch,(Buc,(Hin,Pmu)))),(Rpr,Ccr)),(Hpy,Cje))),((Bbu,Tpa),(Cpn,Ctr))),((((Mpn,Mge),(((Sau,(Bsu,Bha)),(Uur,(Mpn,Mge))),(Mpn,Mge))),(Uur,(Mpn,(Mpn,Mpn)))),(Syn,((Dra,(Mtu,Syn)),Dra)))),((((Ape,Sso),((Afu,(Tac,Tvo)),Uur)),(Mtu,Syn)),(Mth,(Afu,Tac)))),Aae)
(((((((Ccr,Mlo),Cje),Bbu),(((((Uur,(Rpr,(Ccr,Mlo))),(Hpy,Cje)),(Bbu,Tpa)),(Ape,Sso)),((((Hpy,Cje),(Hpy,Cje)),Cje),(((Nme,(Xfa,(Pae,(Vch,((Eco,Buc),(Hin,Pmu)))))),(Rpr,Ccr)),((Hpy,Cje),(Hpy,Cje)))))),((Dra,Syn),((Dra,(Mtu,Syn)),(Hbs,(Afu,Tvo))))),(((Mth,(Mja,(Pho,Pab))),(Mja,(Pho,Pab))),(Hbs,(Afu,Tac)))),(Aae,Tma))
((((((Nme,(Xfa,Pae)),(Rpr,(Ccr,Mlo))),(Bbu,Tpa)),(Mtu,((((Sau,(Lla,Spy)),(Uur,Mpn)),(((Sau,(Bsu,Bha)),(Lla,Spy)),(Uur,(Mpn,(Mpn,Mge))))),(Dra,(Mtu,Syn))))),((Ape,Sso),((Mth,(Mja,Pho)),(Hbs,((Afu,(Tac,Tvo)),(Afu,(Tac,Tvo))))))),(Aae,Tma))
(((Xfa,(Vch,(Hin,Pmu))),((((Sau,(Bsu,Bha)),(Uur,Uur)),((((Bsu,Bha),Hpy),((Sau,(Bsu,Bha)),Lla)),(Uur,Uur))),Dra)),(((((Nme,((Ccr,Mlo),(Ccr,Mlo))),Cje),(Bbu,(Cpn,Ctr))),((((Sau,(Bsu,Bha)),(Lla,Spy)),(Mpn,Mge)),Mtu)),((Ape,Sso),((((Mth,Mja),(Mth,(Mja,((Pho,Pab),Pab)))),(Hbs,(Afu,(Tac,Tvo)))),(Hbs,Afu)))))
((((((Nme,(Xfa,(Pae,(Vch,((Eco,Buc),(Hin,Pmu)))))),(Ccr,Mlo)),((Bbu,Tpa),(Cpn,Ctr))),((((Sau,(Bsu,Bha)),(Lla,Spy)),(Mpn,((Uur,Mpn),(Uur,Mge)))),(Dra,((Syn,Mtu),(((Mtu,Syn),(Mtu,Syn)),((Mtu,Syn),(Mtu,Syn))))))),((Ape,Sso),((Hbs,((Afu,Tvo),(Afu,Tvo))),Tma))),((Aae,Tma),(Aae,Tma)))
((((Ape,Sso),(((Ape,Sso),(Ape,Sso)),(Ape,Sso))),(((Mth,((Pho,Pab),Hpy)),(Mth,(Mja,Pab))),((Hbs,((Afu,Tac),(Afu,(Tac,Tvo)))),(Hbs,(Afu,(Afu,(Tac,Tvo))))))),((((((Nme,(Xfa,(Pae,(Vch,((Eco,Buc),(Hin,Pmu)))))),(Rpr,((Ccr,Mlo),(Ccr,Mlo)))),(Hpy,Cje)),(((Bbu,Tpa),(Dra,Syn)),((Cpn,Ctr),(Cpn,Ctr)))),(((Sau,Bsu),Spy),Dra)),(Aae,Tma)))
(((((Hpy,Cje),(((Sau,(Bsu,Bha)),(Lla,Spy)),((Uur,((Mpn,Mge),Pae)),(Uur,(Mpn,Mge))))),(((((Nme,(Xfa,(Pae,Vch))),Rpr),Cje),((Bbu,Tpa),Cpn)),(Syn,Dra))),(((Ape,Sso),Sso),(((Mja,((Pho,Pab),(Pab,Pab))),(((Sau,(Bsu,Bha)),Sau),((Lla,Spy),(Lla,Spy)))),(Hbs,(Afu,(Tac,Tvo)))))),(Aae,Tma))
(((((((((Nme,(Xfa,(Vch,((Eco,Buc),(Hin,Pmu))))),(Rpr,(Ccr,Mlo))),(Hpy,Cje)),Ctr),(((Bbu,Tpa),((Bbu,Tpa),Tpa)),Cpn)),(((Sau,(Bsu,Bha)),((Uur,(Mpn,Mge)),Mpn)),Tma)),Ape),(((((Cpn,Ctr),Ctr),(Cpn,Ctr)),(Tpa,((Sau,((Mpn,Mge),(Mpn,Mge))),(Dra,(Mtu,Syn))))),(((Bha,(Lla,(((Lla,Spy),(Lla,Spy)),Spy))),Uur),(Dra,Syn)))),(Aae,Tma))
((((((Nme,(Xfa,(Pae,((Vch,((Eco,Buc),(Hin,Pmu))),(Vch,((Eco,Buc),(Hin,Pmu))))))),(Rpr,(Ccr,Mlo))),(Hpy,Cje)),(((((Tpa,(Bbu,Tpa)),(Bbu,Tpa)),(Cpn,Ctr)),Tma),((Bbu,Tpa),Cpn))),((Uur,(Mpn,Mge)),(Mtu,Syn))),((Ape,Sso),(((Mth,(Mja,Vch)),(Hbs,(Tac,Tvo))),(((Pho,Pab),((Pho,Pab),Pab)),Hbs))))
((((((Nme,(Pae,((Vch,((Eco,Buc),(Hin,Pmu))),(Vch,((Eco,Buc),(Hin,Pmu)))))),(Rpr,Ccr)),(Tpa,((Cpn,Ctr),(Mth,(Mja,(Pho,Pab)))))),(((((Bbu,Tpa),(Bbu,Tpa)),Nme),Sso),(Hbs,(Hbs,Cje)))),(((Lla,Spy),((Sau,(Bsu,Bha)),(Lla,Spy))),Dra)),((Ape,Sso),((Mth,((Mja,(Pho,Pab)),(Mja,(Pho,Pab)))),((Afu,(Tac,Tvo)),(Hbs,(Afu,Tvo))))))
((((((Nme,(Xfa,(Xfa,(Pae,Ctr)))),(Rpr,((Ccr,Tma),(Ccr,Mlo)))),((((Sau,(Bsu,Bha)),(Spy,(Lla,Spy))),((Mpn,Mge),(Uur,(Mpn,Mge)))),Syn)),((((Bbu,Tpa),((Bbu,Tpa),((Bbu,Tpa),Bbu))),(Afu,(Tac,Tvo))),(Mth,(Mja,Pab)))),(Aae,Tma)),(((Dra,Mtu),((Ape,(Ape,Sso)),(((Mja,Pab),(Mja,(Pho,Pab))),Mth))),Aae))
((((Ape,Sso),(Hbs,(Hbs,(Afu,(Tac,Tvo))))),((((Hpy,Cje),((Bbu,Tpa),((Cpn,Cpn),(Cpn,Ctr)))),((((Sau,Bsu),Lla),(Uur,Mge)),(Dra,(((Mtu,Syn),Tpa),Mtu)))),((Ape,Sso),((Mth,((Nme,(Xfa,(Pae,(Vch,(Hin,Pmu))))),(Rpr,Ccr))),Aae)))),(Aae,Tma))
(((((((Nme,(Xfa,(Pae,((Eco,Buc),(Hin,Pmu))))),(Rpr,Mlo)),Cje),((((Bbu,Tpa),((Bbu,Tpa),(Bbu,Tpa))),((Cpn,Ctr),Ctr)),((Bbu,Tpa),((Cpn,Ctr),(Cpn,Ctr))))),((Hpy,Cje),(Hpy,Cje))),((((Uur,(Mpn,Mge)),(Uur,(Bsu,Bha))),((Sau,(Bsu,Bha)),(Lla,Spy))),Mtu)),((Ape,(Mth,Ape)),(Ape,(((Mth,(Pho,Pab)),(Mth,(Mja,Pab))),Hbs))))
((((((((Xfa,(Ccr,Mlo)),(Rpr,(Ccr,Mlo))),(Hpy,Cje)),(Bbu,Tpa)),((Sau,(Lla,Spy)),(Uur,(Mpn,Mge)))),((Sso,(Sso,(Mth,(Hpy,Cje)))),(Mth,((Mja,((Pho,Pab),Cje)),Cpn)))),(Aae,Tma)),((((((((Nme,(Xfa,Pae)),Afu),((Rpr,Ccr),(Rpr,(Ccr,Mlo)))),Hpy),((Bbu,(Bbu,Tpa)),(Cpn,Ctr))),(Dra,(Mtu,Syn))),(((Mth,Mja),(Hbs,(Afu,(Tac,Tvo)))),Mth)),(Aae,Tma)))
(((((((Nme,((Xfa,(Pae,Nme)),((Xfa,(Pae,(Vch,(((Eco,Buc),(Hin,Pmu)),Ctr)))),Hbs))),(Rpr,Mlo)),((Xfa,(Pae,Vch)),Tpa)),(Hpy,Cje)),((Tpa,Tpa),Cpn)),((((Sau,((Bsu,Bha),Afu)),(Lla,Spy)),(Uur,((Mpn,Mge),(Mpn,Mge)))),((Dra,Mtu),(Dra,(Mtu,Syn))))),(Aae,Tma))
(((((((Nme,(Xfa,(Pae,((Eco,Buc),Pmu)))),(Ccr,Mlo)),(Hpy,Cje)),(Tpa,((Bbu,Tpa),Ctr))),(((((Sau,(Bsu,Bha)),(Spy,(Lla,Spy))),(Uur,Mge)),((Sau,(Bsu,Bha)),(Lla,Spy))),((Dra,((Mtu,(Mtu,Syn)),Syn)),Dra))),(((Mja,((Pho,Pab),Pab)),(Mth,(Mja,((Pho,Pab),(Pho,Pab))))),((Mth,(Hbs,(Afu,(Tac,Tvo)))),(Hbs,((Afu,(Tac,Tvo)),(Afu,(Tac,Tvo))))))),(Aae,Tma))
(((((Uur,((Mpn,(Mpn,Mge)),Mpn)),(Dra,(Mtu,Syn))),((Ape,Sso),(((Mth,Pho),(Hbs,Afu)),((Hbs,(Tac,Tvo)),(Afu,(Tvo,(Tac,Tvo))))))),(Aae,Tma)),((Aae,Tma),(((Cje,((((Nme,((Xfa,Pae),(Xfa,((Pae,(Vch,(Eco,Buc))),(Pae,Vch))))),(Nme,(Xfa,(Pae,(Vch,((Eco,Buc),(Hin,Pmu))))))),(Ccr,Mlo)),Hpy)),((Cpn,Ctr),Cpn)),((((Sau,(Bsu,Bha)),(Lla,Spy)),(Uur,Mpn)),(Dra,Syn)))))
(((((((Xfa,(Pae,(Vch,(Hin,Pmu)))),(Rpr,(((Ccr,Mlo),(Ccr,Mlo)),Mlo))),Sso),(((Bbu,Tpa),(Bbu,Tpa)),(Cpn,Ctr))),((((Sau,(Bsu,Uur)),Spy),(Uur,((Mpn,Mge),(Mpn,Mge)))),(Dra,((Mtu,Syn),(Mtu,Syn))))),((Ape,((Mth,(Mth,(Mja,(Mja,Pab)))),Hbs)),(Sso,(((Mth,Mja),(Hbs,(Tac,Tvo))),(Hbs,Afu))))),(Aae,Tma))
(((((((((Nme,(Xfa,(Pae,(Vch,((Eco,Buc),(Hin,Pmu)))))),(Rpr,Ccr)),((Nme,(Lla,Spy)),(Rpr,(Ccr,Mlo)))),(Hpy,Cje)),((Nme,(Pae,(Vch,(Hin,Pmu)))),Hpy)),((Bbu,Tpa),(Cpn,Ctr))),(((((Sau,(Bsu,Bha)),Hpy),Mge),(Uur,(Mpn,Mge))),((Dra,(Mtu,Syn)),Sso))),(Ape,((Mth,(Hbs,(Afu,(Tac,Tvo)))),((Pho,Pab),((Hbs,(Hbs,(Afu,Mja))),(Hbs,(Afu,(Tac,Tvo)))))))),(Aae,(Aae,Tma)))
(((((((Nme,(Rpr,((Ccr,Mlo),(Ccr,Mlo)))),(Hpy,Cje)),(Tpa,(Cpn,Ctr))),((Hpy,Cje),((Tpa,(Bbu,Tpa)),(Cpn,Ctr)))),(Sau,((Bsu,Bha),(Bsu,Bha)))),((((((Xfa,Vch),(Xfa,(Pae,((Eco,Buc),Pmu)))),(Rpr,Mlo)),Hpy),((Sau,Spy),(Uur,Sso))),(((Lla,(Lla,Spy)),(Ape,Sso)),(Ape,((Mth,(Mja,(Pho,Pab))),(Hbs,((Afu,((Tac,Tvo),Tac)),Afu))))))),((Aae,Tma),Aae))
((((((((Nme,Xfa),(Rpr,(Ccr,Mlo))),(((Mth,Mja),(Mth,(Mja,((Pho,Pab),Pho)))),(Mth,(Mja,((Pho,Pab),Pab))))),(Hpy,Cje)),((Tpa,((Bbu,Tpa),(Sau,Mth))),(Cpn,Ctr))),((((Nme,((Xfa,(Pae,((Vch,((Eco,Buc),(Hin,Pmu))),(Vch,((Eco,Buc),(Hin,Pmu)))))),(Xfa,(Pae,(Vch,(Eco,(Hin,Pmu))))))),(Rpr,Mlo)),Cje),(Bbu,Tpa))),(Dra,((Sau,(Bsu,Bha)),((Ctr,(Lla,Spy)),Hbs)))),(Aae,Tma))
((((((Xfa,(Pae,(Vch,((Eco,Buc),(Hin,Pmu))))),(Rpr,Ccr)),((Hpy,Cje),((Hpy,Cje),Cje))),(Bbu,(Bbu,Tpa))),((((Bsu,Bha),(Lla,Spy)),(Uur,(Mpn,Mge))),(Dra,((Syn,(Uur,(Mpn,(Mpn,Mge)))),(Mtu,Syn))))),((Mja,(Pho,Pab)),((Afu,(Tac,Tvo)),(Hbs,(Tac,Tvo)))))
(((((Bbu,Tpa),((Cpn,Ctr),(Cpn,Ctr))),((((((Bsu,Bha),(Lla,(Lla,Spy))),((Sau,(Bsu,Bha)),((Lla,Spy),Dra))),(Sau,(Lla,Spy))),(Uur,((Mpn,Mge),(Mpn,(Mpn,Mge))))),(Dra,((Mtu,Syn),((Mtu,Syn),(Mtu,Syn)))))),(Aae,Tma)),((((((Nme,(Xfa,(Pae,(Vch,((Eco,Buc),(Hin,Pmu)))))),Mlo),((Hpy,Cje),(Hpy,Cje))),(Hbs,((Cpn,Ctr),(Cpn,Ctr)))),(Ape,(Hbs,(Afu,(Hbs,Afu))))),Tma))
(((((((Nme,(Xfa,(Pae,(Vch,(Hin,Pmu))))),(Rpr,(Mlo,(Ccr,Mlo)))),(Hpy,Cje)),(Cpn,Ctr)),(((Uur,(Mpn,Mge)),((Dra,Mtu),Dra)),(((Sau,Bha),(Lla,Spy)),(Dra,(((Mtu,Syn),(Ccr,Mlo)),Syn))))),(((Ape,Sso),(Hbs,((Afu,(Tac,Tvo)),Afu))),((Ape,Sso),(Mth,(((Mja,Lla),(Mja,(Pho,Pab))),Tma))))),Tma)
((Dra,(Sso,((Mth,Mja),(((Afu,(Tac,Tvo)),(Afu,(Tac,Tvo))),Hbs)))),(((((((Xfa,(Pae,(Vch,(((Eco,Buc),Hin),Spy)))),(Xfa,Pae)),((Rpr,((Ccr,Mlo),((Ccr,Mlo),Aae))),(Rpr,Ccr))),(Nme,(Xfa,(Pae,(Eco,Buc))))),(((((Sau,((Bsu,Bha),Bsu)),Lla),((((Mpn,Mge),(Mpn,Mge)),(Mpn,Mge)),(Uur,(((Mpn,Mge),(Mpn,Mge)),Mpn)))),Cpn),(Dra,(Mtu,Syn)))),(Ape,Mth)),Aae))
((((((Rpr,(Ccr,Mlo)),Cje),(Bbu,(Cpn,Ctr))),((((((Xfa,(Lla,Spy)),((Sau,(Bsu,Bha)),Lla)),((Bha,(Sau,(Bsu,(Bha,(((Bsu,Bha),(Bsu,Bha)),Tma))))),((Lla,Spy),Lla))),((Mpn,(Mpn,Mge)),(Uur,(Mpn,Mge)))),(Dra,Hpy)),(((((Sau,(Bsu,Bha)),(Sau,(Bsu,Bha))),(Lla,Spy)),(Bsu,Bha)),(Dra,((Mtu,Syn),Mtu))))),(Sso,((Mth,(Mja,(Pab,(Pho,Pab)))),(Afu,(Tac,Tvo))))),(Aae,Tma))
((((Dra,((Mtu,Uur),(Cpn,Ctr))),(Dra,Syn)),(((((Sau,(Bsu,Bha)),((Lla,Spy),(Lla,Spy))),(Uur,((Mpn,Mge),Mpn))),((((Sau,(Bsu,Bha)),(Lla,Spy)),(Ape,(Sau,(Bsu,Bha)))),Uur)),Dra)),((Aae,Tma),(((Nme,(Xfa,(Pae,(Vch,((Eco,Buc),(Hin,Pmu)))))),(Cje,Sso)),(((Nme,(Pae,(Vch,((Eco,Buc),Pmu)))),(Rpr,(Ccr,Mlo))),((Nme,(Xfa,(Eco,Buc))),(Hpy,Cje))))))
((((((Xfa,(Pae,(Vch,((Eco,Buc),(Hin,Pmu))))),(Hpy,Cje)),((Bbu,Tpa),((Cpn,Ctr),(Cpn,Ctr)))),((((Sau,(Bsu,Bha)),((Spy,(Lla,Spy)),Dra)),((Mge,(Mpn,Mge)),(Cpn,Ctr))),((Dra,(Mtu,Syn)),(Mtu,Syn)))),(((Ape,Sso),Ape),((Mth,(Pho,Pab)),((Hbs,(Afu,Tac)),((Mtu,Syn),(Mtu,Syn)))))),((Aae,Tma),(Aae,Tma)))
(((((((((Xfa,((Pae,(Vch,((Eco,Buc),(Hin,Pmu)))),(Pae,(Vch,((Eco,Buc),(Hin,Pmu)))))),(Rpr,(Ccr,Mlo))),(Hpy,Cje)),(((Bbu,Tpa),(Bbu,Tpa)),Ctr)),(Bbu,Tpa)),(((Sau,(Bsu,Bha)),(Uur,((Mge,Mge),(Mpn,Mge)))),(Dra,((Mtu,Syn),(Mtu,(Mtu,Syn)))))),(Ape,Mth)),((((Rpr,Ccr),((Bbu,(Bbu,Tpa)),(Cpn,Ctr))),(((Sau,Bha),(Sau,Spy)),(Dra,Dra))),(Ape,Sso))),Aae)
(((((((Nme,(Xfa,(Pae,(Vch,((Eco,Buc),Hin))))),(Rpr,(Ccr,Mlo))),(Hpy,Cje)),(Tma,(Ape,Sso))),((((Sau,(Bsu,Bha)),((Lla,Spy),Uur)),(Mpn,Mge)),((Mtu,Syn),(Dra,((Mtu,Syn),Sso))))),(Ape,((((Mth,Mja),(Mth,Mja)),(Mja,Pho)),((Mth,((Mja,Pab),Hpy)),(Hbs,(Afu,((Tac,Tvo),((Tac,Tvo),Tma)))))))),(((Bbu,Tpa),((Cpn,Ctr),Ctr)),((Ape,Sso),Mth)))
((((((Xfa,(Pae,(Vch,((Eco,Buc),Hin)))),((Ccr,Mlo),((Rpr,(Ccr,Mlo)),((Lla,Spy),(Lla,Spy))))),(Ctr,(((Bbu,Tpa),(Mpn,Mge)),((Cpn,Ctr),((Cpn,Ctr),Aae))))),(((((Sau,Bsu),(Lla,Spy)),((Uur,Ape),(Mpn,Mge))),(Dra,((Mtu,Syn),Syn))),((Lla,Spy),Uur))),((Mja,(Mja,Pab)),((Hbs,((Tac,Tvo),(Afu,(Tvo,(Tac,Tvo))))),(Hbs,(Afu,(Tac,Tvo)))))),Aae)
((((((Xfa,(((Pae,(Vch,(Eco,(Hin,Pmu)))),(Pae,(Vch,(Buc,(Hin,Pmu))))),(Vch,((Eco,Buc),(Hin,Pmu))))),(Rpr,((Ccr,Mlo),(Ccr,Mlo)))),(Aae,(Hpy,Cje))),((Bbu,Tpa),((Cpn,Ctr),(((Cpn,Ctr),(Cpn,Ctr)),(Cpn,Ctr))))),((((Sau,(Bsu,Bha)),Lla),((Mpn,Mge),(Bbu,Mge))),(Uur,Mge))),((Mth,(Mja,Pab)),((Hbs,(Afu,Lla)),Tac)))
((((((((Rpr,(Ccr,Mlo)),(((Bbu,Tpa),Bbu),((Bbu,Tpa),(Bbu,Tpa)))),((Hpy,Cje),(Hpy,Cje))),Rpr),(Cpn,Ctr)),((((Bsu,Bha),Lla),((Uur,(Mge,(Pae,(Vch,((Eco,Buc),Hin))))),(Mpn,Mge))),((Dra,(Mtu,Syn)),(Mtu,Syn)))),((Ape,Sso),((Afu,(Tac,Tvo)),((Hbs,(Hbs,(Afu,(Tac,Tvo)))),(Hbs,Afu))))),Aae)
((((((((Nme,(Xfa,(Pae,((Vch,((Eco,Buc),(Hin,Pmu))),(Buc,(Hin,Pmu)))))),Rpr),((Hpy,Cje),(Hpy,Cje))),((Nme,(Rpr,((Ccr,Mlo),(Ccr,Mlo)))),Cje)),((((Bbu,Tpa),(Bbu,Tpa)),((Cpn,Ctr),Cje)),(Cpn,Ctr))),((Mtu,Syn),(Mtu,Syn))),(((((Sau,(Spy,(Lla,Spy))),Spy),(Uur,(Mpn,Mge))),(Dra,Syn)),Dra)),(Mth,(Mja,(Pab,(Pho,Pab)))))
(((((((Bbu,Tpa),(Bbu,Tpa)),(Cpn,Ctr)),((((Lla,Spy),(Uur,(Mpn,Mge))),(Mtu,Syn)),(((Uur,(Mpn,Mge)),Ape),(Dra,(Mtu,Syn))))),(((((Nme,(Xfa,(Pae,(Vch,Eco)))),(Rpr,Mlo)),(Hpy,Cje)),(((Rpr,(Ccr,Mlo)),((Rpr,Ccr),((Rpr,Ccr),(Afu,(Tac,Tvo))))),Hpy)),((Sso,(Cpn,Ctr)),Aae))),((((Mth,(((Mja,(Pho,Pab)),(Pho,Pab)),(Mja,Pab))),Mpn),Mth),(Hbs,((Afu,Afu),Mth)))),Aae)
(((((((((Xfa,((Pae,(Vch,((Eco,Buc),((Hin,Pmu),Hin)))),Ape)),Rpr),(Uur,(Mpn,Mge))),(Cje,(Hpy,Cje))),((((Nme,(Xfa,(Pae,(Vch,((Eco,Buc),(Hin,Pmu)))))),(Rpr,(Ccr,Mlo))),Cje),(((Nme,((Pae,(Vch,(Eco,(Hin,Pmu)))),Sau)),(Nme,(Nme,(Xfa,((Eco,Buc),(Hin,Pmu)))))),Rpr))),Tpa),((Dra,Syn),(Rpr,((Spy,Lla),((Mpn,Mge),Mge))))),((Pho,Pab),(Afu,(Tac,Tvo)))),(Aae,Tma))
((((((((Nme,(Vch,((Eco,Buc),(Hin,Pmu)))),(Rpr,Mlo)),(Nme,Rpr)),(Hpy,((Hpy,Cje),(Hpy,Cje)))),((Bbu,Tpa),(Cpn,Ctr))),(((((((Mpn,Mge),Mpn),(Sau,(Bsu,Bha))),(Uur,((Mpn,Mge),(Ccr,Mlo)))),(((Mpn,Mge),(Mpn,Mge)),(Uur,Mpn))),((((Sau,(Bsu,Bha)),((Sau,(Bsu,Bha)),(Sau,(Bsu,Bha)))),((Lla,Spy),Lla)),((Mpn,Mge),Uur))),(Dra,(Mtu,Syn)))),(Ape,Sso)),(Aae,Tma))
((((((Nme,(Xfa,(Pae,(Vch,((Eco,Buc),(Hin,Pmu)))))),(Hpy,Cje)),((Bbu,((Cpn,Ctr),(((Cpn,Ctr),(Cpn,Ctr)),(Cpn,Ctr)))),(((Bbu,Tpa),(Bbu,Tpa)),(Cpn,Ctr)))),((((Bsu,Bha),Lla),(Uur,(Mpn,Mge))),(Dra,((Mtu,Syn),(Mtu,Syn))))),Sso),((Aae,Tma),((Ape,Sso),((Mth,(Nme,Xfa)),(((Hbs,(Afu,Bsu)),(Tac,Tvo)),((Hbs,(Afu,((Tac,Tvo),Tac))),(Hbs,(Afu,Tvo))))))))
((((((Nme,((Xfa,(Pae,(Vch,(Hin,Pmu)))),(Xfa,Pae))),(Mlo,Hbs)),(Hpy,Cje)),((((Sau,(Bsu,Bha)),(Lla,Spy)),(Uur,(Mpn,Mge))),(Dra,Mtu))),((Ape,Sso),(((Mth,((Mja,((Pho,Pab),Pho)),(Mja,(Bsu,Bha)))),(Mth,(((Pho,Pab),(Pho,Pab)),(Mja,Pho)))),((Hbs,(Afu,(Tac,Tvo))),((Afu,((Tac,Tvo),Aae)),(Hbs,(Afu,Tac))))))),(Aae,Tma))
(((((((Nme,(Rpr,(Ccr,Mlo))),(((Nme,(Xfa,Pae)),(Rpr,Mlo)),(Mth,(Mja,((Tac,Tvo),(Tac,Tvo)))))),(Hpy,Cje)),(Bbu,Tpa)),(((((Sau,(Bsu,Bha)),Spy),Aae),((Lla,Spy),(((Uur,Mpn),Mpn),((Mge,(Uur,(Mpn,Mge))),Uur)))),(Dra,(Mtu,Syn)))),(((Mth,((Mja,Pab),Mja)),(Hbs,(Afu,(Afu,(Tac,Tvo))))),((Afu,((Afu,(Tac,Tvo)),(((Afu,Tvo),(Afu,(Tac,Tvo))),Afu))),Afu))),Tma)
(((((((Rpr,Mlo),(Cje,(Hpy,Cje))),((Tpa,(Bbu,Tpa)),(Cpn,Ctr))),((((Pae,(Vch,(Buc,(Hin,Pmu)))),(((Rpr,Ccr),(Rpr,(Ccr,Mlo))),(Rpr,(Ccr,Mlo)))),(Hpy,Cje)),(Bbu,Tpa))),((((((Sau,(Bsu,Bha)),(Sau,(Bsu,Bha))),Lla),Aae),(Uur,(Mpn,Mge))),(((Sau,(Bsu,Bha)),(Spy,Spy)),((Uur,(Mpn,Mge)),(Uur,Mpn))))),((Ape,Sso),((Mja,(Pho,Pab)),(Hbs,((Afu,(Tac,Mja)),(Afu,Tvo)))))),Aae)
((((Sau,(Bsu,Bha)),((Hpy,Cje),((Mpn,Mge),(Mtu,Syn)))),((((((Nme,(Rpr,Ccr)),((Vch,((Eco,Buc),Hin)),Vch)),(Hpy,Cje)),((((Xfa,((Pae,((Eco,Buc),Pmu)),Vch)),Nme),(Rpr,(Ccr,Mlo))),((Cje,(Hpy,Cje)),Sso))),((Bbu,Tpa),(Cpn,Ctr))),(((Sau,(Sau,(Bsu,Bha))),(Mge,(Uur,((Mpn,Mge),Ctr)))),((((Bsu,Bha),(Lla,Spy)),((Mpn,Mge),Rpr)),Aae)))),(Aae,Tma))
(((((((Nme,(Xfa,(Pae,(Vch,((Eco,Buc),(Hin,Pmu)))))),((Tac,Tvo),(Tac,Tvo))),(Hpy,Cje)),(Rpr,(Cpn,Ctr))),((((Uur,(Mpn,Mge)),(Uur,((Mpn,Mge),(Lla,Spy)))),(((Sau,(Bha,Bha)),(Bsu,Lla)),((Uur,(Mpn,Mge)),(Mge,(Pae,(Vch,((Eco,(Hin,Pmu)),((Buc,(Eco,Buc)),(Hin,Pmu))))))))),(Dra,(Mtu,Syn)))),((Ape,Sso),(((Mth,Mja),(Mth,Mja)),(Hbs,(Afu,(Tac,Tvo)))))),Tma)
((((((((Hpy,Cje),((Bbu,(Cpn,Ctr)),(Bbu,Tpa))),(((Rpr,(Rpr,(Ccr,Mlo))),(Cje,Aae)),((Bbu,Tpa),Ctr))),((((Bsu,Bha),(Lla,Spy)),(Sau,Spy)),(Uur,(Mpn,Mge)))),(Ape,(Mth,Hbs))),(((Bbu,Tpa),(((Rpr,(Rpr,(Ccr,Mlo))),((Nme,Vch),(Rpr,Ccr))),((Bbu,Tpa),(Cpn,Ctr)))),(Uur,((Mpn,Mge),(Mpn,Mge))))),Aae),((((Xfa,(Pae,(Vch,((Eco,Buc),(Hin,Pmu))))),Hpy),Dra),(Ape,Sso)))
((((((Nme,(Ccr,Mlo)),((Tpa,(Cpn,Ctr)),Ctr)),(((Nme,((Pae,((Eco,Buc),(Hin,Pmu))),(Xfa,(Pae,Hin)))),(Rpr,Ccr)),((Nme,((Rpr,Ccr),Mlo)),(Hpy,Cje)))),((((Mja,Pab),(Pho,Pab)),((Mth,(Mja,(Pho,Pab))),(Hbs,(Afu,(Tac,Tvo))))),(Pab,(((Hbs,(Afu,Tac)),Tma),(Dra,(Mtu,Syn)))))),(Aae,Tma)),(((Lla,Aae),(Uur,Mpn)),(Dra,(Dra,(Mtu,Syn)))))
(((((((Nme,((Pae,((Vch,((Eco,Buc),(Hin,Pmu))),Vch)),Tma)),(Rpr,Ccr)),(Hpy,Cje)),((Bbu,Tpa),(Cpn,Ctr))),(Sau,((Bsu,Bha),(Bsu,Bha)))),((Ape,Sso),((Mth,((Pho,Pab),Mja)),((Hbs,Afu),(Hbs,((Afu,(Tac,Tvo)),((Tac,Tvo),(Syn,(Mtu,Syn))))))))),Tma)
((((((((Nme,Nme),(Nme,(Xfa,(Pae,(Vch,((Eco,Buc),(Hin,Pmu))))))),(Rpr,(Ccr,Mlo))),((Hpy,(Hpy,Cje)),(Hpy,Cje))),(Cpn,Cpn)),((Bbu,Tpa),(Cpn,Ctr))),(((Sau,(Bsu,Bha)),((Uur,Mpn),(Uur,(Mpn,Mge)))),(Mtu,Syn))),((Mth,(Mja,(Pho,Pab))),(Ape,((((Mth,(Mja,(Pho,Pab))),(Mth,(Mja,Aae))),Mth),((Afu,Tvo),Hbs)))))
(((((((Nme,(Xfa,Pae)),(Rpr,Ccr)),Cje),((Bbu,Tpa),(Cpn,Ctr))),((((Sau,Bha),(Lla,Spy)),((Uur,(Mpn,Mge)),Uur)),((Uur,(Mpn,Mge)),(Dra,(((((Mtu,Syn),(Mtu,Syn)),(Mtu,Syn)),((Mtu,Syn),(Mtu,Syn))),(Mtu,Syn)))))),((Ape,((Mja,(Pho,Pab)),Mth)),(((Ape,Sso),(Ape,Sso)),((Mth,((Mja,(Pho,Pab)),(Mja,Pab))),((Hbs,(Afu,(Tac,Tvo))),(Afu,(Tac,Tvo))))))),(Aae,Tma))
(((((Bbu,Tpa),(((((Sau,(Bsu,Bha)),(Lla,Spy)),(Mpn,Mge)),((Mge,(Mpn,Mge)),(Uur,(Mpn,Mge)))),(Dra,(Dra,((Mtu,Syn),(Mtu,Syn)))))),((((Hpy,Cje),(Cpn,Ctr)),((((Sau,(Bsu,Bha)),(Lla,Spy)),(((Sau,(Bsu,Bha)),((Mpn,Mge),Dra)),(Lla,Spy))),(Uur,(Mpn,(Mpn,Mge))))),(Hpy,Cje))),(((Ape,Sso),Ape),((Mth,(Mja,(Pho,Pab))),(Hbs,(Afu,((Tac,Tvo),(Vch,(Eco,Buc)))))))),(Aae,Tma))
(((((((Bbu,Tpa),Tpa),((Cpn,Ctr),(Cpn,Ctr))),(((((Sau,(Bsu,Bha)),(Lla,Spy)),(Lla,Spy)),(((Bsu,Bha),((Bsu,Bha),(Bsu,Bha))),(Lla,Spy))),((Dra,((((Mtu,Syn),Syn),(Mtu,Syn)),Mtu)),(Pho,Pab)))),(((((Nme,(Xfa,(Pae,(Vch,(Eco,Buc))))),(Rpr,(Ccr,Mlo))),(Hpy,Cje)),(Bbu,Tpa)),(Cje,(((Bbu,Tpa),Bbu),(Cpn,Ctr))))),((Ape,Sso),Hbs)),(Aae,Tma))
(((((((Nme,(Pae,Rpr)),(Hpy,Cje)),(Hpy,Cje)),((((Bbu,Tpa),Tpa),Bbu),(Cpn,Ctr))),(((Nme,(Xfa,(Pae,(Vch,((Eco,Buc),(Hin,Pmu)))))),(Rpr,(Ccr,Mlo))),((Cpn,Ctr),((Bbu,Tpa),((Mpn,Mge),(((Sau,(Bsu,Bha)),Lla),(Uur,(Mpn,Mge)))))))),(((Nme,(Cje,(Hpy,Cje))),Bbu),(((Bbu,Tpa),Hbs),(Dra,(Mtu,Syn))))),(Aae,Tma))
(((((((Xfa,(Pae,(Vch,((Eco,Buc),((Eco,Buc),(Hin,Pmu)))))),(Rpr,((Ccr,Mlo),(Ccr,Mlo)))),(Hpy,Cje)),Ctr),((((Lla,Spy),(Uur,Mge)),(((Sau,(Bsu,Bha)),((Lla,Spy),(Lla,Spy))),(Uur,Mge))),((Dra,(Mtu,Syn)),(Dra,(Dra,(Mtu,Syn)))))),((Ape,Sso),(Mth,(Pho,Pab)))),(((Aae,Tma),Aae),(Aae,Tma)))
(((Ape,Sso),(((((Hpy,Cje),((Xfa,(Pae,(Vch,Lla))),(Rpr,(Ccr,Mlo)))),((Bbu,Tpa),((Cpn,Ctr),(Cpn,Ctr)))),((((Sau,(Bsu,Bha)),(Lla,Spy)),(Uur,(Mge,(Mpn,Mge)))),(Dra,(Mtu,Syn)))),((Mth,(Mja,(Pho,Pab))),(Hbs,(Afu,(Tac,Tvo)))))),Tma)
(((((Hpy,Cje),((((Nme,(Xfa,((Pae,(Vch,((Eco,Buc),Hin))),(Pae,((Vch,(Eco,(Hin,Pmu))),Lla))))),(Rpr,Mlo)),(Uur,(Mge,((Mpn,Mge),(Mpn,Mge))))),((Xfa,(Hpy,Cje)),((Ccr,Mlo),(Rpr,(Ccr,Mlo)))))),((Cpn,Ctr),(Cpn,Ctr))),((((Sau,(Bsu,Bha)),(Lla,Tma)),Uur),Dra)),((Ape,Sso),((Mth,(Mja,(Pho,Pab))),(Mth,((Mja,Pab),(Mja,Pab))))))
((((((Nme,(Xfa,(Pae,(Vch,((Eco,Buc),Pmu))))),(Rpr,(Ccr,Mlo))),((Nme,Tma),((Rpr,((Ccr,Mlo),(Ccr,Mlo))),(Rpr,(Ccr,Mlo))))),((Mtu,Syn),Sso)),(Ape,Sso)),((((((Nme,(Rpr,(Ccr,Mlo))),(Sau,(Lla,Spy))),((Bbu,Tpa),(Cpn,Ctr))),(((Bsu,Bha),(Lla,Spy)),((Sau,Bha),(Lla,Spy)))),(((((Nme,Rpr),Hpy),(Hpy,Cje)),Tpa),((Uur,((Mpn,Mge),(Mpn,Mge))),Syn))),(Hbs,Hpy)))
(((((((Nme,(Xfa,Cje)),(Cje,(Hpy,Cje))),(((Mth,((Pho,Pab),(Pho,Pab))),(Mja,(Pho,Pab))),(Hbs,(Hbs,((Mja,Pab),Nme))))),(((((Nme,(Xfa,(Vch,(Eco,(Hin,Pmu))))),(Rpr,(Mlo,(Ccr,Mlo)))),((Hpy,Cje),(Afu,(Tac,Tvo)))),((Bbu,Tpa),((Cpn,Ctr),(Cpn,Ctr)))),(((Sau,Bha),Uur),Dra))),((Ape,Sso),((Hbs,(Tvo,Sau)),(Hbs,(Uur,Ctr))))),(Aae,Aae)),((Ape,(Mth,(Pho,Pab))),(Aae,Tma)))
((((((Bbu,Tpa),(Bbu,Tpa)),(((Xfa,(Pae,(Vch,((Eco,Buc),Mja)))),(Ccr,Mlo)),(Hpy,Cje))),(((((Sau,Bsu),(Spy,((Lla,Spy),Aae))),((Sau,Bha),(Lla,Spy))),(Uur,(Mpn,Mge))),(Dra,(Mtu,Syn)))),(((Ape,Sso),Sso),((Mja,((Pho,Pab),(Pho,Pab))),(Afu,Tac)))),Aae)
(((((Lla,Spy),((Lla,Spy),Lla)),(Uur,(Uur,((Mpn,Mge),((Mpn,Mge),(Mge,Mge)))))),((Ape,Sso),(((Mth,Mja),(Mth,Mja)),(Hbs,(((Afu,(Tac,Tvo)),Afu),(Afu,(Tac,Tvo))))))),((((((Nme,(Xfa,(Pae,(Vch,((Eco,Buc),(Hin,Pmu)))))),Cje),((Bbu,Tpa),(Cpn,Ctr))),((((Sau,Bsu),Uur),(Hbs,(Tac,Tvo))),(Mtu,Syn))),((Mth,(Mja,(Pho,Pab))),(Afu,(Tac,Tvo)))),Aae))
((((((((Nme,(Xfa,(Pae,(Vch,((Eco,Buc),(Hin,Pmu)))))),Rpr),(Ccr,Mlo)),(Hpy,Cje)),(((Bbu,Tpa),Tpa),Nme)),(((Hpy,Cje),(((Bbu,Tpa),(Bbu,Tpa)),Cpn)),(Tpa,(Bbu,Tpa)))),(((Sau,Bsu),(Lla,Spy)),(Uur,(Mpn,Mge)))),((Ape,Sso),(((Mth,(Mja,Pab)),(Mth,(Mja,(Pab,(Pho,Pab))))),Hbs)))
(((Ape,(Ape,Sso)),(((Mth,(Mja,(Pho,Pab))),Hbs),(Hbs,((Afu,(Afu,(Tac,Tvo))),(Afu,(Tac,Tvo)))))),((((((((Nme,Xfa),Rpr),((Nme,(Xfa,(Pae,(Vch,((Eco,Buc),(Hin,Pmu)))))),(Rpr,(Ccr,Mlo)))),(Hpy,Cje)),((Bbu,Tpa),(Cpn,Ctr))),((Uur,(Mpn,Mge)),Dra)),(((Ape,Sso),Ape),((Ape,Sso),(Ape,Sso)))),(Aae,Tma)))
((((((Nme,(Pae,((Vch,((Eco,Buc),(Hin,Pmu))),Uur))),((Ccr,Mlo),Hbs)),(Hpy,Cje)),((((Sau,(Bsu,Bha)),(Spy,(Lla,Spy))),(Uur,(Mpn,Mge))),((Mtu,Syn),Dra))),(Sso,((Mja,(Pho,Pab)),(Hbs,(Afu,(Tac,Tvo)))))),Tma)
((((((Nme,(Xfa,(Pae,(Vch,((Eco,Buc),(Hin,Pmu)))))),(Rpr,((Ccr,Mlo),Ccr))),(Hpy,Cje)),(((Bbu,Tpa),Uur),((Bbu,Tpa),(((Cpn,Ctr),(Sau,(Lla,Spy))),((Bsu,Bha),Lla))))),((((Sau,(Pae,(Vch,((Eco,Buc),Pmu)))),Spy),(Uur,Mpn)),Dra)),(Sso,((Mth,(Mja,(Pho,Pab))),Hbs)))
(((((((Bsu,Ctr),Lla),Mpn),(Dra,(Mtu,Syn))),((((((Sau,Bsu),(Sau,(Bsu,Bha))),(Sau,Bha)),(Sau,((Bsu,Bha),(Bsu,Bha)))),(Uur,(Mpn,Mge))),(Dra,Mtu))),((Mth,Pho),(Hbs,(Afu,(Afu,(Tac,Tvo)))))),((((Nme,(Xfa,(Pae,(Vch,((Eco,Buc),(Hin,Pmu)))))),(Rpr,((Ccr,Mlo),Ccr))),(Cje,Ape)),((((Sau,((Bsu,Bha),(Bsu,Bha))),Lla),(Bbu,Tpa)),Dra)))
((((((Nme,(Xfa,(Pae,(Vch,((Eco,Buc),Hin))))),Rpr),(Hpy,Cje)),(((Sau,(Lla,(Lla,Spy))),((Uur,(Mpn,Mge)),(Uur,(Mpn,Mge)))),((Syn,(Mtu,Syn)),(Dra,(Mtu,((Ape,(Mtu,Syn)),(Syn,(Mtu,Syn)))))))),(((Ape,Sso),Sso),((Mth,(Mja,(Pho,Pab))),(Hbs,((Afu,(Tac,Tvo)),(Tac,Tvo)))))),(Aae,Tma))
(((((((Hpy,Cje),(Bbu,Ctr)),(Dra,(Mtu,Syn))),((((((Nme,(Xfa,(Vch,(((Eco,Buc),(Eco,Buc)),(Hin,Pmu))))),(Rpr,((Rpr,(Ccr,Mlo)),(Rpr,(Ccr,Mlo))))),(Hpy,(Hpy,Cje))),((Bbu,Tpa),(Cpn,(Cpn,Ctr)))),((((Nme,(Xfa,Pae)),Mlo),(Cpn,Ctr)),(((Nme,Xfa),(Ccr,(Ccr,Mlo))),(Hpy,Cje)))),((Sau,(Bsu,Bha)),Lla))),((Ape,Sso),(Hbs,(Tac,Tvo)))),(Sso,(Dra,(Mtu,Syn)))),Tma)
((((((Sso,Tpa),(Cpn,Ctr)),((Bbu,Tpa),((Cpn,Ctr),Uur))),(((Hpy,(Hpy,Cje)),((Ccr,(Nme,((Xfa,Pae),(Xfa,(Vch,(Buc,(Hin,Pmu))))))),((Hpy,Cje),(Hpy,Cje)))),(((Bbu,Tpa),Ctr),(((Bbu,Tpa),((Cpn,Ctr),Cje)),Ctr)))),(((Sau,Bha),(Lla,Spy)),(Dra,((((Mtu,Syn),(Mtu,Syn)),((Mtu,Syn),(Mpn,Mge))),Mtu)))),(((Mth,(Pho,Pab)),(Hbs,(Afu,(Tac,Tvo)))),Tma))
(((((Nme,(Xfa,(Pae,((Vch,(Hin,Pmu)),(Vch,(Eco,(Hin,Pmu))))))),(Dra,((Mtu,Syn),(Mtu,Syn)))),((((Nme,(Ccr,Mlo)),(Hpy,Cje)),((Bbu,Tpa),(Cpn,Ctr))),((((Sau,(Bsu,Bha)),(Lla,Spy)),Uur),((Mtu,Syn),(Mtu,Syn))))),(Sso,((((Mth,((Pho,Pab),Aae)),(Mth,(Mja,Pab))),Mth),(Hbs,Afu)))),Aae)
((((Ctr,((((Nme,(((Vch,(Hin,Pmu)),Pae),(Xfa,(Pae,(Vch,((Eco,Buc),(Hin,Pmu))))))),(Rpr,(Ccr,Mlo))),Cje),(((Bbu,Tpa),Tpa),(((Cpn,Ctr),((Uur,(Mpn,Mge)),(Uur,Mpn))),Cpn)))),(((Sau,Sso),(Lla,Spy)),((Uur,(Mpn,Mge)),Uur))),((Ape,Sso),(((Mth,(Mja,Pho)),Pab),(Hbs,(Afu,(Tac,Tvo)))))),(Aae,Tma))
((((((((Nme,((Xfa,Pae),(Xfa,(Pae,(Vch,((Hin,Pmu),Bha)))))),(Rpr,Ccr)),Cje),((Nme,((Xfa,Pae),(Pae,(Vch,((Eco,Buc),(Hin,Pmu)))))),(Rpr,((Ccr,Mlo),Afu)))),((((Hpy,Cje),Cje),Cje),(Hpy,Cje))),((((Sau,Bsu),(Lla,Spy)),((Sau,(Bsu,Bha)),(((Pho,Pab),Xfa),(Pho,Pab)))),((Syn,(Mtu,Syn)),((((Cpn,Ctr),((Sau,(Bsu,Bha)),(Lla,Spy))),Uur),Dra)))),(Bbu,Tpa)),(Aae,Tma))
((((Bbu,((Cpn,Ctr),Ctr)),(((Xfa,(Pae,(Vch,((Eco,Buc),(Hin,Pmu))))),(Ccr,Mlo)),((Cje,((Mtu,Syn),Mtu)),(Hpy,Cje)))),((((Ape,Sso),(((Mja,((Pho,Pab),Lla)),Nme),((Hbs,((Afu,(Mtu,Syn)),Hbs)),(Afu,(Tac,Tvo))))),((Mth,(Mja,Aae)),Hbs)),((Ape,Sso),(Mth,(Pho,Pab))))),(Aae,Tma))
(((((Nme,(Xfa,(Pae,(Vch,((Eco,Buc),Hin))))),(Hpy,Cje)),((Bbu,Tpa),(Cpn,Ctr))),((((((((Sau,(Bsu,Bha)),(Sau,Rpr)),(Bsu,Bha)),Ape),(((Sau,(Bsu,Bha)),(Ccr,Mlo)),(Sau,Spy))),((Uur,(Mpn,Mge)),(Mtu,Syn))),((((((Bsu,Bha),((Bsu,Bha),Bha)),(Sau,Bsu)),(Sau,(Bsu,Bha))),Lla),(Mpn,Tma))),(Dra,(Mtu,Syn)))),((Ape,Sso),(Hbs,(Afu,(Tac,Tvo)))))
((Aae,Tma),((((Rpr,((Hpy,Cje),(Hpy,Cje))),Bbu),(Mtu,(Bbu,Tpa))),(((((Tpa,((Cpn,Ctr),((Cpn,Ctr),Cpn))),(((((Nme,(Xfa,(Pae,(Vch,Pmu)))),(Pae,(Vch,(Eco,Buc)))),(Ccr,Mlo)),((Nme,Xfa),Rpr)),(Uur,(Mpn,Mge)))),(Dra,Mtu)),((Mth,(Mja,(Pho,Pab))),(Hbs,((Afu,(Tac,Tvo)),(Afu,Tma))))),Aae)))
((((((Nme,((Xfa,(Vch,(Eco,Buc))),((Pae,(Eco,Buc)),(Pae,(((Eco,Buc),(Hin,Pmu)),((Eco,Buc),Hin)))))),(Ccr,Mlo)),((Tpa,(Bbu,Tpa)),((Cpn,Ctr),Pae))),((Sau,((Bsu,Bha),(Lla,Spy))),(Uur,(Mpn,Mge)))),((Ape,Sso),((((Mja,(Pho,Pab)),(Pho,Pab)),(Mth,((Mja,(Pho,Pab)),Mja))),((Hbs,Afu),Hbs)))),(Aae,Tma))
((((((((Xfa,(Vch,((Eco,Buc),(Hin,Pmu)))),(Rpr,(Ccr,Mlo))),Hpy),((Cpn,Ctr),Cpn)),((Bbu,Tpa),(((Cpn,Ctr),(Cpn,Ctr)),Cpn))),(((Sau,(Bsu,Bha)),(Uur,(Mpn,Mge))),(Dra,Syn))),(((Hbs,((Afu,(Tac,Tvo)),(Rpr,(Ccr,Mlo)))),(Hbs,(Afu,(Tac,Tvo)))),(Ape,Sso))),(Aae,(Aae,Tma)))
(((((((((Xfa,(Pae,(Vch,(Eco,Buc)))),(Xfa,(Pae,(Vch,(Eco,(Hin,Pmu)))))),(Rpr,(Ccr,Mlo))),(Hpy,Cje)),(((((Xfa,(Vch,((Eco,Buc),(Hin,Pmu)))),(Mja,(Pho,Pab))),(Hpy,Cje)),((Hpy,Cje),(Hpy,Cje))),(Bbu,Aae))),Dra),(((Cpn,Ctr),(Tpa,Ctr)),((((Sau,Pho),(Sau,(Bsu,Bha))),(Lla,Spy)),(Mpn,Mth)))),((Ape,Sso),(Ape,Sso))),((Tma,Aae),(Aae,Tma)))
(((((((Nme,((Xfa,(Pae,(Vch,((Eco,Buc),(Hin,Pmu))))),(Xfa,(Pae,(Vch,(Hin,Pmu)))))),Rpr),Hpy),((Bbu,Tpa),(Cpn,Ctr))),(((((Sau,(Bsu,Bha)),(((Lla,Spy),Tvo),(Lla,Spy))),((Uur,(Mpn,Mge)),((Uur,Mpn),Uur))),Uur),((Mtu,Syn),((Mtu,Syn),Hbs)))),(Ape,Sso)),(Aae,Tma))
((((((((Nme,((Pae,(Vch,((Hin,Pmu),(Eco,Buc)))),Xfa)),(Rpr,(Ccr,Mlo))),(Hpy,Cje)),(Hpy,Cje)),(((Bbu,Tpa),(Cpn,Ctr)),(Mth,(Mja,(Pho,Pab))))),(((Rpr,(Ccr,Mlo)),Aae),(Hpy,Cje))),(((Sau,(Bsu,Bha)),(Lla,Spy)),(Dra,((Xfa,Xfa),(Mtu,Syn))))),((((Cpn,Ctr),((Lla,Spy),(Dra,Mtu))),((Mth,(Mja,(Pho,Pab))),Hbs)),(Aae,Tma)))
(((((((Nme,(Xfa,Pae)),(Ccr,Mlo)),((Hpy,Cje),Hpy)),(Cpn,(Cpn,Ctr))),Mtu),(Aae,Tma)),(((((Tpa,(Bbu,Tpa)),(Bbu,(Cpn,Ctr))),(((Sau,(Bsu,Bha)),(Lla,Spy)),(Mpn,Mge))),(((Ape,Sso),(Ape,Sso)),((Hbs,((Afu,Tac),((Afu,(Tac,Tvo)),(Afu,((Tac,Tvo),(Tac,Tvo)))))),(((Mth,(Mja,((Pho,Pab),Pho))),Mth),(Hbs,(Afu,(((Tac,Tvo),Spy),(Tvo,(Tac,Tvo))))))))),(Aae,Tma)))
((Aae,(Aae,Tma)),(((((Rpr,((Ccr,Mlo),(Ccr,Mlo))),((Hpy,Cje),(Mth,Pho))),(((((Sau,(Bsu,Bha)),((Sau,(Bha,((Bsu,Bha),Xfa))),Rpr)),((Lla,Spy),Nme)),(Uur,(Uur,(Mpn,Mge)))),((Dra,(Mtu,((Mtu,Syn),Syn))),((Mtu,Syn),(Cpn,Ctr))))),((Sso,Sso),((Mja,(Pab,(Pho,Pab))),(Hbs,(Afu,Tac))))),Tma))
(((((Nme,((Xfa,(Pae,(Vch,((Eco,Buc),(Hin,Pmu))))),(Xfa,(Pae,(Vch,((Eco,Buc),(Hin,Pmu))))))),((Hpy,Cje),Mth)),(Bbu,Tpa)),((((Sau,(Bha,(Bsu,Bha))),((Sau,((Lla,Spy),(Lla,Spy))),Lla)),((Uur,(Mpn,Mge)),Ctr)),(Dra,(Mtu,Syn)))),(Tma,((((Mja,(Pho,Pab)),(Mja,(Pho,Pab))),((Mja,Pho),(Mja,Pho))),(Afu,(Tac,Tvo)))))
((((((Nme,(Pae,(Pae,(Vch,((Eco,Buc),(Hin,Pmu)))))),((Bbu,Tpa),(Cpn,Ctr))),(((((Sau,Bsu),(Lla,Spy)),((Sau,((Bsu,Bha),(Bsu,Bha))),(Lla,Spy))),(Uur,Cpn)),(Sau,(Lla,Spy)))),((((Lla,Spy),(Lla,Spy)),(Uur,(Mpn,Mge))),(Dra,Mtu))),((Ape,Sso),((Mth,(Mja,Pab)),((Hbs,(Afu,((Tac,Tvo),(((Tac,Tvo),Tpa),(Tac,Tvo))))),Hbs)))),(Aae,Tma))
((((((Nme,((Pae,(Vch,(Buc,(Hin,Pmu)))),(Xfa,(Pae,(Vch,((Eco,Buc),Pmu)))))),(Hpy,Cje)),(Cpn,Ctr)),((((((Sau,(Bsu,Bha)),(Uur,Mpn)),(((Sau,(Bsu,Bha)),Spy),(Uur,Mpn))),((Mth,Tma),(Tac,Tvo))),(Sau,Bha)),((Mtu,Syn),(Mtu,Syn)))),((Mth,(Mja,Pab)),((((Mja,(Pab,(Pho,Pab))),(Mth,(Pho,Pab))),(Hbs,(Tac,Tvo))),((Afu,(Tac,Tvo)),((Afu,(Tac,Tvo)),(Afu,(Tac,Tvo))))))),Aae)
(((((((Nme,((Vch,((Eco,Buc),(Hin,Pmu))),Cje)),(Xfa,(Rpr,((Ccr,Mlo),Aae)))),((Hpy,Cje),(Cje,(Hpy,Cje)))),((Bbu,Tpa),((Cpn,Ctr),(Cpn,Ctr)))),((Mpn,Cje),(Mtu,Syn))),(((Ape,Sso),Sso),((Mth,(Mja,(Pho,Pab))),(((Hbs,Afu),(Hbs,(Afu,Uur))),(Hbs,(Afu,Mja)))))),Tma)
((((((Sau,Bha),((Sau,Mth),(Lla,Spy))),Dra),((Mth,(Mja,(Pho,Pab))),(Hbs,(Afu,(Tac,Tvo))))),((((((Hpy,Cje),((Hpy,Cje),((Hpy,Cje),Hpy))),(((Nme,(Xfa,(Pae,(Vch,(Hin,Pmu))))),(Ccr,Mlo)),Cje)),((Cpn,Ctr),Aae)),(Uur,(Mpn,Mge))),(Cje,((Mpn,Mge),(Mtu,Syn))))),Aae)
(((((((Nme,(Xfa,(Pae,(Eco,Buc)))),((Nme,(Xfa,(Pae,(Vch,(((Eco,Buc),(Eco,Buc)),(Hin,Pmu)))))),Aae)),(Rpr,(Ccr,Mlo))),(Dra,Syn)),((Bbu,Tpa),((Cpn,Ctr),((Afu,(Tac,Tvo)),(Tac,Tvo))))),((((Sau,Lla),((Uur,Nme),Lla)),(Uur,Mge)),Dra)),(Sso,((Mth,(Pho,Pab)),Hbs)))
((((((Nme,((Xfa,(Pae,(Pae,Aae))),((Xfa,(Pae,(Vch,((Eco,Buc),(Hin,Pmu))))),Hpy))),(Rpr,Mlo)),(Hpy,Cje)),((((((Sau,(Bsu,Bha)),Lla),(Uur,(Mpn,Mge))),((Sau,Sau),((Lla,Spy),(Lla,Spy)))),Tma),(Aae,Tma))),(((Hpy,(Tpa,(Cpn,Ctr))),(Uur,(Mtu,((Mtu,Syn),(Mtu,Syn))))),(Aae,(Hbs,(Afu,(Tvo,(Tac,Tvo))))))),(Aae,Tma))
(((((((Xfa,(Vch,(Eco,Hin))),((Rpr,Ccr),(Rpr,(Ccr,Mlo)))),(((Hpy,Cje),Cje),(Hpy,Cje))),(Cpn,Ctr)),(((Nme,Xfa),(Ccr,Dra)),(Cje,(Hpy,Cje)))),(((((Sau,(Bsu,Bha)),Lla),(Mja,(Pho,Pab))),((Sau,(Lla,Spy)),(Uur,(Mpn,Mge)))),(Dra,Mtu))),(((Mth,Mja),(Mth,(Mja,(Pho,Pab)))),((Tma,(Afu,(Tac,Tvo))),(Hbs,(Tac,Tvo)))))
(((((((Nme,(Rpr,(Ccr,Mlo))),((Sso,((Rpr,((Ccr,Mlo),(Ccr,Mlo))),(Rpr,(Ccr,Mlo)))),((Nme,Xfa),(Rpr,(Mlo,(Ccr,Mlo)))))),(Hpy,Cje)),((Cpn,Ctr),((Tpa,(Bbu,Tpa)),(Cpn,Ctr)))),(((((Sau,(Bsu,Bha)),(Lla,Spy)),(Uur,(Mpn,Mge))),Sau),(Dra,Syn))),((Ape,Sso),((((Mth,(Mja,(Pho,Pab))),(Rpr,(Ccr,Mlo))),(Hbs,((Afu,Tac),(Tvo,(Afu,(Tac,Tvo)))))),(Mth,(Mja,(Pho,Pab)))))),Aae)
((((((Nme,(Xfa,(Pae,((Eco,Buc),(Hin,Pmu))))),(Hpy,Cje)),((Bbu,Tpa),((Cpn,Ctr),(Cpn,Ctr)))),(((Sau,((Bsu,Bha),Bha)),(Ccr,Mlo)),(Dra,Mtu))),((Ape,Sso),((Mth,(Mja,Mja)),(((Tac,Tvo),(Tac,Tvo)),(Afu,(Hbs,Tac)))))),(Aae,Tma))
(((Dra,((((Nme,(Xfa,(Pae,(Vch,((Eco,Buc),(Pmu,(Hin,Pmu))))))),(Rpr,(Ccr,Mlo))),(Hpy,Cje)),((((Sau,(Bsu,Bha)),((Lla,Spy),(Lla,Spy))),(Uur,(Mpn,Cje))),(Dra,(Mtu,Syn))))),((((Mja,(Pho,Pab)),(Mja,(Pho,Pab))),(Mth,(Mja,((Pho,Pab),(Pho,Pab))))),(((Hbs,(Afu,Tac)),(Hbs,Afu)),(Hbs,(Tac,Tvo))))),(Aae,Tma))
(((((((Hpy,Cje),(Hpy,Cje)),(Cpn,Ctr)),(((((Nme,(Xfa,(Pae,(Vch,(Eco,(Hin,(Hin,Pmu))))))),Mlo),(Xfa,(Pae,(Vch,((Eco,Buc),(Hin,Pmu)))))),(Nme,(Rpr,Spy))),((Hpy,Cje),(((Bsu,Bha),Bha),((Uur,Mge),Uur))))),(((Bbu,Tpa),(Cpn,Ctr)),((((Bbu,Tpa),(Bbu,Tpa)),(Cpn,Ctr)),Mth))),((Mja,(Pho,Pab)),((Hbs,(Tvo,(Mja,(Pho,Pab)))),(Hbs,(Afu,(Tac,Tvo)))))),Tma)
(((((Cpn,Ctr),(Mtu,Syn)),(((((Nme,(Xfa,(Buc,Pmu))),(Rpr,(Ccr,Mlo))),(((Hpy,Cje),Hpy),Cje)),((Bbu,Tpa),Cpn)),(((((Bsu,Bha),((Lla,Spy),Spy)),Uur),((Sau,(Bsu,Bha)),Uur)),(Dra,(Mtu,Syn))))),(((Ape,Sso),Sso),((Mth,((Pho,Pab),(Pho,Pab))),((Hbs,(Afu,(Tac,Tvo))),Hbs)))),Aae)
(((((((((Ccr,Mlo),(Ccr,Mlo)),((Nme,(Pae,(((Eco,Buc),(Hin,Pmu)),((Eco,Buc),(Hin,Pmu))))),(Rpr,(Ccr,Mlo)))),((Xfa,(Pae,(Vch,((Eco,Buc),(Hin,Pmu))))),((Rpr,(Ccr,Mlo)),(Ccr,Mlo)))),Hpy),((Tpa,(Bbu,Tpa)),Ctr)),((((Sau,Bsu),((Sau,(Bsu,(Bsu,Bha))),(Spy,Spy))),(Uur,(Uur,(Mpn,Tma)))),Dra)),(((Mth,Mja),(Mja,((Pho,Pab),(Pho,Pab)))),(Hbs,(Afu,Tac)))),(Aae,Tma))
(((((((Nme,((Xfa,(Pae,Vch)),(Xfa,(Xfa,((Pae,Vch),(Pae,Vch)))))),(Xfa,(Pae,(Vch,((Eco,Buc),(Hin,Pmu)))))),(Hpy,Cje)),(Bbu,Tpa)),(Dra,((Mtu,Syn),Cpn))),((Ape,Sso),((Mth,((Pho,Pab),Sso)),Hbs))),((((Afu,(Tac,Tvo)),(Afu,(Tac,Tvo))),(((Lla,Spy),((Lla,Spy),(Uur,(Mpn,Mge)))),Mtu)),(Ape,(Ape,Sso))))
((((((Nme,((Vch,((Eco,Buc),Hin)),Nme)),((Rpr,(Ccr,Mlo)),Rpr)),(Xfa,Rpr)),Cje),((((Bsu,(Uur,((Uur,Mpn),(Uur,(Mpn,Mge))))),(Mth,Tma)),Aae),Dra)),((Ape,(Ape,Sso)),((((Mth,(Mja,(Pho,Pab))),(Mth,(Mja,(Pho,Pab)))),((Hbs,(Afu,Tac)),(Afu,(Tac,Tvo)))),(((((Sau,(Bsu,Bha)),((Lla,Spy),(Afu,((Tac,Tvo),(Tac,Tvo))))),Rpr),((Uur,Mge),Sso)),(Dra,Mtu)))))
((((((Nme,(Pae,(Vch,((Eco,Buc),(Hin,Pmu))))),((Nme,(Rpr,(Ccr,Mlo))),(Nme,(Rpr,((Ccr,Mlo),(Ccr,Mlo)))))),((((Bbu,Tpa),(Bbu,Tpa)),((Bbu,Tpa),(Bbu,Tpa))),Ctr)),(Uur,(Syn,(Dra,(Mtu,Syn))))),((Ape,Sso),(((Mth,((Pho,Pab),(Mja,(Pho,Pab)))),(Hbs,Sau)),(((Mth,(Mja,Pho)),(Mja,(Pab,Ccr))),(Hbs,(Afu,(Tac,Tvo))))))),((Aae,Tma),Tma))
(((((((((Nme,((Xfa,(Pae,(Vch,((Eco,Buc),((Eco,Buc),(Hin,Pmu)))))),Aae)),(Rpr,((Ccr,Mlo),(Ccr,Mlo)))),Hpy),(Hpy,Cje)),((Bbu,Tpa),(Ctr,(Cpn,Ctr)))),((Bbu,Tpa),Aae)),(Mtu,Syn)),((Ape,Sso),(((Mth,(Pab,Dra)),(Mth,(Mja,(Pho,Pab)))),(Hbs,(Afu,(Tac,Tvo)))))),Aae)
((((((Nme,(Xfa,(Pae,(Vch,(Buc,(Hin,Pmu)))))),((Ccr,Mlo),(Ccr,Mlo))),(((Bbu,Tpa),(Bbu,Tpa)),Cpn)),((((Sau,(Bsu,Bha)),Lla),(((Uur,Mge),(Uur,Uur)),(Uur,(Mpn,Mge)))),Dra)),((Ape,Sso),((((Mth,Ape),(Hbs,(Tac,Tvo))),(Mth,Afu)),((Mth,(Mth,((Mja,(Pho,Pab)),((Mja,(Pho,Vch)),(Mja,(Pho,Pab)))))),(Hbs,Afu))))),(Aae,Tma))
((((((Bbu,Tpa),(Bbu,Tpa)),(((Nme,(Xfa,(Pae,(Vch,((Eco,Buc),(Hin,Pmu)))))),((Cpn,Ctr),(Cpn,Ctr))),((Hpy,Cje),(((((Sau,Bha),Sau),Lla),(Sau,(Lla,Spy))),(Uur,(Mpn,Mge)))))),((Uur,((Bsu,Bha),(Lla,Spy))),Mtu)),((Ape,Ape),((Mth,(Mth,(Mja,(Pho,Pab)))),Hbs))),(Aae,Tma))
(((((((((Mja,(Pho,Pab)),(Rpr,(Ccr,Mlo))),((Nme,(Rpr,Mlo)),Tma)),(Hpy,Cje)),(((Bbu,Tpa),Bbu),(Cpn,Ctr))),((((Uur,(Mpn,Mge)),(((Sau,(Lla,Spy)),(((Sau,Bsu),Sau),((Lla,Spy),(Mtu,Syn)))),Uur)),((Lla,Spy),(Uur,(Mpn,Mge)))),Dra)),((((Nme,(Xfa,Pae)),((Rpr,(Ccr,Mlo)),(Rpr,Mlo))),(Hpy,Cje)),((Ape,Sso),(Mth,Hbs)))),Sso),(Aae,Tma))
(((((Uur,(Mpn,Mge)),(Dra,(Mtu,Syn))),(Hbs,Nme)),(((((((Xfa,(Pae,Pmu)),(Xfa,(Rpr,Tma))),Cje),((Nme,(Rpr,(Ccr,Mlo))),Hpy)),((Bbu,Tpa),((Bbu,Tpa),((Cpn,Ctr),(Cpn,Ctr))))),((((Sau,Bsu),(Sau,(Bsu,Bha))),(Spy,(Lla,Spy))),(((((Sau,(Mpn,Mge)),(Lla,Spy)),((Sau,(Bsu,Bha)),(Lla,Spy))),Sso),(Uur,Mge)))),(Sso,(Mth,(Mja,Pab))))),Aae)
(((((((Nme,(Xfa,(Pae,((Vch,(Eco,Buc)),(Eco,(Hin,Pmu)))))),(Rpr,(Ccr,Mlo))),Cje),(Cpn,Ctr)),(((Sau,(Lla,Spy)),(Uur,(Mpn,Mge))),(Dra,(Mtu,Syn)))),((((Mth,Mth),((Mja,(Pho,Pab)),((Pho,Pab),Pho))),(Hbs,(Afu,Tma))),((Mja,(Pho,Pab)),(Hbs,(Afu,(Tac,Tvo)))))),(Aae,Tma))
(((((((Xfa,(Pae,(Vch,((Eco,Buc),(Hin,Pmu))))),(Rpr,(Ccr,Mlo))),Hpy),((Bbu,Tpa),(Bbu,Tpa))),((((Sau,(Lla,Spy)),Spy),(Uur,(Mpn,Mge))),(Dra,(Mtu,Syn)))),((Ape,Sso),(((Mja,(Pho,Pab)),(Mth,((Pho,Pab),(Mja,Pab)))),Hbs))),Aae)
(((((((Nme,(Xfa,(Pae,(Vch,((Eco,Buc),(Hin,Pmu)))))),Rpr),Cje),(Cpn,Ctr)),(((((Sau,Bsu),(Lla,Spy)),Sau),((Uur,(((Mpn,Mge),Mpn),(Mpn,Mge))),Uur)),(Dra,Mtu))),(((Mth,(Mja,(Pho,Pab))),((Hbs,(Afu,(Tac,Tvo))),Hbs)),(((Mja,(Pho,Pab)),((Mja,Pho),(Pho,Pab))),Hbs))),Tma)
(((((((((Nme,(Xfa,(Pae,(Vch,((Eco,Buc),Pmu))))),(Nme,(Xfa,Pae))),((Rpr,(Ccr,Mlo)),Hbs)),((((Xfa,(Vch,Hin)),(Xfa,(Pae,(Vch,(Eco,Buc))))),(Mlo,(Ccr,Mlo))),Hpy)),((Bbu,Tpa),Cpn)),(Uur,Mge)),((Ape,Sso),(Mth,(Sau,(Bsu,Bha))))),(Aae,Tma)),(((Ape,Sso),((Mth,(Mja,(Pho,Pab))),(Afu,(Tac,Tvo)))),(Aae,Tma)))
((((((Dra,(Mtu,Syn)),(Xfa,(Rpr,(Ccr,Mlo)))),(Bbu,((Cpn,Ctr),(Ctr,Aae)))),(((Nme,(Xfa,Sso)),(Hpy,Cje)),(Cpn,Ctr))),(((Lla,Spy),(Uur,(Mpn,Mge))),(Dra,Tma))),((((Sso,(Ape,Sso)),(Mth,(Mja,(Pho,Pab)))),(Ape,Sso)),(Ape,((Tma,(Hbs,(Afu,(Tac,Tvo)))),((Mth,(Mja,(Pho,Pab))),(Afu,((Tac,Tvo),Tvo)))))))
(((((Nme,Hpy),((Pae,(Vch,(Eco,Buc))),(Rpr,(Ccr,Mlo)))),((((Sau,(Bsu,Bha)),(Lla,Spy)),(Uur,Mge)),((Dra,(Mtu,Syn)),(Dra,((Mtu,Syn),Mtu))))),((Ape,Sso),((Mth,(Mja,(Pho,Pab))),((Hbs,(Afu,(Tac,Tvo))),(Hbs,(Afu,(Tac,Tvo))))))),((Aae,Tma),(Aae,Tma)))
((((((((Nme,(Xfa,Vch)),(Nme,((Pae,Vch),(Xfa,(Pae,(((Vch,(Buc,(Hin,Pmu))),Vch),Vch)))))),(Hpy,Cje)),((Bbu,Tpa),(Cpn,Ctr))),(Hpy,Cje)),((((Sau,(Bsu,Bha)),(Lla,Spy)),(Uur,(Mpn,Mge))),((Dra,((Mtu,Syn),(Mtu,Syn))),(Dra,((Mtu,Syn),Syn))))),((Ape,Sso),((Mth,((Pho,Pab),Pab)),((Afu,(Tac,Tvo)),(Hbs,(Tac,Tvo)))))),Aae)
((((((Rpr,Ccr),(Ccr,Mlo)),(Hpy,Cje)),(((Bbu,Tpa),Ctr),((Bbu,Tpa),((Cpn,Ctr),Ctr)))),((Ape,Sso),(((Mth,(Mja,(Mja,(Pho,Pab)))),Hbs),((Mth,(Mth,(Pab,Pho))),((Afu,(Tac,Tvo)),((Hbs,(Afu,(Tac,Tvo))),(Nme,(Pae,(Vch,((Eco,Buc),(Hin,Pmu))))))))))),((Uur,(Mpn,Mge)),(Mtu,Syn)))
((((((((Nme,(Xfa,(Vch,((Eco,Buc),(Hin,Pmu))))),((Rpr,(Ccr,Mlo)),(Rpr,(((Pae,(Vch,((Eco,Buc),(Hin,Pmu)))),Ccr),(Ccr,Mlo))))),Hpy),Nme),(((Bbu,Tpa),Tpa),(Cpn,Ctr))),(((Sau,(Bsu,Bha)),(Lla,Spy)),(Hbs,(Hbs,(Afu,(Tac,Tvo)))))),((Ape,Sso),(((Pho,Pab),(Pho,Ape)),(Hbs,(Afu,(Tac,Tvo)))))),(Aae,Tma))
(((((((Nme,(Xfa,(Pae,Vch))),Cje),((Cpn,Ctr),(Dra,Mtu))),((((Nme,((Xfa,Mja),Xfa)),(Rpr,(Ccr,Mlo))),(Hpy,Cje)),(((Bbu,Tpa),(Tpa,Bbu)),Ctr))),Cje),(((((Lla,Spy),Sau),(Uur,(Mpn,Mge))),((((Sau,Bha),(Sau,(Bsu,Bha))),Spy),Uur)),(Mtu,Syn))),((Ape,Sso),((Mja,(Pho,Pab)),(((Mth,(Mja,(Pho,Pab))),(Mth,(Mja,Pab))),(Mth,(Mja,Pab))))))
((((((Hpy,Cje),((Bbu,Tpa),(((Bbu,Tpa),(Bbu,Tpa)),((Cpn,Ctr),(Cpn,Ctr))))),((((Pae,(Vch,((Eco,Buc),(Hin,Pmu)))),((Rpr,Ccr),(Ccr,Mlo))),(Hpy,Cje)),((Cpn,Ctr),(((Cpn,Ctr),(Cpn,Ctr)),(Cpn,Ctr))))),(((Sau,((Bsu,Bha),(Vch,((Eco,Buc),(Hin,Pmu))))),(((Bsu,Bha),(Lla,Spy)),(Lla,Spy))),(Mtu,Syn))),(Ape,((Mth,(Mja,(Pho,Pab))),Hbs))),(Aae,Tma))
((((((Rpr,Ccr),((((Xfa,(Pae,(Vch,((Eco,Buc),(Hin,Pmu))))),(Nme,((Xfa,(Pae,(Vch,(Eco,Buc)))),Ape))),((Mpn,Mge),(Uur,((Mpn,Mge),Nme)))),(Rpr,(Ccr,Mlo)))),((Cpn,Ctr),(Bbu,Tpa))),(((((Sau,(Bsu,Bha)),((Lla,Spy),(Lla,Spy))),Mpn),(Uur,Mpn)),(Dra,Mtu))),((Mth,(Mja,(Pho,Pab))),(Hbs,((Afu,Tac),((Afu,((Tac,Tvo),Bbu)),Uur))))),(Aae,Tma))
((((Cpn,Ctr),(((((Nme,(Pae,Vch)),Rpr),((Hpy,Cje),Hpy)),((Bbu,Tpa),((Cpn,Ctr),Ctr))),((((Nme,((((Eco,Buc),(Hin,Pmu)),(Pae,Sau)),(Xfa,((Pae,(Vch,((Eco,Buc),(Hin,Pmu)))),Ctr)))),(Rpr,Ccr)),Hpy),(((Bbu,Tpa),(Bbu,(Bbu,Tpa))),(Cpn,Ctr))))),(((((Sau,(Bsu,Bha)),Spy),Ape),(Uur,(Mpn,Mge))),(Dra,(Mtu,Syn)))),(((Ape,Sso),Tma),((Hbs,(Afu,Tvo)),(Mja,Pab))))
(((((((Nme,(Xfa,(Pae,(Vch,((Eco,Buc),Pmu))))),((Rpr,(Ccr,Mlo)),(Rpr,(Ccr,Mlo)))),((Bbu,Tpa),(Bbu,Tpa))),((((Sau,(Bsu,Bha)),((Lla,Spy),Lla)),((Uur,(((Mpn,Mge),Vch),(Mpn,Mge))),(Uur,Mpn))),(Mtu,Syn))),(Sso,Hbs)),((Aae,Tma),(Aae,Tma))),((Sso,(Dra,(((Hbs,(Afu,(Tac,Tvo))),(Mth,((Mja,(Pho,Pab)),Hpy))),Hbs))),(Aae,Tma)))
(((((((Nme,((Xfa,((Eco,Buc),(Hin,Pmu))),(Xfa,(Pae,(Vch,((Eco,Buc),(Hin,Pmu))))))),Ccr),(Hpy,Cje)),(Cpn,Ctr)),((((((Sau,(Bsu,Bha)),Spy),(Uur,(Mpn,Mge))),((Uur,Mpn),Tma)),(Dra,((Mtu,Syn),(Mtu,Syn)))),(Mge,Dra))),((Ape,Sso),(Hbs,(Afu,Tvo)))),(Aae,Tma))
((((Cpn,(((Nme,(((Xfa,(Pae,(Vch,((Eco,Buc),(Hin,Pmu))))),(Xfa,(Pae,((Eco,Buc),Hin)))),(Xfa,(Pae,Vch)))),Mlo),Hpy)),(((Sau,(Bsu,Bha)),((Lla,Spy),(Lla,(Lla,Spy)))),(Cpn,(Mtu,Syn)))),((((Mth,(Mja,Pab)),Mth),(Hbs,(Afu,(Tac,Tvo)))),((Ape,Sso),(((Mth,(Mja,(Pho,Pab))),((Hbs,Hbs),(Hbs,((Afu,((Tac,Tvo),Tac)),Rpr)))),(Hbs,Afu))))),(Aae,Tma))
((((((((Nme,(Xfa,(Pae,(Vch,((Eco,Buc),(Hin,Pmu)))))),(Hpy,(Hpy,(Mth,Mja)))),(((Nme,(Pae,(Eco,Buc))),(Nme,(Xfa,(Vch,((Eco,Buc),(Hin,Pmu)))))),(Rpr,(Ccr,Mlo)))),Tma),(Bbu,(Cpn,Ctr))),(((Mtu,Mtu),(Mtu,Syn)),((((((Bsu,Bha),Sau),(Lla,Spy)),(Lla,Spy)),(Uur,(Mpn,Mge))),Sso))),(((Ape,Sso),((Ape,Sso),(Ape,Sso))),(Hbs,Hbs))),Aae)
((((((Rpr,((Ccr,Mlo),(Ccr,Mlo))),(Hpy,Cje)),(((Tpa,Tpa),(Bbu,Tpa)),(Cpn,Ctr))),((((Sau,(Bsu,Bha)),(Lla,Spy)),(Uur,(Mpn,Mge))),(Dra,(Mtu,Syn)))),((Ape,Sso),((Hbs,(Afu,((Tac,Tvo),Ape))),((Ape,Sso),(((Mth,(Pho,Pab)),(Hbs,(Tac,Tvo))),(Mth,(Hbs,(Afu,(Tac,Tvo))))))))),(Aae,Tma))
((((Rpr,(((Nme,(Xfa,(Vch,((Eco,Buc),(Hin,Pmu))))),(Rpr,((Ccr,Mlo),(Ccr,Mlo)))),(Pae,((Nme,Pae),Rpr)))),(Hpy,Cje)),(((((Lla,Spy),Ape),(Uur,(Mpn,Mge))),Dra),(((((Sau,((Bsu,Bha),Bsu)),Mth),Mge),((((Lla,Spy),Lla),Lla),(Uur,(Mpn,Mge)))),(Dra,Syn)))),(Sso,((Mth,Pab),(Hbs,(Afu,(Tac,Tvo))))))
(((((((Nme,(Xfa,(Pae,(Vch,((Eco,Buc),(Hin,Pmu)))))),((Rpr,(Ccr,Mlo)),Rpr)),(Hpy,Cje)),(Bbu,((Cpn,Ctr),(Cpn,Ctr)))),(((Sau,Bha),Uur),(((Dra,(Mtu,Syn)),(Dra,(Mtu,Syn))),(Dra,(Mtu,Syn))))),((Aae,((Mth,(Mja,(Pho,Pab))),(Hbs,Afu))),((Ape,Sso),Sso))),Aae)
(((((((Nme,((Xfa,(Vch,((Eco,Buc),(Hin,Pmu)))),(Rpr,(Ccr,Mlo)))),(Rpr,(Ccr,Mlo))),((((Rpr,Mlo),Rpr),(Syn,(Ccr,Mlo))),(Rpr,Pae))),(Cpn,Ctr)),((((Lla,Spy),Bbu),((Uur,((Mge,(Mge,(Mpn,Mge))),Mpn)),(Mpn,Mge))),(((Sau,Bsu),(Sau,Lla)),(Uur,(Mpn,Mge))))),(Sso,(((Mth,(Mja,(Pho,Pab))),(Afu,(Tac,Tvo))),(Hbs,(Afu,Rpr))))),(Aae,Tma))
((((((Nme,(Xfa,(Pae,(Vch,((Eco,Buc),(Hin,Pmu)))))),(Ccr,Mlo)),(Hpy,Cje)),((Bbu,Tpa),(Bbu,Tpa))),((((Sau,Bha),(Lla,Spy)),((((Mpn,Mge),(Uur,(Mpn,Mge))),(Cpn,Ctr)),(Uur,(Mpn,Mge)))),(Dra,(Mtu,Syn)))),((Ape,Sso),((Mth,(Pho,Pab)),(Mja,Pho))))
(((((Xfa,(Pae,(Vch,((Eco,Buc),(Hin,Pmu))))),(Ccr,(Ccr,Mlo))),(Hpy,Cje)),((((((Sau,Bha),(Lla,Spy)),(Uur,Mge)),(Dra,((Mtu,Syn),Mtu))),(Uur,(Mpn,Mge))),(((((Lla,Spy),(Lla,Spy)),(Sau,((Bsu,Bha),(Bsu,Bha)))),Syn),(Dra,Mtu)))),((((Ape,Sso),Sso),((((Mth,Mja),Mth),Mth),((Hbs,(Afu,Tac)),(Hbs,(Tac,Tvo))))),(Sso,(Mth,((Mja,(Pho,Pab)),(Mja,(Lla,Spy)))))))
(((((((Rpr,(Ccr,Mlo)),(Rpr,((Ccr,Spy),(Ccr,Mlo)))),(Hpy,Cje)),((Nme,(Xfa,(Pae,Vch))),Rpr)),((Nme,(Xfa,(Vch,((Eco,Buc),(Hin,Pmu))))),(((Nme,(Pae,(Vch,(Eco,Hin)))),Rpr),(Hpy,Cje)))),((Dra,(Mtu,Syn)),((((Sau,(Bsu,Bha)),((Uur,((Mpn,Mge),(Afu,(Tac,Tvo)))),(Mpn,Mge))),(Bbu,Tpa)),(Dra,(Mtu,Syn))))),(Mja,(Pho,Pab)))
((((((((Nme,((Xfa,(Pae,(Vch,((Eco,Buc),((Eco,Buc),Hin))))),Xfa)),(Rpr,(Tvo,Mth))),(((Xfa,(Pae,(Vch,(Buc,(Hin,Pmu))))),(Rpr,(Ccr,Mlo))),(Nme,(Xfa,(Xfa,(Pae,(Vch,((Eco,Buc),(Hin,Pmu))))))))),((Hpy,Cje),(Hpy,Cje))),((Tpa,Tpa),(Cpn,Ctr))),((((Sau,(Bsu,Bha)),Lla),(Uur,(Uur,((Mpn,Mge),(Mpn,Mge))))),Dra)),((Mth,(Mja,Pab)),Aae)),(Aae,Tma))
(((((((Bbu,Tpa),Ctr),(Bbu,Cpn)),(((Pae,Mlo),(Hpy,Cje)),(Mpn,Mge))),(((Sau,((Lla,Spy),(Lla,Spy))),(Uur,Uur)),((Dra,(Mtu,Syn)),(Mtu,Syn)))),((Ape,Sso),((Mth,((Mja,(Pho,Pab)),(Mja,((Pho,Pab),Bha)))),(Hbs,(Afu,(Tac,Tvo)))))),(Aae,Tma))
((((Sso,((((Nme,(Vch,((Eco,Buc),(Hin,Pmu)))),(Ccr,Mlo)),(((Hpy,Cje),(Hpy,Cje)),(Sau,(Lla,Spy)))),(Tpa,(Cpn,Ctr)))),((((((Bsu,Bha),Ape),(Lla,Spy)),(Uur,(Mpn,Mge))),((((Bsu,Bha),(Lla,(Lla,Spy))),((Uur,(Mpn,Mge)),(Uur,((Mpn,Mge),(Mpn,Mge))))),(Sau,(Lla,Spy)))),Dra)),(((Ape,Sso),(Ape,Sso)),((Mth,Mja),(Hbs,(Afu,((Tac,Tvo),Mja)))))),((Aae,Tma),(Aae,(Aae,Tma))))
((((((Nme,((Xfa,(Pae,(Vch,((Eco,Buc),(Hin,Pmu))))),Xfa)),(Rpr,Ccr)),(Hpy,Cje)),(Bbu,Tpa)),((((Lla,Spy),Uur),(Dra,(Mtu,Syn))),((((Sau,(Lla,Spy)),(Bsu,Bha)),Dra),(((Sau,(Lla,Spy)),((Uur,(Mpn,Mge)),(Uur,(Mpn,Mge)))),(Dra,Syn))))),((Ape,Sso),((Mth,(Mja,Pho)),(Hbs,((Afu,(Tac,Tvo)),(Afu,(Tac,Tvo)))))))
((((((Hpy,Cje),((Bbu,Tpa),Cpn)),((((Nme,((Pae,(Vch,((Eco,Buc),Pmu))),(Xfa,(Pae,(Vch,((Eco,Buc),(Hin,Pmu))))))),(Rpr,Ccr)),((Hpy,Cje),Cje)),((Bbu,Tpa),(Cpn,(Cpn,Ctr))))),((((Sau,(Bsu,Bha)),(Lla,Spy)),(Uur,(Mpn,(Mpn,Mge)))),Dra)),(Sso,((Mth,(Mja,(Pho,Pab))),(Afu,(Tac,Tvo))))),Aae)
((((((Nme,(Xfa,(Pae,((Eco,Buc),(Hin,Pmu))))),(Rpr,((Ccr,Mlo),Sau))),(Tpa,(Cpn,Ctr))),((((Bha,(Lla,Spy)),(Uur,Mpn)),(Lla,Spy)),Dra)),((Ape,Sso),((Afu,(Tac,Tvo)),((Mth,(((Mja,((Pho,Pab),Lla)),(Mja,((Pab,Ccr),((Pho,Pab),(Pho,Pab))))),Hpy)),Mth)))),((Dra,(Mtu,Syn)),((Ape,Sso),((Mth,Pab),(Hbs,(Afu,Tac))))))
(((((((Nme,(Pae,(Vch,(((Eco,Buc),(Hin,Pmu)),Mth)))),(Rpr,Ccr)),Hpy),(Bbu,Tpa)),((((Sau,(Bsu,Bha)),Lla),((Dra,(Mtu,Mtu)),(Dra,(Mtu,Syn)))),((Uur,(Mpn,Mge)),Uur))),(Sso,(((Mth,(((Mja,(Pab,(Pho,Pab))),Mja),(Mja,Pho))),(Mth,(Mja,(Pho,Pab)))),Ape))),(Aae,Tma))
(((((((Nme,(Xfa,(Pae,(Vch,(Vch,(Eco,(Hin,Pmu))))))),Hpy),(Bbu,(Cpn,Ctr))),Uur),((Ape,((((Sau,(Bsu,Bha)),Spy),((Uur,Mpn),((Mpn,Mge),(Mpn,Mge)))),(Dra,((Syn,Mth),((Mtu,Syn),(Mtu,Syn)))))),(Ape,Sso))),(Aae,Tma)),(((((Ccr,((Hpy,Cje),Cje)),((Nme,(Pae,(Vch,(((Eco,Buc),(Hin,Pmu)),Sso)))),(Rpr,(Syn,((Ccr,Mlo),Bbu))))),(Cpn,Ctr)),(Sso,(Pho,Pab))),Tma))
((((((Nme,(Xfa,((Pae,((Eco,Buc),Pmu)),(Pae,Vch)))),((Nme,Xfa),Mth)),Cje),(((((Sau,Bha),((Bsu,Bha),Vch)),(Lla,Spy)),Aae),(Dra,(((Mtu,Syn),(Bbu,Tpa)),(Mtu,Syn))))),((((((Nme,(Ccr,(Afu,(Tac,Tvo)))),(Rpr,Ccr)),Hpy),Tpa),((Ccr,Mlo),((Tpa,(Bbu,Tpa)),(Cpn,Ctr)))),((((Sau,(Bsu,Bha)),Lla),(Uur,Ape)),Tma))),((Aae,Tma),(Aae,Tma)))
(((((((Nme,((Xfa,(Pae,Vch)),Mja)),((Rpr,((Ccr,Mlo),Ccr)),(Ccr,Mlo))),((Dra,(Mtu,Syn)),((Hpy,Cje),((Hpy,Cje),(Hpy,Cje))))),((((Bbu,Tpa),Bbu),(Bbu,Tpa)),Ctr)),(((Lla,Spy),((Mpn,Mge),((Mpn,Mge),(Mpn,Mge)))),(((Sau,Bsu),Lla),(Uur,Mpn)))),(Hbs,(((Afu,Tac),(Afu,(Tac,Tvo))),Mth))),(Aae,Tma))
(((((Syn,(Mtu,Syn)),(Mtu,Syn)),((((Xfa,(Pae,(Vch,((Eco,Buc),(Hin,Pmu))))),(Rpr,Mlo)),(Cje,(Hpy,Cje))),((((Sau,(Bsu,Bha)),(Spy,Lla)),(Uur,(Uur,Mge))),(Uur,(Mpn,Mge))))),((Mth,(Mja,((Pho,Pab),Pho))),(Hbs,(Afu,(Tac,Tvo))))),(Aae,Tma))
(((((((((Nme,(Xfa,(Xfa,(Vch,((Eco,Buc),(Hin,Pmu)))))),(Rpr,(Rpr,Cje))),(Rpr,(Ccr,Mlo))),(Hpy,Hpy)),((Bbu,(((Bbu,Tpa),(Bbu,Tpa)),(Bbu,Tpa))),(Cpn,Ctr))),(((Tpa,((Bbu,Tpa),Bbu)),(Bbu,Tpa)),((Cpn,Ctr),(Cpn,Hbs)))),(((Cje,(Lla,Spy)),(Mpn,Mge)),(Dra,((Mtu,Syn),Hbs)))),((Mth,(Mja,(Pho,Pab))),(Afu,(Tac,((Tac,Tvo),Pae))))),((Aae,Tma),Tma))
((((((Nme,(Xfa,((Pae,(Vch,(Buc,Hin))),Lla))),((Nme,(Xfa,Pae)),(Ccr,Mlo))),(Afu,(Mtu,Syn))),((((Xfa,(Pae,(Vch,(Eco,Buc)))),((Pae,((Pae,(Buc,(Hin,Pmu))),(Vch,Eco))),(Xfa,(Pae,(Vch,((Eco,Buc),Hin)))))),Rpr),((Rpr,Ctr),Cje))),((Sau,(Bsu,Bha)),(Mpn,Mge))),((Sso,(Ape,Sso)),((Mth,(Pab,(Mja,Mja))),(Hbs,((Afu,((Tac,Tvo),(Tac,Tvo))),((Afu,Tvo),(Afu,(Tac,Tvo))))))))
(((((((Xfa,(Pae,(Vch,((Eco,Buc),((Hin,Pmu),Hin))))),(Xfa,(Pae,(Vch,(Hin,Pmu))))),Rpr),((Hpy,(Hpy,Cje)),(Hpy,Cje))),((Hbs,((Afu,(Tac,Tvo)),(Afu,Tvo))),Hbs)),(((((((Nme,(Pae,(Hin,Pmu))),((Rpr,(Ccr,Mlo)),(Ccr,Mlo))),(Hpy,Cje)),(Rpr,Mlo)),((Mtu,Syn),Ctr)),((((Sau,Bha),(Lla,Spy)),(Sau,Bsu)),(Dra,(Mtu,Syn)))),(Ape,Sso))),((Tma,(Aae,Tma)),(Aae,Tma)))
(((((((Rpr,((Ccr,Mlo),Ccr)),Hpy),((Bbu,Tpa),(Cpn,(Cpn,Ctr)))),Tpa),(Cje,(Hpy,Cje))),((((Bsu,(Lla,Spy)),(Dra,Mtu)),(((Nme,(Xfa,(Ccr,Mlo))),(Hpy,Cje)),(((Nme,(Xfa,(Pae,Vch))),(Hpy,Cje)),(Hpy,Cje)))),((((Sau,((Bsu,Bha),Dra)),(Uur,Mpn)),((Dra,Syn),(Dra,(Mtu,Syn)))),((Mpn,Mge),(Mtu,Syn))))),((Ape,Sso),(((Mth,(Mja,(Pho,Pab))),Hbs),(Mja,(Pho,Pab)))))
((((((Rpr,(Nme,(Rpr,(((Rpr,(Ccr,Mlo)),(Ccr,Mlo)),Rpr)))),(((Nme,(((Sau,(Bsu,Bha)),(Sau,((Bsu,Bha),(Bsu,Bha)))),((Lla,Spy),((Lla,Spy),(Lla,Spy))))),(Nme,(Xfa,(Xfa,Pae)))),(Cpn,Ctr))),(Ape,Sso)),((((Sau,((Bsu,Bha),Bha)),(Uur,((Mpn,Mge),(Mtu,Syn)))),(Dra,Mtu)),(Sso,Aae))),((Hbs,Ape),((Mth,(Mja,(Pab,(Pho,Pab)))),(Afu,(Tac,Tvo))))),(Aae,Tma))
((((((((Tpa,Hpy),(Lla,Spy)),(Bbu,Tpa)),(Cpn,Ctr)),(((Bsu,Bha),(Uur,(Mpn,Mge))),((Dra,(Mtu,Syn)),(Dra,Syn)))),(Sso,(Ape,Sso))),((((Nme,(Xfa,(((Vch,(((Eco,Buc),(Hin,Pmu)),(Hin,Pmu))),(Vch,((Eco,Buc),(Hin,Pmu)))),(Pae,((Eco,Buc),(Hin,Pmu)))))),(Hpy,Cje)),(Bbu,(Cpn,Ctr))),(Hbs,(Afu,(Tac,Tvo))))),(Aae,Tma))
((((((Nme,(Nme,((Xfa,(Pae,(Eco,(Hin,Pmu)))),(((Pae,(Vch,((Eco,Buc),Hin))),Pae),(Pae,(Vch,((Eco,Buc),(Hin,Pmu)))))))),(Ccr,Mlo)),Cje),Aae),((((Bbu,Tpa),(Bbu,Tpa)),Dra),(Ape,Cpn))),(Aae,((((((Nme,(Xfa,Pae)),Rpr),(Hpy,Cje)),(Ctr,Tpa)),((Uur,((Mpn,Mge),Mge)),((Uur,(Mja,(Pho,Pab))),(Dra,Mtu)))),((Ape,Sso),((Mth,Mja),(Hbs,(Afu,(Tac,Tvo))))))))
(((((((Vch,((Eco,Buc),(Hin,Pmu))),Cje),((Rpr,Mtu),(Rpr,(Ccr,Ccr)))),((Bbu,Tpa),(((Cpn,Ctr),(Cpn,Ctr)),(Cpn,Ctr)))),(((Nme,(Pae,(Vch,((Eco,Buc),Pmu)))),(Rpr,((Ccr,Mlo),Sso))),(Hpy,Cje))),((Lla,((Uur,(Mpn,Mge)),Sso)),Mtu)),(Sso,((Mth,(((Mja,(Pho,Pab)),((Pho,Pab),(Pho,Pab))),(Mja,(Pho,Pab)))),((Hbs,(Afu,Aae)),(Tac,Tvo)))))
(((((((Nme,(Pae,(Vch,Hin))),Rpr),((Nme,(Xfa,(Pae,((Eco,Buc),(Eco,(Hin,Pmu)))))),((Ccr,Mlo),Mlo))),(Hpy,Cje)),((Bbu,Tpa),((Cpn,(Cpn,Ctr)),(Cpn,Ctr)))),((Sau,(Bsu,Bha)),(Uur,(Mpn,Mge)))),(((Ape,Sso),(Ape,(Ape,Sso))),((Ape,Sso),(((Mth,((Mja,(Pho,Pab)),Mja)),(Mth,(Mja,Mja))),Hbs))))
(((((((Cje,(Hpy,Cje)),(Hpy,Cje)),(Ctr,((Nme,Pae),(Ccr,Mlo)))),((((Bsu,Bha),Lla),(Uur,((Mpn,Mge),Cpn))),(Dra,(Mtu,Syn)))),(((((Nme,(Xfa,Pae)),((Ccr,Mlo),Mge)),(Hpy,Cje)),((Bbu,Tpa),(Uur,Mge))),((((Sau,(Bsu,Bha)),(Lla,Spy)),(Uur,(Mpn,Mge))),(((Mtu,Syn),Syn),((Mtu,Syn),Mtu))))),((Mth,(Mja,(Pho,Pab))),(Hbs,(Afu,Tvo)))),(Aae,Tma))
(((((Nme,((Ccr,Mlo),((Rpr,Sso),Cje))),(Hpy,Cje)),((Bbu,Tpa),Tma)),(Dra,((Mtu,Syn),(Mtu,Syn)))),(((((((Rpr,(Ccr,Mlo)),Mlo),((Nme,(Rpr,(Ccr,Mlo))),(Nme,(Rpr,Ccr)))),Aae),Cpn),((Sau,((Bsu,Bha),(Bsu,Bha))),Mge)),(((Mth,Mja),Mth),((Hbs,(Tac,Tvo)),(((Afu,(Pae,(((Vch,((Eco,Buc),Pmu)),(Vch,((Eco,Buc),Pmu))),(Vch,Buc)))),(Tac,Tvo)),(Hbs,(Tac,Tvo)))))))
(((((((Nme,(Xfa,(Pae,(Vch,(Buc,(Hin,Pmu)))))),((Bbu,(Cpn,Ctr)),Ctr)),((((Hpy,Cje),Cje),(Hpy,Cje)),((Bbu,Tpa),((Cpn,Ctr),(Cpn,(Cpn,(Cpn,Ctr))))))),((Dra,(Mtu,Syn)),((Sau,(Bsu,Bha)),(Uur,(Mpn,Mge))))),(Aae,Tma)),(((Ape,Sso),((Ape,Sso),Sso)),(((Mth,(Pho,Pab)),Mth),(Hbs,(Afu,Tac))))),Tma)
(((((Mlo,Hpy),(Cje,(((Nme,(Pae,Pae)),((Xfa,Hpy),(Nme,((Ccr,Mlo),(Xfa,((Vch,((Eco,Buc),Pmu)),(Pae,(Vch,((Eco,Buc),(Hin,Pmu)))))))))),(Rpr,(Ccr,Mlo))))),((((Sau,Bsu),(Lla,Spy)),(Uur,(Mpn,Mge))),(Dra,((Mtu,Syn),Syn)))),(Sso,((Mth,(Mja,(Pho,Pab))),((Hbs,(Afu,((Tac,Tvo),Tac))),(Hbs,(Afu,(Tac,Tvo))))))),Tma)
(((((((Nme,((Xfa,(Pae,(Vch,(Eco,Buc)))),Aae)),(Rpr,(Ccr,Mlo))),Cje),(((Sau,Bsu),(Lla,Spy)),((Cpn,Ctr),(Cpn,Ctr)))),(((((Sau,Rpr),Mja),(((Lla,Spy),Spy),(Lla,Spy))),(Uur,(Mpn,Mge))),(Dra,((Mtu,Syn),(((Mtu,Syn),Syn),Mtu))))),(((Ape,Sso),(Ape,Sso)),(((Mth,Mja),Hbs),((Hbs,Afu),((Hbs,(Afu,(Tac,Tvo))),(Hbs,Afu)))))),(Aae,Tma))
((((((Nme,(Pae,(Vch,(Buc,(Hin,Pmu))))),(((Bbu,Tpa),Bbu),Ctr)),(((Xfa,(Pae,(Vch,Eco))),(Hpy,Cje)),((Bbu,Tpa),((Cpn,Ctr),(Cpn,Ctr))))),(((Sau,(Lla,(Lla,Spy))),(Uur,(Mpn,Mge))),Mtu)),((((Mja,(Pho,Pab)),((Hbs,(Tac,(Afu,Tvo))),(Hbs,Afu))),((Ape,Sso),((Mth,(Mja,((Pho,Pab),(Pho,Pab)))),((Tac,Tvo),(Tac,Tvo))))),Mth)),(Aae,Tma))
((((((Dra,(Mtu,Syn)),((Nme,(((Pae,(Vch,((Eco,Buc),(Hin,Pmu)))),(Pae,(Vch,(Buc,(Hin,Pmu))))),(Xfa,(Pae,(Vch,((Eco,Buc),(Hin,Pmu))))))),((Rpr,(Ccr,Mlo)),Nme))),((Hpy,Cje),(Hpy,Cje))),(((Bbu,Tpa),(Cpn,Ctr)),Ctr)),Sso),((Aae,Tma),((((((Sau,(Bsu,Bha)),Spy),(Lla,Spy)),(Uur,(Mpn,Mge))),((Sau,(Bsu,Bha)),Spy)),((Dra,((Mtu,Syn),Tma)),Dra))))
((((((Xfa,(Hpy,Cje)),(((Bbu,Tpa),Bbu),(Cpn,Ctr))),((((Nme,((Xfa,(Pae,(Vch,((Eco,Buc),(Hin,Pmu))))),(Xfa,((Eco,Buc),(Hin,Pmu))))),(Rpr,(Ccr,Mlo))),Aae),(Bbu,Tpa))),((((Sau,(Bsu,Bha)),(Sau,Bsu)),Lla),(Lla,Spy))),(Sso,((Mth,(((Mja,(Pho,Pab)),(Mja,Pab)),(Mja,(Pho,Pab)))),(Hbs,((Afu,(Tac,Tvo)),(Afu,Tac)))))),Tma)
(((((Hpy,Cje),(Dra,(Mtu,(Mtu,Syn)))),((Mth,(((Pho,(Pho,Pab)),(Pho,Pab)),(Mja,(Pho,Pab)))),(Hbs,(Tac,Tvo)))),(((((Xfa,(Pae,(Vch,(Eco,Buc)))),(Rpr,(Ccr,Mlo))),Cje),(Mth,((Cpn,Ctr),(Cpn,Ctr)))),((Sau,(Lla,Spy)),(Uur,(Mpn,Mge))))),(Aae,Tma))
((((((((Nme,(Xfa,(Vch,((Eco,Buc),Hin)))),((Rpr,(Mlo,Cje)),((Rpr,(Ccr,Mlo)),(Rpr,(Ccr,Mlo))))),(Hpy,(((Sau,Mth),((Lla,Spy),Lla)),(Sau,(Spy,(Lla,Spy)))))),(Bbu,((Cpn,Ctr),(Cpn,Ctr)))),Mtu),((Ape,Sso),((Mth,Pab),Hbs))),((((Bbu,Tpa),(Ctr,(Cpn,Ctr))),(((Sau,(Lla,Spy)),((Uur,((Sau,(Bsu,Bha)),(Sau,Bsu))),(Uur,Mpn))),Dra)),Aae)),(((Ape,Sso),Sso),((Aae,Tma),Tma)))
(((((((Nme,Ccr),((((Nme,(Nme,(Xfa,(Pae,(Vch,((Eco,Buc),(Hin,Pmu))))))),(Ccr,Mlo)),(Xfa,(Vch,(Eco,(Hin,Pmu))))),Tma)),(Cje,(Hpy,Cje))),((Bbu,Tpa),(Cpn,Ctr))),((Sau,(Lla,Spy)),(Uur,(Mpn,Mge)))),((Ape,((Mth,(Mja,(Pho,Pab))),(Hbs,(Afu,Tvo)))),(((Mth,((Mja,((Pho,Pab),(Pho,Pab))),(Mja,(Pho,Pab)))),(Mja,Pho)),Hbs))),(Aae,(Aae,Tma)))
((((((((Xfa,(Pae,(Vch,((Eco,Buc),(Hin,Pmu))))),(Xfa,((Hin,Pmu),Dra))),(Rpr,(Ccr,Mlo))),(Rpr,Tma)),(Hpy,Cje)),((((Sau,((Bsu,Bha),(Bsu,Bha))),Uur),(Uur,(Mpn,Mge))),(Dra,(Dra,(Mtu,Syn))))),((Ape,Sso),((Hbs,(Afu,Tvo)),((((Mth,(Mja,(Pho,Pab))),(Bbu,Tpa)),(Mth,(Mja,(Pho,Pab)))),(Mth,Dra))))),(Aae,Tma))
(((((((Nme,(Xfa,(Pae,Vch))),Cje),((((Bbu,Tpa),((Bbu,Tpa),Pae)),((Bbu,Tpa),Tpa)),(Cpn,Ctr))),((Bbu,Tpa),(Bbu,Ctr))),((((Lla,Spy),((Sau,(Bsu,Bha)),(Lla,Spy))),(Uur,((Tpa,(Mpn,Mge)),(Afu,(Tac,Tvo))))),Dra)),((Ape,Sso),(((Mth,(Mja,(Pho,Pab))),(Mth,(Mja,(Pho,Pab)))),((Hbs,(Hbs,(((Tac,Tvo),(Tac,Tvo)),(Sau,Spy)))),(Hbs,(Afu,Afu)))))),(Tma,(Aae,(Tma,(Aae,Tma)))))
((((Ape,Sso),(((Mth,(Mja,(Pho,Pab))),(Mth,(Mja,(Pho,Pab)))),((Hbs,(Afu,(Tac,Tvo))),(Tac,Tvo)))),((((((Nme,(Xfa,(Pae,(Vch,((Eco,Buc),(Hin,Pmu)))))),(Hpy,Dra)),((Hpy,Cje),((Nme,(Xfa,((Pae,((Vch,((Eco,Buc),(Hin,Pmu))),Vch)),Tac))),(Hpy,Cje)))),((Bbu,Tpa),((Cpn,Ctr),(Cpn,Ctr)))),(Bbu,Tpa)),(((Sau,(Bsu,Bha)),(Lla,Spy)),(Uur,Afu)))),Aae)
(((((((Nme,(Xfa,(Xfa,(Pae,(Vch,(Eco,Buc)))))),((((Rpr,Ccr),(Rpr,Ccr)),(Rpr,(Ccr,Mlo))),(Ccr,Mlo))),(Hpy,Cje)),(((Bbu,Tpa),((Bbu,Tpa),((Bbu,Tpa),Tpa))),(Cpn,Ctr))),((Mtu,Syn),(((Bsu,Bha),(Lla,Spy)),((Uur,(Mpn,Mge)),(Uur,(Mpn,Mge)))))),((Ape,Sso),((Mth,(Mja,(Pho,Pab))),(Hbs,(Afu,Tac))))),Tma)
(((((Hpy,((Bbu,Tpa),Ctr)),(((((Sau,(Bsu,Bha)),(Lla,Spy)),(Sau,(((Lla,Spy),Lla),(Lla,Spy)))),((Uur,Mpn),((Mth,((Mja,Pab),((Mja,Mpn),(Mja,Ape)))),(Mth,(Mja,((Pho,Pab),(Pho,Pab))))))),(Dra,(Syn,Mtu)))),((((Nme,(Xfa,(Vch,((Eco,Buc),Pmu)))),(Rpr,(Ccr,Mlo))),((Bbu,Tpa),Cpn)),(((Mtu,Syn),(Mtu,Syn)),(((Xfa,(Pae,Dra)),Rpr),(Hpy,Cje))))),Ape),Tma)
(((((((((Nme,(Rpr,Ccr)),Rpr),((Nme,(Xfa,(Pae,(Vch,(Eco,(Hin,Pmu)))))),(((Rpr,(Ccr,Mlo)),(Rpr,(Ccr,Mlo))),Ccr))),((Xfa,((Vch,(Buc,(Hin,Pmu))),Pae)),(Rpr,(Ccr,Mlo)))),(Hpy,Cje)),((((Bbu,Tpa),(Bbu,Tpa)),(Cpn,Ctr)),((Bbu,Tpa),(Cpn,Ctr)))),((((Sau,Bsu),(Lla,Spy)),((Sau,(Bsu,(Bsu,Bha))),(Lla,Spy))),(Uur,(Mpn,Mge)))),((Ape,Sso),(Mth,(Mja,Pho)))),Aae)
(((((((((Nme,(Pae,(Vch,((Eco,Buc),(Hin,Pmu))))),((Rpr,(Ccr,Mlo)),Rpr)),(Ccr,Mlo)),(Hpy,Cje)),(Bbu,Tpa)),(((((Sau,(Bsu,Bha)),(Lla,Spy)),(Sau,(Bsu,Bha))),(Uur,(Mpn,Mge))),(Dra,(Mtu,Syn)))),Ape),((Ape,Sso),(Mth,Mja))),(Aae,Tma))
(((((((Nme,Xfa),(Rpr,(Ccr,Mlo))),(Nme,(Xfa,(Pae,(Vch,(Eco,(Hin,Pmu))))))),(((Bbu,Tpa),((Cpn,Ctr),Cpn)),(Bbu,Ctr))),(((((Sau,((Bsu,Bha),(Bsu,Bha))),(Sau,Bha)),((Lla,Spy),(Lla,Spy))),(Uur,(Mpn,Mge))),(Dra,(Mtu,Syn)))),((Ape,Sso),((((Nme,(Xfa,(Vch,(Buc,(Hin,Pmu))))),(Rpr,(Ccr,Mlo))),(Hpy,Cje)),(((Bbu,Tpa),(Bbu,Tpa)),(Cpn,Ctr))))),Tma)
(((((((Nme,(Xfa,(Pae,(Vch,((Eco,Buc),(Hin,Pmu)))))),(Rpr,(Ccr,Mlo))),(Hpy,Cje)),(((Bbu,Tpa),(Ctr,(Cpn,Ctr))),((Tpa,((Bsu,Bha),(Sau,Bsu))),(Xfa,(Pae,(Buc,Hin)))))),((((Sau,(Bha,(Bsu,Bha))),(Lla,Spy)),Dra),Dra)),((Sso,(Mth,((Mja,Pho),(Mja,Pho)))),((Ape,Sso),((Mth,(Mja,((Pho,Pab),Ctr))),(Hbs,(Tac,Tvo)))))),Aae)
(((((((Nme,(Xfa,(Vch,((Eco,Buc),(Hin,Pmu))))),Cpn),Cje),((Bbu,Tpa),(Cpn,Ctr))),((((Bsu,Bha),Mpn),(Sau,(Bsu,Bha))),(Dra,((Mtu,Syn),Mtu)))),(((Mth,(Mja,(Pho,Pab))),(((Hbs,(Afu,Tvo)),(Hbs,(Afu,(Tac,Tvo)))),((Hbs,(Afu,Tvo)),((Hbs,Xfa),(Hbs,(Afu,(Tac,Tvo))))))),((Ape,Sso),(Mth,(Hbs,Afu))))),(Aae,Tma))
(((((Tac,Tvo),((((Sau,Bsu),(Lla,Spy)),Lla),(Uur,(Mpn,Mge)))),(Dra,(Mtu,Syn))),((Ape,Sso),(Mth,(Mth,((Mja,(Pho,Pab)),(Mja,(Pho,Pab))))))),(((((Nme,(Xfa,(Pae,(Vch,((Eco,Buc),(Hin,Pmu)))))),(Rpr,(Ccr,Mlo))),((Bbu,Tpa),(Cpn,Ctr))),(((Sau,(Bsu,Bha)),(Mpn,Mge)),(Dra,Mtu))),((Sso,Hbs),(((Xfa,(Rpr,(Ccr,Mlo))),(Hpy,Cje)),Ape))))
(((((((Nme,(Xfa,(Pae,(Vch,((Eco,Buc),Pmu))))),(Rpr,(Ccr,Mlo))),(Hpy,Cje)),((Bbu,Tpa),(Cpn,Ctr))),(((((Sau,((Lla,Spy),(Spy,(Lla,Spy)))),Sso),(Mpn,Mge)),(Syn,Mtu)),(((Lla,Spy),Uur),Aae))),(Ape,((Hbs,(Afu,(Tac,Tvo))),Aae))),(Aae,Tma))
(((((((Nme,((Xfa,(Pae,(Mpn,Mge))),(Xfa,(Pae,(Vch,(Eco,(Hin,Pmu))))))),(Rpr,Mlo)),(Hpy,Cje)),(Tpa,((Cpn,Ctr),(Cpn,Ctr)))),((((Sau,(Bsu,Bha)),(Lla,Spy)),(((Sau,(Bsu,Bha)),Lla),((Sau,(Bsu,Bha)),Spy))),(Dra,((Mtu,Syn),(Mtu,Syn))))),((Mth,Mja),((Hbs,(Afu,((Tac,Tvo),(Tac,Tvo)))),((Bbu,Tpa),(Bbu,Tpa))))),(Aae,Tma))
((((((((Nme,(Ccr,Mlo)),((Rpr,(Ccr,Mlo)),(Nme,Xfa))),((Nme,((Mja,Pho),(Xfa,(Pae,(Vch,((Eco,Buc),Pmu)))))),(Rpr,(Ccr,Mlo)))),(Hpy,Cje)),(((Bbu,Tpa),(Bbu,Tpa)),(Cpn,Ctr))),((((Sau,(Bsu,Bha)),Spy),(Uur,Mpn)),(Dra,((Cpn,Ctr),(Mtu,Syn))))),(Ape,(((Mth,((Hbs,(Afu,(Tac,Tvo))),(Hbs,((Afu,Tvo),(Tac,Tvo))))),((Mth,(Mja,Pho)),(Afu,(Afu,Tvo)))),Mja))),Aae)
((((((Mth,(Mja,(Pho,Pab))),(((Nme,(Xfa,(Pae,(Vch,((Eco,Buc),(Hin,Pmu)))))),Rpr),Hpy)),(Bbu,(Cpn,Ctr))),(((((((Bsu,Bha),Bha),(Bsu,Bha)),(Sau,(Bsu,(Bsu,Bha)))),(Lla,Spy)),Uur),(Dra,(Mtu,Syn)))),(Ape,Sso)),(Aae,Tma))
((Aae,Tma),((((((Nme,(Rpr,((Ccr,Mlo),Tpa))),(Nme,(Xfa,Pae))),((Bbu,Tpa),(Cpn,Ctr))),(((((Sau,Bha),(Lla,Spy)),((Uur,((Mpn,Mge),Mth)),(Mpn,Mge))),(Dra,((Mtu,Syn),Mtu))),((Hpy,Cje),(((((Vch,(Eco,(Hin,Pmu))),((Pae,(Vch,(Eco,Buc))),(Pae,(Vch,Pmu)))),Xfa),(Hpy,Cje)),(((Bbu,Tpa),(Bbu,Tpa)),(Cpn,Ctr)))))),Aae),Tma))
(((((((Nme,((Xfa,(Pae,(Vch,((Eco,Buc),(Hin,Pmu))))),(Xfa,(Pae,Vch)))),Rpr),(Hpy,Cje)),((Cpn,Ctr),(Ape,Sso))),((((Sau,Bha),(Spy,(Lla,(Lla,Spy)))),((Mpn,Mge),Uur)),Dra)),(((Ape,Sso),(Dra,(Mtu,Syn))),((Mth,(Pab,Sso)),((Afu,((Tac,Tvo),((((Tac,Tvo),(Tac,Tvo)),((Tac,Tvo),((Tac,Tvo),Pae))),(Tac,Tvo)))),Xfa)))),Aae)
(((((Nme,((((Xfa,(Pae,(Vch,(Eco,Buc)))),(Xfa,(Vch,(Eco,(Hin,Pmu))))),Aae),(Xfa,Vch))),(((Bbu,Tpa),(Bbu,Tpa)),((Cpn,Ctr),(Cpn,Ctr)))),(((Sau,(Bsu,Bha)),(((Sau,(Bsu,Bha)),Sau),(Lla,(Lla,Spy)))),(Ape,(Uur,((Mpn,Mge),((Mpn,Mge),Mge)))))),((Mth,((Mja,(Pho,Pab)),(Mja,Pho))),(Hbs,(Afu,(Tac,Tvo))))),Tma)
((((((((Nme,(Pae,(Hin,Pmu))),(Syn,(Mtu,Syn))),(Xfa,(Rpr,(Ccr,Mlo)))),Cje),(((Bbu,Tpa),Tpa),(Cpn,Ctr))),((((Sau,((Bsu,Bha),(Bsu,Bha))),Spy),(Uur,(Mpn,Mge))),(Dra,((Mtu,Syn),(Dra,Mtu))))),((((Mja,(Pho,Pab)),(Mja,Pab)),(((Hbs,(Afu,Sau)),(Hbs,((Tac,Tvo),(Afu,(Tac,Tvo))))),(Hbs,(((Hbs,Afu),Hbs),(Hbs,(Tvo,(Afu,(Tac,Tvo)))))))),(Mth,(Mja,(Pho,Pab))))),Tma)
(((((((Nme,((((Eco,Buc),Hin),Dra),(Xfa,((Vch,((Eco,Buc),Hin)),(Vch,((Eco,Buc),(Hin,Pmu))))))),(Rpr,(Ccr,Mlo))),Hpy),(((Tpa,(Cpn,Ctr)),(Tpa,(Cpn,Ctr))),(((Sau,(Bsu,Bha)),(Lla,Spy)),((Cpn,Ctr),(Cpn,Ctr))))),((Uur,(Mpn,Mge)),(Ccr,Mlo))),(Sso,((Mth,(Mja,(Pho,Pab))),(Afu,((Tac,Tvo),(Tac,Tvo)))))),Aae)
(((((((Xfa,Pae),Rpr),((Hpy,Cje),(Hpy,Cje))),(Ctr,(((Bbu,Tpa),(Rpr,Mlo)),(Cpn,Ctr)))),((((Sau,(Bsu,Bha)),((Lla,Spy),Lla)),((Uur,(Mpn,Mge)),(Uur,(Mpn,Mpn)))),(Dra,(Mtu,Syn)))),((Ape,Sso),(((Mth,(Mja,Mja)),Mth),(Afu,(Tac,Tvo))))),(Aae,Tma))
(((Aae,Tma),Aae),(((((Ape,Sso),Sso),(((Mth,(Mja,Pho)),((Mja,Pab),(Mja,(Pab,(Pho,Pab))))),(Hbs,((Afu,(Tac,Tvo)),(((Afu,(Tac,Tvo)),(Tac,Tvo)),Mth))))),(((((Pae,(Vch,((Eco,Buc),Pmu))),(Rpr,Ccr)),(((Bbu,Tpa),(Cpn,Ctr)),(Cje,(Cpn,Ctr)))),((Bha,(Uur,((Mpn,Mge),(Mpn,Mge)))),(Dra,(Syn,Mtu)))),(Ape,Mth))),(Aae,Tma)))
((((((Nme,Xfa),(Ccr,Mlo)),((((Bbu,Tpa),(Bbu,Tpa)),(Cpn,Ctr)),(Tpa,(Cpn,Ctr)))),(((Lla,Mge),(Dra,((Mtu,Syn),Mtu))),(((((Sau,(Bsu,Cpn)),(Bsu,Bha)),((Lla,Spy),(Lla,Spy))),(((Sau,(Bsu,Bha)),(Lla,Spy)),(((Uur,Uur),(Uur,((Mpn,Mge),Mpn))),Uur))),((Mtu,Syn),(Afu,Tac))))),((Ape,Sso),((Mth,(Mja,(Pho,Pab))),(Hbs,(Afu,(Tac,Tma)))))),(Aae,Tma))
(((((Bbu,Tpa),(((Cpn,Ctr),Ape),(Cpn,Ctr))),((((Nme,(Xfa,(Xfa,(Pae,(Vch,(Buc,(Hin,Pmu))))))),(Rpr,(Ccr,Mlo))),(((Hpy,Cje),Cje),(Hpy,Cje))),((((Ccr,Mlo),Hbs),(Hpy,Cje)),(Tpa,(Tpa,((Bbu,Tpa),(Bbu,Tpa))))))),((((Sau,(Bsu,Bha)),(Lla,Spy)),((Uur,(Mpn,Mge)),Uur)),(((Mpn,Mge),(Mpn,Mge)),((Dra,(Dra,Syn)),(Dra,Tpa))))),((Ape,Sso),(Mja,Pab)))
((((Rpr,(Ccr,Mlo)),(Uur,((Dra,(Mtu,Syn)),(Dra,(Syn,(Mtu,Syn)))))),((((((Hpy,Cje),(Hpy,Cje)),(Nme,(Pae,((Eco,Buc),(Hin,Pmu))))),(Bbu,Tpa)),(((Sau,(Bsu,Bha)),((Lla,Spy),(Lla,Spy))),((Dra,(Mtu,Syn)),Dra))),((Mth,(((((Mja,(Pho,Pab)),Mja),(Mja,(Pho,Pab))),(Pho,Pab)),(Pho,Pab))),(Hbs,(Afu,((Tac,Tvo),(Tac,Tvo))))))),(Aae,Tma))
(((((Hpy,Cje),(Cpn,(((Bbu,Tpa),Tpa),(Cpn,Ctr)))),(((Nme,(Xfa,(Vch,(Pae,((Eco,(Hin,Pmu)),Mge))))),(((Cpn,Ctr),Cpn),Cpn)),((((((((Sau,(Bsu,Bha)),Mth),(Lla,Spy)),((Sau,Bsu),Lla)),((Sau,(Bsu,Bha)),(Lla,Spy))),Hpy),Mge),(Dra,(Mtu,Syn))))),((((Ape,Sso),Sso),Ape),(((Mth,(Lla,Spy)),(Pho,Pab)),(Mth,(Hbs,((Afu,(Tac,Tvo)),(Afu,(Tac,Tvo)))))))),(Aae,Tma))
((((((((Xfa,(Pae,(Vch,(Hin,Pmu)))),(Rpr,((Ccr,Mlo),(Ccr,Mlo)))),(Hpy,Cje)),((Tpa,Tpa),Cpn)),((((Rpr,Mlo),Rpr),(Hpy,Cje)),((Ctr,(Mtu,Syn)),Nme))),(((Bsu,(Bsu,Bha)),(Uur,(Uur,Mpn))),(Dra,(Mtu,Syn)))),((Mth,Hbs),((Mth,(((Mja,((Pho,Pab),(Pho,Pab))),Mja),(((Pho,Pab),(Dra,Mja)),(Mja,Pho)))),(Afu,(Tac,Tvo))))),Tma)
((((((Nme,(Xfa,(Pae,(Vch,(Hin,Pmu))))),Rpr),Hpy),(((Rpr,Ccr),((Hpy,Cje),(Ccr,Mlo))),((Bbu,Tpa),((Cpn,Ctr),(Cpn,Ctr))))),((((Sau,(Bsu,Bha)),(Lla,Spy)),((Uur,(Mpn,Mge)),Mge)),((Mtu,Syn),((Mtu,Syn),Syn)))),((Ape,Sso),((Mth,(Pho,Pab)),((Hbs,((Tac,Tvo),(Tac,Tvo))),(Afu,(Hbs,(Afu,(Tac,Tvo))))))))
((((((Bbu,Tpa),(Cpn,Ctr)),(((((Sau,(Bsu,Bha)),(Lla,Spy)),(((Sau,(Ccr,Mlo)),(Bha,(Bsu,(Bsu,Bha)))),((Sau,(Bsu,Bha)),Lla))),(Mpn,Mge)),(Xfa,(Rpr,Ccr)))),((((Mja,(Pho,Pab)),(Xfa,(Pae,(Vch,((Eco,Buc),Hin))))),(Hbs,Afu)),((Ape,Sso),(Mth,(Pho,Pab))))),(Aae,Tma)),(Tma,(Aae,Tma)))
((((((Nme,(Xfa,(Pae,((Eco,Buc),Hin)))),(Rpr,(Ccr,Mlo))),(((Bbu,Tpa),(Cpn,Dra)),Aae)),(((((Bsu,Bha),(Mpn,(Uur,Mge))),(((Sau,(Bsu,Bha)),(Lla,Spy)),(Lla,Spy))),(Dra,(Dra,Syn))),(Dra,(Mtu,Syn)))),((Ape,Sso),(((Hbs,(((Tac,Tvo),((Tac,Tvo),Nme)),Afu)),(Hbs,(Afu,(Tac,Tvo)))),((Mth,(Mja,(Pho,Pab))),(Tac,Tvo))))),(Aae,Tma))
(((((Hpy,Cje),((Bbu,Tpa),(Cpn,Ctr))),(((((Bsu,Bha),(Sau,(Bsu,Bha))),(Lla,Spy)),(Mpn,Mge)),(Dra,(Syn,Spy)))),(((Ape,Sso),(((Hbs,Tvo),((((Mja,Pho),(Mth,(Mja,(Pho,Pab)))),(Hbs,(Afu,(Tac,Tvo)))),(Hbs,((Afu,Tac),(Tac,Tvo))))),(Hbs,((Tac,Tvo),((Rpr,(Ccr,Mlo)),(Ccr,Mlo)))))),((Ape,Sso),(Hbs,(Afu,(Tvo,Tac)))))),(Aae,Tma))
(((((Hpy,Cje),((Bbu,Tpa),Tpa)),(Uur,(Mpn,Mge))),(((((Nme,(Xfa,(Pae,Vch))),(Rpr,(Ccr,Mlo))),Hpy),(Ctr,Ctr)),((Uur,Ctr),((((Sau,(Bsu,Aae)),(Lla,Spy)),(Mtu,(Dra,((Mtu,Syn),Aae)))),(Dra,(((Sau,Lla),(Bha,(Lla,Spy))),(Uur,(Mpn,Mge)))))))),(((Mja,Pab),(Afu,Tvo)),(Ape,Sso)))
((Sso,((Mth,(Mja,(Pho,Pab))),(Hbs,(Afu,(Tac,Tvo))))),(((((Rpr,(Mlo,((Ccr,Mlo),(Ccr,Mlo)))),(Hpy,Cje)),((Bbu,Tpa),((Ctr,((Cpn,Ctr),(Cpn,Ctr))),(Cpn,Ctr)))),(((((((Bsu,Bha),(Bsu,Bha)),(Sau,(Bsu,Bha))),(Sau,Bha)),(Lla,Spy)),(Uur,(Mpn,Mge))),(Dra,(Mtu,Syn)))),((((Ape,Sso),(Ape,Sso)),(Ape,Sso)),(Hbs,(Hbs,((Afu,(Tac,Tvo)),(Afu,(Afu,Tvo))))))))
((((((Nme,(Xfa,((Eco,Buc),(Hin,Pmu)))),(Rpr,(Ccr,Mlo))),(Hpy,Cje)),(((((Sau,(Bsu,Bha)),Spy),(Uur,(Mpn,Mge))),(((Bsu,(((Sau,Bha),(Sau,(Bsu,Bha))),Spy)),(Uur,((Uur,Mge),((Afu,(Tac,Tvo)),Sso)))),(((Sau,(Bsu,Bha)),(Lla,Spy)),Uur))),(Dra,(Mtu,Syn)))),((Mja,((Pho,Pab),(Pho,Pab))),(Hbs,(Tac,Tvo)))),(Aae,Tma))
(((((((Nme,(((Pae,(Vch,((Eco,Buc),Hin))),(Vch,((Eco,Buc),(Hin,Pmu)))),(Xfa,(Pae,Vch)))),(Rpr,(Ccr,Mlo))),(Hpy,(Cje,Mth))),(Cpn,Ctr)),((((Sau,(Bsu,Bha)),(Sau,Afu)),(Uur,Mpn)),((Dra,(Dra,(Mtu,(Mtu,Syn)))),Dra))),((Ape,Sso),(((Mth,(Mja,(Pho,Pab))),(Mth,((Mja,Pho),((Mja,Pho),(Mja,(Pho,Pab)))))),Hbs))),(Aae,Tma))
((((((Nme,((Pae,(Eco,(Hin,Pmu))),(Pae,(Vch,((Eco,Buc),(Hin,Pmu)))))),(Rpr,(Mlo,(Ccr,Mlo)))),Hpy),((Cpn,Ctr),(Cpn,Ctr))),(((Mja,((Mja,((Pho,Pab),(Pho,Pab))),Pab)),((Hbs,Afu),(Afu,(Tac,Tvo)))),(((Ape,Sso),(((Mth,Mja),(Mth,((Mja,Pab),((Pho,Pab),(Pho,Pab))))),(Afu,Tac))),(((((Sau,(Bsu,Bha)),(Lla,Spy)),((Uur,(Mpn,Mge)),Dra)),(Uur,(Mpn,Mge))),Dra)))),Tma)
(((((((Xfa,(Pae,(Vch,((Eco,Buc),(Hin,Pmu))))),(Rpr,(Ccr,Mlo))),(Hpy,Cje)),((Bbu,Tpa),(Cpn,Ctr))),(((Sau,(Bsu,Bha)),Lla),(Uur,(Mpn,Mge)))),Ape),(Tma,(Sso,(Mth,(Hbs,(Afu,(Tac,Tvo)))))))
(((((((Nme,Xfa),((Nme,(Pae,(Mja,Pab))),(Rpr,(Ccr,Mlo)))),(Hpy,Cje)),((Bbu,Tpa),(Cpn,Ctr))),(((((Sau,(Bsu,Bha)),Lla),(Uur,(Mpn,Mge))),(Mtu,Syn)),((((Sau,(Bsu,Bha)),Spy),(Uur,Uur)),(Dra,((Mtu,Syn),Mth))))),(Sso,((Mja,((Pho,Pab),Lla)),((Mth,(Mth,(Mja,(Pho,Pab)))),(Mth,Mja))))),(Aae,Tma))
(((((((Nme,((Xfa,(Pae,(Vch,(Buc,(Hin,Pmu))))),(Xfa,(Pae,(Vch,((Eco,Buc),Hin)))))),((Hpy,Cje),Hpy)),(Bbu,Tpa)),(Cpn,Ctr)),(((((Sau,Bsu),(Lla,Spy)),((Sau,Bsu),Spy)),(Uur,(Uur,(Mpn,Mge)))),((Syn,((Mtu,Syn),Mtu)),Syn))),((Ape,Sso),(Mth,(Hbs,(Tac,Tvo))))),Aae)
(((((((Tma,(Ccr,Mlo)),((Nme,(Xfa,(Pae,(Vch,((Eco,Buc),(Hin,Pmu)))))),(Rpr,(Ccr,Ccr)))),(Hpy,Cje)),(Ctr,(Cpn,Ctr))),((((Sau,(Lla,Spy)),(Uur,(((Mpn,Mge),Nme),(Mpn,Mge)))),(Dra,(Mtu,Syn))),((((Sau,((Bsu,Bha),(Bsu,Bha))),Lla),(Mge,Mge)),(Dra,(Mtu,Syn))))),(((Ape,Sso),(Ape,Sso)),(Mth,(Mja,(Pho,Pab))))),(Aae,Tma))
((((((Nme,(Xfa,(Pae,(Vch,((Eco,Buc),(Hin,Pmu)))))),(Nme,(Pae,((Eco,Buc),(Hin,Pmu))))),Rpr),(((Sau,(Bsu,Bha)),(Dra,(Mtu,Syn))),((Uur,(Mpn,Mge)),(Dra,Syn)))),((((Ape,Sso),(Mth,Mja)),Sso),(((((Mth,(Mja,(Pho,Pab))),Mth),((Hbs,((((Afu,(Tac,Tvo)),(Afu,(Tac,Tvo))),(Afu,(Tac,Tvo))),(Afu,(Tac,Tvo)))),(Hbs,(Afu,(Tac,Tvo))))),Aae),(Mja,(Cje,(Pho,Pab)))))),(Aae,Tma))
(((((((Xfa,(Pae,((Eco,Buc),(Hin,Pmu)))),(Ccr,Rpr)),(Hpy,Cje)),((Bbu,Tpa),(Cpn,Ctr))),(((Rpr,(Ccr,Mlo)),Rpr),Hpy)),((Uur,(Mpn,Mge)),(((Sau,Bsu),Lla),(Dra,(Mtu,Syn))))),(Sso,((Mth,(Mth,(Mja,(Pho,Pab)))),(Afu,Tvo))))
((((((((Xfa,(Pae,(Vch,(Hin,Pmu)))),Rpr),(Hpy,Cje)),((Nme,(Rpr,(((Ccr,Mlo),(Ccr,Mlo)),(Pae,((Eco,Buc),(Hin,Pmu)))))),(Cje,Ape))),((Bbu,Tpa),(Cpn,Ctr))),((Uur,((Mpn,Mge),(Mpn,Mge))),((Dra,((Mtu,Syn),(Mtu,Syn))),(Dra,(Dra,(Mtu,Syn)))))),((Mth,(Pho,Pab)),(Mth,(Mja,(Pho,Pab))))),(Aae,Tma))
(((((((Nme,(Xfa,(Pae,(Vch,(Hin,Pmu))))),((Rpr,(Ccr,Mlo)),(Rpr,(Ccr,Mlo)))),Hpy),(Bbu,Tpa)),(((Spy,(Uur,(Uur,Mge))),(((Sau,(Bsu,Bha)),((Lla,Spy),(Spy,(Lla,Spy)))),(Uur,(Mge,(Mpn,Mge))))),(Dra,(Mtu,Syn)))),(((Ape,Sso),Aae),(Hbs,(Afu,(Tac,Tvo))))),(Aae,Tma))
((((((Nme,(Xfa,(Pae,(Vch,((Eco,Buc),((Hin,Pmu),(Hin,Pmu))))))),Rpr),((Hpy,Cje),((Hpy,Cje),((Hpy,Cje),(Hpy,Cje))))),((Cpn,Ctr),Ctr)),((Spy,Mpn),(Mtu,Syn))),((Ape,Sso),((Hbs,(Afu,(Tac,Tvo))),((((Sau,(Bsu,Bha)),(Lla,Spy)),(Mth,(Uur,((Mpn,Mge),Tma)))),(Dra,(Mtu,Syn))))))
(((((((Nme,(Xfa,Pae)),(Rpr,(Ccr,Mlo))),(Rpr,((Ccr,Mlo),Ccr))),((Hpy,Cje),Hpy)),(Cpn,Ctr)),((((Sau,(Bsu,Bha)),(Lla,Spy)),(Uur,(Mpn,Mge))),(Mtu,Syn))),(Ape,(((Mth,((Mja,(Pho,Pab)),(Mja,Pho))),((Hbs,(Afu,((Tac,Tvo),Tac))),((Afu,(Tac,Tvo)),(Afu,(Tac,Tvo))))),(((Mth,(Mja,((Pho,Pab),(Pho,Pab)))),(Hbs,(Afu,(Tac,Tvo)))),Tma))))
(((((((Nme,(Xfa,(Pae,(Vch,((Eco,Buc),(Hin,Pmu)))))),(Rpr,(Ccr,Mlo))),(Hpy,Cje)),(Tpa,(Ctr,(Cpn,Ctr)))),((((Sau,(((Lla,Spy),(Lla,Spy)),(Lla,Spy))),((Lla,Spy),((Sau,(Bsu,Bha)),Xfa))),(Uur,(((Mpn,Mge),(Mpn,Mge)),Mth))),(Ape,Sso))),(Sso,((Mja,(Pho,Pab)),Mth))),Aae)
((((((Xfa,(Pae,((Buc,(Hin,Pmu)),((Eco,Buc),(Hin,Pmu))))),((Rpr,Rpr),((Rpr,Mlo),Rpr))),Cje),((Bbu,Tpa),((Rpr,(Ccr,Mlo)),(Cpn,Ctr)))),(((Sau,Bha),(Uur,(Mge,(Mpn,Mge)))),((Mtu,Syn),(Dra,(Mtu,Syn))))),((Ape,Sso),(((Mth,(Mja,((Pho,Pab),Afu))),(Mth,(Mja,Mth))),(Hbs,(Tac,Tvo)))))
((((((Nme,(Xfa,Pae)),((Nme,((Rpr,((Ccr,Mlo),(Ccr,Mlo))),(Rpr,(Ccr,Mlo)))),(Hpy,Cje))),((Bbu,Tpa),((Cpn,Ctr),(Aae,(((Sau,(Mtu,Syn)),(Sau,(Bsu,Bha))),Lla))))),((((Sau,(Bsu,Bha)),(Lla,Spy)),((Uur,(Mpn,Mge)),Mge)),(Bbu,Tpa))),(((Ape,(Ape,Sso)),(Ape,Sso)),(((Mth,Mja),(Mja,(Pho,Pab))),(Hbs,Aae)))),(Aae,Tma))
(((((((Nme,((Xfa,Pae),((Xfa,(Pae,(Vch,((Eco,Buc),Hin)))),(Xfa,(Pae,Vch))))),(Nme,(Xfa,(Pae,((Eco,Buc),(Hin,Pmu)))))),((Rpr,Mlo),(Rpr,((Ccr,Mlo),(Ccr,Mlo))))),((Hpy,Cje),Ape)),Ctr),(((((Bsu,Bha),(Bsu,Bha)),(Uur,Mpn)),((Sau,(Lla,Spy)),Uur)),(Dra,Syn))),(Sso,(((Mth,(Mja,((Pho,Pab),(Pho,Pab)))),(Hbs,(Afu,((Tac,Tvo),(Tac,Tvo))))),(Aae,Tma))))
(((((((Xfa,(Pae,(Vch,(Eco,(Hin,Pmu))))),Rpr),((Hpy,Cje),((Hpy,Cje),Hpy))),(((Bbu,Tpa),(Bbu,Tpa)),Cpn)),((((Uur,Mpn),(((Sau,((Bsu,Bha),(Bsu,Bha))),(Lla,Spy)),(Uur,(Mpn,Mge)))),(Dra,(Mtu,Syn))),((((Bsu,Bha),(Lla,Spy)),(Uur,(Mpn,Mge))),Mtu))),(((Mth,Mja),(Mth,(Mja,((Pho,Pab),Mtu)))),(Hbs,((Tac,Tvo),Afu)))),Tma)
((((((Nme,(Xfa,(Pae,(Vch,((Eco,Buc),(Hin,Pmu)))))),(Rpr,(Ccr,Mlo))),(Hpy,Cje)),((((Sau,(Sau,(Bsu,Bha))),(Lla,Spy)),(Uur,(Mpn,Mge))),(Ape,Sso))),((Ape,Sso),(((Mth,((Mja,Pho),(Mja,(Pho,Pab)))),Mth),(Hbs,(Tac,Tvo))))),(Aae,Tma))
(((((((((Nme,((Vch,((Eco,Buc),(Hin,Pmu))),(Xfa,(Vch,(Hin,Pmu))))),(Nme,(Xfa,Pae))),(Rpr,Ccr)),Cje),((Bbu,(Bbu,Tpa)),(Cpn,Ctr))),(((Sau,(Bsu,Bha)),Spy),(((Sau,(Bsu,Bha)),((Bsu,Bha),(Lla,Spy))),(Uur,Mpn)))),(Hbs,((Ape,Sso),(Mth,Sau)))),(Aae,Tma)),(((Hpy,Ctr),((Sau,(Lla,Spy)),(Uur,Mge))),(Mja,((Pho,Pab),(Pho,Pab)))))
((((Rpr,((Hpy,Cje),(Hpy,Cje))),Dra),(Aae,Tma)),(((((((Bbu,Tpa),(Tpa,(Bbu,Tpa))),(Cpn,Ctr)),((((Sau,(Bsu,Spy)),Lla),Uur),(Dra,Syn))),(Ape,((Mth,(Mja,Pho)),(Hbs,((Rpr,Mlo),((Nme,(Xfa,(Pae,(Vch,(Eco,Buc))))),(Rpr,(Ccr,Mlo)))))))),Aae),((Ape,Sso),(Mth,(Mja,(Pho,Pab))))))
((((((Nme,((Pae,(Vch,((Eco,Buc),Pmu))),(Xfa,(Pae,(Vch,((Eco,Buc),(Hin,Pmu))))))),(Rpr,(Ccr,Mlo))),(Rpr,(Ccr,Mlo))),Hpy),(((((Lla,Spy),(Sau,(Lla,Spy))),(((Uur,Mth),Uur),(Uur,Mge))),Dra),(((Sau,(Bsu,Bha)),(Lla,Spy)),(Mpn,Mge)))),((Ape,Sso),(((Mth,((Pho,Pab),(Mja,((Pho,Pab),Pab)))),Mth),(Afu,((Tac,Tvo),Hpy)))))
((((((Nme,((Rpr,Mlo),(Rpr,(Ccr,Mlo)))),(Hpy,Cje)),(((Xfa,(Pae,(Vch,((Eco,Buc),(Hin,Pmu))))),(Rpr,(Ccr,Mlo))),((Hpy,Cje),((Sau,(Bsu,Bha)),(Uur,(Mpn,Mge)))))),Dra),((((Nme,(Xfa,Pae)),(Hpy,Cje)),((Bbu,(Cpn,Ctr)),(Bbu,(Cpn,Ctr)))),(Dra,(Mtu,Syn)))),(((Mth,Mja),(Mth,Mja)),(Hbs,(Mth,(Hbs,(Tac,Tvo))))))
(((((((Rpr,(Ccr,(Ccr,Mlo))),(((Nme,((Xfa,(Pae,(Vch,(Hin,Pmu)))),(Xfa,(Pae,Vch)))),(Mth,(Mja,Pho))),(((Xfa,Pae),Rpr),(Nme,Xfa)))),(Hpy,Cje)),(((Bbu,Tpa),(Cpn,Ctr)),(Cpn,Ctr))),((((Mpn,Mge),(Mpn,Mge)),((Bsu,(Lla,Spy)),(Uur,(Mpn,Mge)))),((Dra,(Mtu,Syn)),((Dra,(Mtu,Syn)),(Dra,(Mtu,Syn)))))),(Aae,Tma)),((((Lla,Spy),Uur),Hbs),(Aae,Tma)))
((((((Nme,(Pae,(Vch,((Eco,Buc),(Hin,Pmu))))),Rpr),(Hpy,Cje)),(((Bbu,Tpa),(Bbu,Tpa)),(Cpn,Ctr))),((((Sau,(Bsu,Bha)),(Sau,Bha)),((Lla,Spy),Dra)),(Uur,(Mpn,Mge)))),(Ape,((((Mth,((Mja,(Pho,Pab)),Afu)),(Mth,((Mja,(Pho,Pab)),(Mja,(Pho,Pab))))),(Mth,(Mja,(Pho,Pab)))),Hbs)))
(((((((((Xfa,(Pae,(Vch,((Eco,Buc),(Hin,Pmu))))),Mlo),((Nme,(Xfa,(Pae,(Vch,(Buc,(Hin,Pmu)))))),(Rpr,Mlo))),Sso),Hpy),((Cpn,Ctr),Cpn)),(((Sau,(Bsu,Bha)),((Lla,Spy),(Lla,Spy))),((Uur,(Xfa,(Mpn,(Mpn,Mge)))),(Uur,(Mpn,Mge))))),(Ape,(((Mja,(Pho,Pab)),(Pab,(Pho,Pab))),((Hbs,(Afu,(Tac,Tvo))),Hbs)))),(Aae,Tma))
((((Cje,(((((Bsu,Bha),(Lla,Spy)),(Uur,(Mpn,Mge))),((Mja,(Pho,Pab)),((Pae,(Vch,((((Eco,Buc),(Hin,Pmu)),((Eco,Buc),(Hin,Pmu))),((Eco,Buc),Hin)))),(Lla,Spy)))),((Dra,(Syn,Mtu)),Dra))),(((((Nme,(Pae,(Pae,(Vch,(Eco,Buc))))),((Rpr,(Ccr,Mlo)),Rpr)),(Hpy,Cje)),(Rpr,(Ccr,Mlo))),(Ape,Sso))),(Sso,((Mth,Mja),((Tac,Tvo),Hbs)))),(Aae,Tma))
((((((Nme,((Rpr,(Ccr,Mlo)),(Rpr,((Ccr,Mlo),((Ccr,Mlo),(Ccr,Mlo)))))),(Hpy,Cje)),(Bbu,Tpa)),(((((Sau,((Bsu,Bha),(Bsu,Bha))),Spy),((Uur,(Mpn,Mge)),(Uur,(Mpn,Mge)))),((Dra,(Syn,Mtu)),(Mtu,Syn))),((Dra,(Dra,(Mtu,Syn))),((Mtu,Syn),(Mtu,Syn))))),(Mth,((Ape,Sso),((Mja,(Pho,Pab)),((Hbs,((Afu,(Tac,Tvo)),(Afu,(Tac,Tvo)))),Hbs))))),(Aae,Tma))
((((((Nme,Uur),Rpr),(((Nme,(Xfa,(Vch,(Eco,Buc)))),((Ccr,Mlo),(((Ccr,Mlo),(Ccr,Mlo)),(Ccr,Mlo)))),((Hpy,Cje),(Hpy,Cje)))),((Spy,(((Sau,(Bsu,Bha)),((Lla,Spy),Dra)),(Uur,(Mpn,Mge)))),(Dra,(Mtu,Syn)))),(((Bsu,Bha),(Lla,Spy)),(Uur,(Mpn,Mge)))),((Ape,((Mth,(Mja,(Pho,Pab))),(Afu,(Tac,Tvo)))),((Ape,Sso),(Hbs,(Afu,(Tac,Tvo))))))
(((((((Nme,((Xfa,(Pae,(Vch,((Eco,Buc),Pmu)))),(Xfa,(Pae,(Vch,((Eco,Buc),Hin)))))),Rpr),(Hpy,Cje)),Bbu),(((((Sau,Bsu),(Lla,Spy)),(Pae,(Vch,((Eco,Buc),(Hin,Pmu))))),(Mpn,Mge)),((Dra,Syn),(Dra,(Mtu,Syn))))),((Ape,Sso),(((Afu,Tvo),((Hbs,Tvo),Hbs)),((Mth,(Mja,Hpy)),(Afu,Tac))))),(Aae,Tma))
(((((((Xfa,(Rpr,((Ccr,Mlo),(Ccr,Mlo)))),(Nme,(Xfa,(Pae,(Vch,((Eco,Buc),(Hin,Pmu))))))),Cje),(Bbu,((Cpn,Ctr),(Cpn,Ctr)))),((Ape,(Uur,(Mpn,Mge))),Mtu)),((Ape,Sso),(((Mth,Mja),(Mth,(Pho,Pab))),(Hbs,(((Afu,(Tvo,Tma)),(Afu,(Tac,((Tvo,(Tac,Tvo)),(Tac,Tvo))))),Aae))))),(Aae,Tma))
(((((((Nme,(Xfa,(Pae,(Buc,(Hin,Pmu))))),((Ccr,Mlo),(Rpr,Mlo))),(Hpy,Cje)),(Rpr,Mlo)),(((Ape,Sso),((Mth,(Mja,(Pho,Pab))),Aae)),Sso)),((((Nme,Xfa),(Rpr,((Ccr,Mlo),(Mlo,(Ccr,Mlo))))),((Bbu,Tpa),((Cpn,Ctr),((Cpn,Ctr),(Cpn,Ctr))))),((((Bsu,Bha),Bha),(Lla,Spy)),(Dra,(Mtu,Syn))))),(Aae,(Aae,Tma)))
((((((Xfa,(Pae,(Vch,((Eco,Buc),(Hin,Pmu))))),Cje),(Hpy,Cje)),((((Syn,((Mtu,Syn),(Mtu,Syn))),(Mtu,Syn)),(Ape,Sso)),((Mtu,Syn),(((((Spy,((Sau,(Bsu,Bha)),(Lla,Spy))),(Sau,(Lla,Spy))),(Uur,(Mpn,Mge))),((Lla,Spy),(Mpn,Mge))),((Lla,Spy),(Uur,Mge)))))),(Sso,((Mth,(Mja,(Pho,Pab))),(Hbs,(Afu,(Tac,Tvo)))))),(Aae,Tma))
(((((((((Rpr,((Ccr,Mlo),(Ccr,Mlo))),((Rpr,(Mlo,(Ccr,Mlo))),(Rpr,((Ccr,Mlo),Nme)))),((Nme,(Rpr,(Ccr,Mlo))),((Nme,Pae),Rpr))),(Hpy,Cje)),Hpy),(Bbu,((Cpn,Ctr),(Cpn,Cpn)))),((((((Bsu,Bha),(Bsu,(Bsu,Bha))),Aae),(Uur,(Mpn,Mge))),(((Lla,Spy),Mth),(Nme,Xfa))),(Dra,((Mtu,Syn),(Mtu,Syn))))),((Ape,Sso),((Mth,(Pab,(Pho,Pab))),(Hbs,(Afu,(Tac,Tac)))))),Tma)
((((Cje,(((Nme,(Xfa,(Pae,((Vch,((Eco,Buc),(Hin,Pmu))),(Vch,(Eco,(Hin,Pmu))))))),(Rpr,((Ccr,Mlo),Lla))),(Hpy,Cje))),((Bbu,(Cpn,Ctr)),(Bbu,Tpa))),(((Sau,(Bsu,Bha)),(Uur,Sau)),Syn)),((Ape,(Ape,Sso)),(Mth,(Hbs,(Afu,(Tac,Tvo))))))
(((((((Nme,(Xfa,(Pae,(Vch,((Eco,Buc),(Hin,Pmu)))))),(Cpn,Ctr)),(Hpy,Cje)),(Dra,(Uur,(Mpn,Mge)))),((((Bbu,Tpa),(((Bbu,Tpa),(Bbu,Tpa)),(Bbu,Tpa))),Bbu),((Cpn,Ctr),(Cpn,Ctr)))),((Sau,(Bsu,Bha)),(Dra,(Mtu,Syn)))),((Ape,Sso),(Mth,(Hbs,(Hbs,(Afu,(Tac,Tvo)))))))
(((((Nme,(Xfa,(Pae,((Eco,Buc),(Hin,Pmu))))),(Hpy,Cje)),((Bbu,Tpa),((Cpn,Ctr),((Cpn,Ctr),(Cpn,Ctr))))),(((((Sau,(((Bsu,Bha),(Bsu,Bha)),Bha)),(Lla,Spy)),(Uur,(Mpn,Mge))),((((Sau,Sau),Spy),((Sau,(Bsu,Bha)),(Lla,Spy))),(Uur,Mge))),((Rpr,(Ccr,Mlo)),(Hpy,Cje)))),(((((Sau,(Bsu,Bha)),(Lla,Spy)),(Mtu,Syn)),(Mth,(Mja,(Pho,Pab)))),Aae))
((((((((Rpr,(Ccr,Mlo)),(Mtu,Syn)),((Nme,((Xfa,(Pae,Vch)),(Xfa,(((Pae,(Vch,(Eco,(Hin,Pmu)))),(Pae,((Vch,(Buc,Hin)),Spy))),(Bsu,Bha))))),(Rpr,(Ccr,Mlo)))),(Hbs,(Tac,Tvo))),((Bbu,Mja),Tpa)),((Sau,(Bsu,Bha)),(Lla,Spy))),(((Ape,Sso),Ape),((Mth,(Mja,(Pho,Pab))),Hbs))),(Aae,Tma))
((((((((Nme,(Xfa,(Pae,(Vch,((Eco,Buc),Hin))))),(Rpr,(Ccr,Mlo))),(Mlo,(Mth,(Mth,(Mja,(Pho,Pab)))))),(Hpy,Cje)),(((Uur,(Mpn,Mge)),(Dra,(Syn,Sau))),(((Sau,Lla),((Ctr,Mpn),(Mpn,Mge))),Dra))),(Ape,Sso)),(Bbu,Tpa)),((Aae,Tma),((Aae,Tma),Aae)))
(((((Nme,((Rpr,(Ccr,Mlo)),(Rpr,Mlo))),Hpy),(Cpn,Ctr)),(((((Nme,(Xfa,(Pae,(Vch,((Eco,Buc),(Hin,Pmu)))))),((Nme,(Xfa,Cje)),(Rpr,(Mpn,Mge)))),Cje),((Bbu,Tpa),(Rpr,(Ccr,(Ccr,Mlo))))),(((((Bsu,Bha),((Lla,Spy),(Lla,Spy))),(Sau,((Bsu,Bha),(Bsu,Bha)))),(Uur,(Mge,(Mpn,Mge)))),(Dra,(((Mtu,Syn),(Mtu,Syn)),((Sau,(Bsu,Bha)),Sau)))))),(Aae,Tma))
((((((Xfa,((Eco,Buc),(Hin,Pmu))),(Rpr,(Ccr,Mlo))),(Hpy,Cje)),(Cpn,Ctr)),(((((Sau,Bha),(Lla,Spy)),(Uur,((Mpn,Mge),Mpn))),((Dra,(((Mtu,Syn),Syn),(Dra,(((Mtu,Syn),(Mtu,Syn)),Mtu)))),(Dra,(Mtu,Syn)))),((Mth,(Mja,(((Pho,Pab),(Pho,Pab)),Pho))),(Hbs,(Afu,(Tac,Tvo)))))),Tma)
((((((((Nme,((Xfa,(Pae,Mtu)),((Xfa,Pae),(Xfa,(Vch,(Eco,Buc)))))),((Rpr,(Ccr,Mlo)),Rpr)),((Nme,(Xfa,(Pae,(Hin,Pmu)))),(Rpr,(Ccr,Mlo)))),(Hpy,Cje)),(Cpn,Ctr)),((((Sau,Bha),(Lla,Spy)),(Uur,(Mpn,Mge))),(Dra,(Mtu,Syn)))),((Ape,Sso),(Bbu,Tpa))),(((Aae,Tma),Aae),((Aae,Tma),Aae)))
(((((((Nme,(Pae,Vch)),Ccr),(Hpy,Cje)),(Bbu,Tpa)),((((Nme,(Xfa,((Pae,Vch),(Pae,((Vch,((Eco,Buc),(Hin,Pmu))),(Vch,(Eco,(Hin,Pmu)))))))),(Rpr,Mlo)),(Cje,(Hpy,Cje))),(Cpn,Ctr))),((((Sau,(Bha,((Ccr,Mlo),(Ccr,Mlo)))),(Lla,Spy)),(((((Sau,Bha),(Mja,(Pho,Pab))),(Sau,Bsu)),(Cpn,Ctr)),(Uur,Mge))),(Dra,((Mtu,Syn),Bbu)))),((Aae,Tma),(Aae,Tma)))
(((Ape,((Mth,(Mja,(Pho,Pab))),(Hbs,(Afu,((Tac,Tvo),(Tac,Tvo)))))),((Ape,Sso),(Aae,Tma))),(((((((Xfa,(Vch,(((Eco,Buc),Pmu),((Eco,Buc),(Hin,Pmu))))),Nme),(Ccr,Mlo)),((Nme,(Xfa,(Pae,(Vch,((Eco,Buc),(Hin,Pmu)))))),Rpr)),(Tpa,((Cpn,(Cpn,Ctr)),Cpn))),((((Sau,Mth),Mge),Uur),((Sau,Lla),(Uur,(Mpn,Mge))))),Aae))
((((((Nme,((Xfa,(Pae,(Vch,((Eco,Buc),Hin)))),(Xfa,Pae))),(Rpr,(Ccr,Mlo))),(Hpy,Cje)),(Cpn,Ctr)),((((Ape,(Bsu,Bha)),(Lla,Spy)),Mpn),Dra)),((Sso,Sso),((((Mth,(Mja,((Pho,(Pho,Pab)),(Pho,Pab)))),(Lla,Spy)),(((Hbs,(((Bsu,Bha),(Afu,Tvo)),(Afu,(Tac,Tvo)))),(Hbs,((Tac,Tvo),Ctr))),((Nme,Xfa),(Rpr,(Ccr,Mlo))))),(Mth,(Mja,(Pho,Pab))))))
(((((((Nme,(Xfa,(Pae,(Vch,(Hin,Pmu))))),Nme),((Rpr,(Ccr,Mlo)),(Rpr,(Ccr,Mlo)))),(Hpy,Cje)),((Nme,(Xfa,(Pae,((Eco,Buc),Hin)))),Rpr)),(((((Sau,(Bsu,Bha)),(Lla,Spy)),(Uur,(Mpn,Mge))),((Dra,(Syn,(Mtu,Syn))),(Dra,(Mtu,Syn)))),(((Mja,(Pab,Pab)),(Hbs,(Tac,Tvo))),(Ape,Mth)))),Tma)
(((((Rpr,(Ccr,Mlo)),(((Xfa,(Pae,((Eco,Buc),Hin))),Rpr),Ctr)),((Uur,(Mpn,Mge)),((Sau,(Sau,(Lla,Spy))),((Uur,(Mpn,Mge)),(Uur,Mge))))),((Ape,Sso),(((Hbs,(Afu,Tac)),(Hbs,(Afu,(Tac,Tvo)))),(((Mth,(Pho,Pab)),Tma),((Mth,(Mja,(Pab,(Pho,Pab)))),(((Xfa,(Pae,(Vch,((Eco,Buc),(Hin,Pmu))))),(Rpr,(Ccr,(Ccr,Mlo)))),Tpa)))))),(Aae,Tma))
((((((((Nme,(Xfa,(Pae,(Vch,((Eco,Buc),Pmu))))),((Ccr,Mlo),((Ccr,Mlo),Ccr))),(Hpy,Cje)),Mge),((Lla,Spy),Uur)),((Afu,(Tac,Tvo)),((Tac,Tvo),Mtu))),(((((Xfa,(Pae,Vch)),(Rpr,Mlo)),(Tpa,Tma)),Dra),(Ape,(((Mth,((Mja,(Pho,Pab)),((Mja,(Pho,Pab)),(Mja,(Pho,Pab))))),Mth),(Hbs,(Afu,(Tac,Tvo))))))),Aae)
((((((((Nme,((Pae,(Vch,((Eco,Buc),(Hin,Pmu)))),Xfa)),(((Lla,Spy),Hpy),Hbs)),((Nme,(Xfa,(Pae,(Vch,(((Eco,Buc),Pmu),(Buc,Pmu)))))),(Ccr,(Rpr,Mlo)))),Cje),(((Bbu,Tpa),(Cpn,Ctr)),((Bbu,Tpa),Cpn))),(Dra,Syn)),(((Ape,Sso),((Ape,Sso),Sso)),((Mth,(Mja,(Pho,Pab))),(Hbs,((Afu,Sso),(Afu,(Tac,Tvo))))))),(Aae,Tma))
(((((((((Nme,(Pae,(Vch,((Eco,Buc),(Hin,Pmu))))),((Rpr,Mlo),Rpr)),(Nme,Rpr)),(Hpy,Cje)),((Bbu,Tpa),(Cpn,Ctr))),(((Bha,((Lla,Spy),((Lla,Spy),Dra))),((Sau,(Bsu,Bha)),Lla)),Aae)),((Cpn,Ctr),(((Sau,(Lla,Spy)),(Uur,((Mpn,Mge),(Mpn,Mge)))),(Dra,(Syn,(Mtu,Syn)))))),(((Ape,Sso),Ape),Sso)),Tma)
((((((Nme,(Xfa,((Pae,(Vch,((Eco,Buc),(Hin,Pmu)))),Pae))),Mlo),(Hpy,Cje)),(Cpn,Ctr)),(Uur,(Dra,(((Mtu,Syn),Syn),((Mtu,Syn),Spy))))),(((Bsu,(Lla,Spy)),(Uur,Mpn)),((Ape,Sso),(((((Pho,Pab),Dra),(Hbs,((Afu,(Tac,Tvo)),(Afu,Tac)))),(Mth,(Mja,(Pho,Pab)))),((Mth,(Mja,(Pho,Pab))),(Hbs,(Tac,Tvo)))))))
((Aae,Tma),((((((((Nme,((Pae,(Pae,(Vch,((Eco,Buc),Hin)))),(Pae,(Vch,(Hin,Pmu))))),(Rpr,Mlo)),Nme),Cje),(((Nme,(Xfa,(Pae,Vch))),(Rpr,(Ccr,Mlo))),((Hpy,Cje),Dra))),((Tpa,Tpa),(Cpn,Ctr))),(((((Bsu,Bha),(Bsu,Bha)),(Lla,Spy)),(Uur,(Mpn,Mge))),(Mtu,Syn))),((Ape,Sso),((Mth,(Pho,Pab)),Hbs))))
(((((((((((Nme,(Xfa,(Pae,(Vch,((Eco,Buc),(Hin,Pmu)))))),(Nme,Dra)),(Rpr,(Sau,(Bsu,Bha)))),(Nme,(Rpr,(Ccr,Mlo)))),Hpy),(((Rpr,(Ccr,Mlo)),((Xfa,Pae),(Mlo,(Rpr,(Ccr,Mlo))))),(Hpy,Cje))),(Cpn,Ctr)),(Tpa,(Cpn,Ctr))),((((Bsu,Bha),(Lla,Spy)),Nme),((Mtu,Syn),Syn))),(Ape,((Ape,Sso),(Mth,(Mja,Pho))))),Tma)
(((((((Nme,(Rpr,(Ccr,Mlo))),(Hpy,Cje)),(Mth,Hbs)),((Bbu,Tpa),(Cpn,Ctr))),(((Uur,(Mpn,Mge)),(Dra,(Syn,(Mtu,Syn)))),((((Sau,(Bsu,Bha)),((Lla,Spy),Spy)),Uur),(Dra,(Mtu,Syn))))),((((Mth,Mja),Mth),(Afu,Tac)),((Mth,(Mja,(Pho,Pab))),(((Afu,Dra),Afu),(Hbs,(Afu,((Tac,Tvo),Lla))))))),(Aae,Aae))
((((((Bbu,Tpa),Ctr),(((((Sau,(Bsu,Bha)),(Lla,Spy)),(Uur,((Mpn,Mge),((Mpn,Mge),((Mpn,Mge),(Mpn,Mge)))))),Dra),((((Sau,((Bsu,Bha),(Bsu,Bha))),(Sau,Bha)),(Lla,Spy)),((((Lla,Spy),(Lla,Spy)),Uur),(Dra,Syn))))),(((Xfa,(Pae,(Vch,Eco))),(Hpy,Cje)),(((Bbu,Tpa),(Cpn,Ctr)),(Cpn,Ctr)))),((Ape,Sso),(Mth,((Mth,(Mja,((Pho,Pab),Spy))),(Hbs,(Tac,Tvo)))))),(Aae,Tma))
(((((((Nme,(Xfa,(Pae,(Vch,((Eco,Buc),(Hin,Pmu)))))),(Rpr,Mlo)),((Hpy,Cje),(Hpy,Cje))),((Bbu,((Mtu,Syn),Mtu)),(Cpn,Ctr))),(((((((Bsu,(Bsu,Bha)),(Bsu,Bha)),(Sau,(Bsu,Bha))),Sau),((Sau,(Bsu,Bha)),Lla)),((Uur,(Mpn,Mge)),(Rpr,Ccr))),((Dra,(Mtu,Syn)),Dra))),(Ape,((Afu,Tvo),((Mth,((Mja,Pho),(Mja,(Pho,Pab)))),(Hbs,((Afu,(Tac,Tvo)),Afu)))))),Tma)
((((((((Xfa,(Xfa,(Pae,(Vch,(Eco,Buc))))),((Xfa,Uur),Xfa)),Cje),((Rpr,((Ccr,Mlo),(Ccr,Mlo))),((Rpr,(Ccr,Mlo)),(Mlo,((Ccr,Mlo),(Ccr,Mlo)))))),((Cpn,Ctr),Ctr)),(((((Sau,(((Bsu,Bha),(Bsu,Bha)),Lla)),(Sau,(Bsu,Bha))),(Sau,(Bsu,Bha))),((Uur,(Mpn,Mge)),(Uur,Mpn))),(Mtu,Syn))),(Ape,((Mth,(Mth,(Mja,(Pho,Pab)))),((Hbs,(Afu,(Tac,Tvo))),(Hbs,(Tac,Tvo)))))),(Aae,Tma))
((((((((Pae,(Rpr,Ccr)),((Nme,(Xfa,(Vch,(Sso,(((Eco,Buc),(Hin,Pmu)),Afu))))),(Rpr,(((Ccr,Mlo),Ccr),(Mlo,(Ccr,Mlo)))))),Hpy),Dra),(((Lla,Spy),(Uur,Mge)),(Dra,(Mtu,Syn)))),(((Syn,Dra),(Hbs,Tma)),(Bbu,Ctr))),Aae),(((Mth,Mth),((Mth,(Mja,(Pho,Pab))),((Hbs,((Afu,(Tac,Tvo)),(Afu,(Tac,Tvo)))),(Hbs,(Afu,Tac))))),(Aae,Tma)))
((((((((Nme,(Xfa,((Pae,(Vch,(Eco,(Hin,Pmu)))),(Vch,(Buc,(Hin,Pmu)))))),(Rpr,(Ccr,Mlo))),(Rpr,(Rpr,Mlo))),(Hpy,Cje)),((Bbu,((Cpn,Ctr),(Cpn,Ctr))),(Dra,(Mtu,Syn)))),((Sau,((Lla,Spy),(Afu,(Tac,Tvo)))),(Uur,Mge))),((Ape,Sso),(((Mth,(Mja,(Pho,Pab))),Ape),(Hbs,(Tac,Tvo))))),Aae)
(((((Ape,Sso),(Ape,Sso)),((Mth,Pho),((Mth,((Mja,Pho),(Mja,Tpa))),(Afu,(Tac,Tvo))))),((((Nme,(Xfa,(Pae,Vch))),(Hpy,Cje)),Tma),((Ape,((Ape,Sso),Sso)),(Mth,Afu)))),((Aae,Tma),(((Rpr,Mlo),Cje),((Dra,((Mtu,Syn),Syn)),(((((Sau,((Bsu,Bha),(Bsu,Bha))),Nme),Uur),(((Sau,(Bha,(Bsu,Bha))),(Lla,Spy)),((Uur,(Mpn,Mge)),(Uur,(Mpn,Mge))))),(Dra,Syn))))))
(((((((Sau,Spy),((Xfa,(((Pae,(Vch,Buc)),(Pae,(Vch,Lla))),Mtu)),(Rpr,(Ccr,Mlo)))),(Uur,(Pae,(Vch,((Eco,Buc),(Hin,Pmu)))))),(Syn,Syn)),((Ape,Sso),((Mth,(Mja,((Pho,Pab),Bsu))),(Mja,(Pho,Pab))))),(((Nme,(Rpr,(Ccr,Mlo))),(Tpa,Cpn)),((Uur,(Mpn,Mge)),((((Dra,Mtu),(Dra,(Mtu,Syn))),(Dra,(Mtu,Syn))),Bbu)))),(Aae,Tma))
((((((((Xfa,(Pae,(Vch,((Eco,Buc),(Hin,Pmu))))),(Rpr,(Ccr,Mlo))),(Hpy,Cje)),(Bbu,Tpa)),((Rpr,Ccr),((Bbu,((Bbu,Tpa),Bbu)),(Cpn,Ctr)))),((Ape,Sso),(Mth,(Mja,(Pho,Pab))))),(Aae,Tma)),(((((Bbu,Tpa),Cpn),((Lla,(Uur,(Mpn,Mge))),((Dra,(Mtu,Syn)),Dra))),((Mth,(((Mja,Pho),(Mja,(Pho,Pab))),(Mja,(Pho,Pab)))),(Hbs,((Afu,(Tac,Tvo)),(Tac,Tvo))))),(Tma,(Aae,Tma))))
((((((((Nme,(Xfa,(Pae,(Pae,((Eco,Buc),(Hin,Pmu)))))),(Rpr,(Ccr,Mlo))),Hpy),(((Bbu,Tpa),(Cpn,Ctr)),((Bbu,Tpa),Sso))),((((Lla,Spy),(Uur,(Mpn,Mge))),Dra),Sso)),(Hbs,Afu)),((((Sau,Spy),((Sau,Bsu),(Lla,Spy))),((Uur,(Uur,(Mpn,Mge))),Mpn)),(((Syn,Syn),(Syn,(Mtu,Syn))),((Mtu,Syn),(Mtu,Syn))))),(Aae,Tma))
(((((((((Nme,Xfa),(Mlo,Afu)),((Nme,((Xfa,(Pae,(Vch,((Eco,Buc),(Hin,Pmu))))),(Xfa,((Pae,Vch),((Pae,(Vch,((Eco,Buc),Pmu))),(Vch,(Hin,Pmu))))))),Rpr)),Cje),((Bbu,Tpa),(Cpn,Ctr))),((((Sau,(Bsu,Bha)),Cpn),Uur),(Dra,((Mtu,Syn),(Mtu,Syn))))),((Mth,(Mja,(Pho,Pab))),(Hbs,(((Tac,Tvo),Hpy),(Tac,Tvo))))),(Aae,Tma)),(Tma,(Aae,Tma)))
(((((((Nme,(Xfa,(Pae,(Vch,(Vch,(Buc,(Hin,Pmu))))))),(Rpr,(Ccr,Mlo))),Hpy),(Bbu,Tpa)),((((Lla,Spy),(Uur,Tpa)),((Uur,Mge),(Mpn,Mge))),(Dra,((Mtu,Syn),(Mtu,Syn))))),((Ape,Sso),(Mja,(Hbs,(Afu,(Tac,Tvo)))))),((Aae,Tma),(Aae,Tma)))
(((((((Nme,(Xfa,(Pae,(Vch,((Eco,Buc),(Hin,Pmu)))))),(((Rpr,(Ccr,(Ccr,Mlo))),Sso),(Ccr,Mlo))),Cje),((Bbu,Tpa),(Cpn,Ctr))),((((Sau,(Bha,(Bsu,Bha))),Spy),(Uur,(Mpn,Mge))),(Dra,(Mtu,Syn)))),(Sso,(((Mja,Pho),(Hbs,(Afu,Dra))),((Mth,(((Pho,Pab),(Mja,(Pho,Pab))),(Pho,Pab))),(Mja,Pho))))),(Aae,Tma))
((((((((Nme,(Xfa,(Pae,(Vch,((Eco,Buc),(Hin,Pmu)))))),(Rpr,(Ccr,Mlo))),(Hpy,Cje)),(((Bbu,(Bbu,Tpa)),(Cpn,Ctr)),(Cpn,Ctr))),(Bbu,Ctr)),((((Lla,Spy),(Lla,Spy)),(Uur,(Mpn,Mge))),Syn)),((Ape,Sso),((Mth,(Mja,Pab)),(Hbs,(Uur,(Mpn,Mge)))))),Tma)
((((((Cje,(Hpy,Cje)),((((Bbu,Tpa),(Bbu,Tpa)),((Nme,(Xfa,((((Vch,(Eco,Buc)),Sau),Hbs),Ape))),(Rpr,Mlo))),(Cpn,Ctr))),(Cpn,Ctr)),((((Sau,Sso),(Lla,Spy)),(Uur,(Mpn,Mge))),(((Dra,(Mtu,Syn)),(Dra,Mtu)),(Dra,(Mtu,Syn))))),(((Ape,Sso),(Ape,Sso)),((Mth,(Mja,(Pho,Pab))),(Afu,((Tac,Tvo),Tvo))))),(Tma,Tma))
(((((Xfa,Mtu),Cje),(((((Nme,(Xfa,((Buc,Eco),Pmu))),((Rpr,Aae),(Rpr,Mlo))),(Nme,(Xfa,(Pae,((Vch,(Hin,Pmu)),(Eco,Buc)))))),(Hpy,Cje)),(Tpa,(Bbu,Tpa)))),(((Bsu,Bha),(Lla,Spy)),(((Dra,Syn),(Dra,Mtu)),(Dra,(Mtu,Syn))))),(((Mth,(Mja,Pho)),(Mth,((Mja,(Pho,Pab)),(Mja,(Pho,Pab))))),((Hbs,((Afu,(Tac,Tvo)),(Afu,Tvo))),((Hbs,(Afu,(Tac,Tvo))),Ape))))
((((((Nme,(Xfa,(Pae,Vch))),(Rpr,(Ccr,Mlo))),((Hpy,((Nme,(Xfa,((Vch,((Eco,Buc),(Hin,Pmu))),(Pae,(Pae,(Vch,(Hin,Pmu))))))),(Rpr,(Ccr,Mlo)))),(((Bbu,Tpa),((Cpn,Ctr),Aae)),(Bbu,((Cpn,Ctr),Cpn))))),((Sau,(Lla,Spy)),(Uur,(Mpn,Mge)))),(((((Ape,Sso),Ape),Ape),Mth),((Hbs,Aae),((Mth,Mja),(Mth,(Mja,(Pho,Pab))))))),Aae)
(((((((Nme,(Pae,(Vch,(Hin,Pmu)))),(((Ccr,Mlo),(Ccr,Mlo)),(Mpn,Mge))),(Hpy,Cje)),(((Bbu,Tpa),Ctr),(Cpn,Ctr))),(((((Sau,(Bsu,Bha)),(Lla,Spy)),(Uur,Mge)),((Dra,(Mtu,Syn)),(Dra,(Mtu,Syn)))),((((Lla,Spy),Uur),(Uur,((Mpn,Mge),Mge))),(Dra,((Mtu,Syn),(Mtu,(Mtu,Syn))))))),((Ape,Sso),(Mth,((Hbs,Tvo),Ape)))),(Aae,Tma))
(((((Nme,(Xfa,(Pae,Vch))),(Hpy,Cje)),((Sso,(((Bbu,Tpa),Bbu),(Bbu,Tpa))),((Cpn,Ctr),(Cpn,Ctr)))),(((Sau,(Lla,Spy)),(Uur,(Uur,(((Mpn,Mge),(Mpn,Mge)),(Mpn,Mge))))),(Dra,((((Syn,Syn),Syn),(Mtu,Syn)),Syn)))),((((Ape,Sso),(Ape,Sso)),(Ape,Sso)),((Mth,((Mja,Pho),(Mth,Mlo))),(((Hbs,((Afu,(Tac,Tvo)),(Afu,(Tac,Tvo)))),Aae),Hbs))))
(((((((((Nme,((Xfa,(Vch,Eco)),(Xfa,Pae))),Rpr),(Cje,Hpy)),(Bbu,Tpa)),(((Nme,(Xfa,Rpr)),(Hpy,Cje)),(Bbu,((Cpn,Ctr),(Cpn,Ctr))))),((((Lla,Spy),((Sau,(Bsu,Bha)),Lla)),(Uur,Mge)),((Sau,(Lla,Spy)),Uur))),(Sso,((Mth,((Pho,Pab),(Pho,Pab))),(Hbs,Afu)))),((((Bbu,Tpa),Cpn),(Dra,(Mtu,Syn))),((Ape,Sso),((Mja,(Pho,Pab)),((Afu,(Tvo,(Tac,Tvo))),Hbs))))),(Aae,Tma))
(((((((((Nme,(Pae,(Vch,((Eco,Buc),(Hin,Pmu))))),(Nme,Xfa)),(Ccr,Mlo)),((Rpr,(Ccr,Mlo)),Rpr)),Cje),((((Lla,Spy),(Uur,(Mpn,Mge))),(Mtu,Syn)),(Mth,(Hbs,(Afu,(Tac,Tvo)))))),Ape),(((((Nme,(Xfa,Pae)),(Rpr,((Ccr,Mlo),(Ccr,Mlo)))),((Bbu,Tpa),Ctr)),(((Cpn,Ctr),(Uur,Mge)),(Dra,((Mtu,Syn),(Mtu,Syn))))),(Ape,((Mth,Ctr),Hbs)))),(Aae,(Aae,Tma)))
((((((((Nme,(Pae,(Vch,((Eco,Buc),(Hin,Pmu))))),(Rpr,(Ccr,Mlo))),((Rpr,(Ccr,Mlo)),((Hpy,Cje),Cje))),((Nme,(Rpr,(Ccr,Mlo))),(Hpy,Cje))),((Bbu,Tpa),(Cpn,Ctr))),(((((Sau,(Bsu,Bha)),(Lla,Spy)),((Uur,(Mpn,Mge)),(Uur,(Mpn,Mge)))),(((Sau,(Bsu,Bha)),Sau),Spy)),((Dra,(Mtu,Syn)),Tpa))),(Hbs,(Afu,(Tac,Tvo)))),Aae)
((((((((Xfa,(Pae,((Eco,Buc),(Hin,Pmu)))),(Ccr,Mlo)),(Nme,Ccr)),Hpy),((Tpa,(Bbu,Tpa)),Cpn)),((Bsu,(Bsu,Bha)),Spy)),((((((Nme,(Pae,(Vch,(Buc,(Hin,Pmu))))),(Mpn,Mge)),(Hpy,Cje)),(Tpa,(Cpn,Ctr))),((Hpy,Cje),(Bbu,Tpa))),((Dra,(Mtu,Syn)),((Sau,((Uur,Mpn),(Uur,Mpn))),(Dra,(Mtu,Syn)))))),(((Ape,Sso),((Ape,Sso),Sso)),((Mth,(Mja,(Pho,Pab))),(Hbs,Afu))))
((((((((Nme,(Sso,(Xfa,(Pae,(Vch,((Eco,Buc),(Hin,Pmu))))))),(Rpr,(Ccr,(Ccr,Mlo)))),(Hpy,Cje)),(((Bbu,Tpa),Aae),(Dra,((Mtu,Syn),(Mtu,Syn))))),(((Bsu,Bha),(Lla,Spy)),(Dra,(Dra,(Mtu,(Mtu,Syn)))))),(Sso,(Mth,(Mja,(Pho,Pab))))),(Aae,Tma)),((Ape,Sso),(Mth,(Mja,((Pho,Pab),(Pho,Pab))))))
(((((((Nme,(Xfa,(Vch,(Hin,Pmu)))),(Rpr,((Ccr,Mlo),(Ccr,Mlo)))),(Rpr,Hpy)),((((Nme,(Xfa,(Pae,(Eco,Buc)))),Mlo),(Nme,(Rpr,Ccr))),((Hpy,Cje),(Hpy,(Cpn,Ctr))))),(Mtu,Syn)),((Ape,(Ape,Sso)),((Mja,(Hbs,(Afu,(Bsu,Bha)))),((Mth,((Mja,((Pho,Pab),Tma)),(Mja,(Pho,Pab)))),(Hbs,(Afu,(Tac,Tvo))))))),Tma)
(((((((Rpr,(Ccr,Mlo)),(Nme,((Nme,(Xfa,(Pae,(Vch,(Hin,Pmu))))),(Rpr,((Ccr,Mlo),Mlo))))),(Hpy,Cje)),(Nme,Rpr)),((Bbu,Tpa),Ape)),((Dra,(Mtu,Syn)),(((Sau,(Bsu,Bha)),(Lla,Spy)),(Uur,(Mpn,Mge))))),(Sso,((Mth,(Pho,Pab)),(Hbs,(Afu,(Tac,Tvo))))))
((((((Nme,(Pae,(Vch,((Eco,Buc),Pmu)))),(Rpr,Ccr)),((((Hpy,Cje),Cje),Tma),(Hpy,Cje))),((Dra,(Mtu,Syn)),((Sau,(Lla,Spy)),Uur))),((((Ape,Sso),((Ccr,Mlo),(Hpy,Cje))),Aae),((Mth,Mja),(Hbs,(((((Afu,(Tac,Tvo)),Sso),(Afu,(Tac,Tvo))),((Afu,Ctr),(Tac,Tvo))),(Hbs,((Afu,(Afu,(Tvo,(Pae,(Vch,((Eco,Buc),(Hin,Pmu))))))),((Afu,(Tac,Tvo)),(Afu,(Tac,Tvo)))))))))),Tma)
(((((Nme,(Xfa,(Pae,Vch))),((Nme,((Xfa,Pae),(Xfa,(Pae,(Vch,((Eco,Buc),Hin)))))),((Ccr,Mlo),(Ccr,Mlo)))),((Bbu,(Cpn,Ctr)),(((Bbu,Tpa),(((Bbu,Tpa),(Bbu,Tpa)),Tpa)),((Cpn,Ctr),Hbs)))),((((Sau,(Bsu,Bha)),(Lla,Spy)),((Uur,Mge),(Uur,(Mpn,(Sau,((Bsu,Bha),(Bsu,Bha))))))),(Dra,((Mtu,Sau),Cje)))),((Ape,Sso),((Mth,(Mja,(Pho,Pab))),(Hbs,(Afu,(Tac,Tvo))))))
(((((((((Xfa,(Pae,(Vch,((Eco,Buc),(Hin,Pmu))))),(Xfa,(Pae,(Vch,(Buc,Pmu))))),(Rpr,Nme)),Cje),(((Bbu,Tpa),((Cpn,Ctr),(Cpn,Ctr))),(Cpn,Ctr))),(((Sau,Bsu),(Lla,Spy)),Uur)),((Ape,Sso),(((Mth,((Mja,((Pho,Pab),Pho)),(Mja,Pab))),(Mth,Mja)),(Afu,(Tac,Tvo))))),(Aae,Tma)),Nme)
((((((Xfa,Cje),(((Bbu,Tpa),(Bbu,Tpa)),Tpa)),(((Nme,((Xfa,(Vch,(Pae,(Vch,((Eco,Buc),(Hin,Pmu)))))),(Xfa,(Vch,((Eco,Buc),Hin))))),(Rpr,(Ccr,Mlo))),(Hpy,Cje))),((((((Bsu,Bha),(Bsu,Bha)),((Sau,((Bsu,Bha),(Bsu,Bha))),Rpr)),(Lla,Spy)),(Sau,(Bsu,Bha))),Mge)),(Ape,((Mth,((Pho,Pab),Mja)),(Hbs,(Hbs,((Afu,(Tac,Tvo)),((Afu,(Tac,Tvo)),(Tac,Tvo)))))))),((Aae,Tma),Tma))
((((((((Nme,(Xfa,(Pae,(Vch,((Eco,Buc),(Hin,Pmu)))))),(Ccr,(Rpr,((Ccr,Mlo),(Ccr,Mlo))))),(Hpy,Cje)),((Cpn,Ctr),(Cpn,Ctr))),(((Bsu,Bha),(Lla,Spy)),(Uur,(Mpn,Mge)))),((Ape,Sso),(Mth,(Mja,(Pho,Pab))))),((Aae,Tma),(Aae,Tma))),Sso)
((((((Nme,(Xfa,(Pae,(Vch,(Buc,(Hin,Pmu)))))),(Ccr,Mlo)),(Hpy,Dra)),(((Bbu,Tpa),Tpa),(Cpn,Ctr))),(Spy,(Lla,Spy))),(((Mtu,Syn),((((Lla,Spy),Uur),(((Sau,Bsu),(Lla,Spy)),Mpn)),Dra)),(((Mja,(Pho,Pab)),(Mth,(Mja,((Pho,Pab),Aae)))),(Hbs,((Afu,Xfa),(Afu,(Tac,Tvo)))))))
(((((Tpa,((Ctr,(Cpn,Ctr)),(Cpn,Ctr))),((Bbu,(Bbu,Tpa)),Ctr)),((((Uur,(Uur,(Mpn,Mge))),Sau),(Uur,(Mpn,Mge))),((Dra,(Mtu,Syn)),Dra))),((Sso,((Ape,Sso),Sso)),((Mja,(Pho,Pab)),((Hbs,(Afu,(Tac,Tvo))),((((Hin,Pmu),(Pae,(Vch,(Eco,Buc)))),Xfa),(Ccr,Mlo)))))),(Aae,Tma))
(((((((Rpr,(((((Nme,(Xfa,Pae)),(Rpr,Mlo)),(Rpr,(Ccr,Mlo))),Nme),Nme)),(Xfa,((Pae,(Vch,((Eco,Buc),(Hin,Pmu)))),(Pae,(Vch,((Eco,Buc),(Hin,Pmu))))))),Hpy),((Bbu,Tpa),((Cpn,Ctr),((Cpn,Ctr),(Cpn,Ctr))))),(((Bsu,Bha),(Lla,Spy)),(Uur,((Mpn,Mge),(Mpn,Mge))))),((Ape,Sso),((Mth,(Mja,(Pho,Pab))),(Hbs,(Afu,((Tac,Tvo),(Tac,Tvo))))))),(Aae,Tma))
((((((Nme,(Xfa,(Pae,Vch))),(((Nme,Xfa),(Nme,(Xfa,(Vch,((Eco,Buc),(Hin,Pmu)))))),((Rpr,Mtu),(Xfa,(Pae,(Vch,((Eco,Buc),Pmu))))))),(Hbs,(Afu,(Tac,Tvo)))),(((Uur,(Mpn,Mge)),((Uur,((Mpn,Mge),(Mpn,Mge))),(Uur,(Mpn,Mge)))),((((Sau,((Bsu,Bha),(Bsu,Bha))),(Lla,Spy)),(Uur,(Mpn,Mge))),(Dra,(Mtu,Syn))))),(((Ape,Sso),Tma),((Afu,(Tac,Tvo)),(Mja,Pho)))),(Aae,Tma))
(((((((((Xfa,(Pae,Vch)),(Ccr,Mlo)),(Hpy,Cje)),(((Bbu,Tpa),Tpa),Ctr)),(Bbu,Tpa)),(((Xfa,(Vch,Hin)),((Hpy,Cje),Hpy)),(Bbu,Tpa))),((Uur,(Dra,((Mtu,(Mtu,Syn)),(Mtu,Syn)))),(((Sau,Bsu),(Spy,Lla)),(Dra,(Mtu,Syn))))),((Ape,Sso),((((Mja,(Pho,Pab)),(Pho,Pab)),(Mja,Pab)),(Hbs,(Afu,(Tac,Tvo)))))),(Aae,Tma))
(((((((Nme,Xfa),(((Hpy,Cje),(Hpy,Cje)),(Hpy,Cje))),((Rpr,(Nme,(Xfa,(Pae,(Vch,(Eco,(Hin,Pmu))))))),(Hpy,Cje))),(Bbu,Tpa)),((((Sau,(Bsu,Bha)),(((Lla,Spy),(Lla,Spy)),(Lla,Spy))),((Uur,(((Mpn,Mge),Mja),(Mpn,Mge))),((Hbs,(Tvo,Afu)),((Hbs,(Afu,Ape)),(Afu,(Tac,Tvo)))))),(Dra,Xfa))),((Ape,Sso),Mth)),(Aae,Tma))
(((((Nme,(Xfa,(Xfa,(Vch,((Eco,Buc),(Hin,Pmu)))))),(Ctr,Cpn)),(((Dra,(Mpn,Mge)),((Dra,(Syn,(Mtu,Syn))),(Dra,(((Ccr,Mlo),(Mtu,Syn)),((Mtu,(Mtu,Syn)),(Nme,(Rpr,((Ccr,Mlo),Mlo)))))))),((((Bsu,Bha),Lla),(Uur,Spy)),(Nme,Rpr)))),(((Mth,Hbs),Hbs),((Ape,Sso),((Mth,((Pho,Pab),Mja)),(Hbs,(Afu,(Tac,Tvo))))))),(Aae,Tma))
(((((Hpy,Cje),Cje),((((Nme,((Xfa,Pae),(Xfa,(Pae,(Vch,((Eco,Buc),(Hin,Pmu))))))),((Uur,Mpn),(Ccr,Mlo))),(Hpy,Cje)),((Bbu,Tpa),(Cpn,Ctr)))),((((Sau,(Bsu,Bha)),(Lla,Spy)),(Dra,(Mtu,(Mtu,Syn)))),Dra)),((Hbs,(Afu,(Tac,Tvo))),Tma))
(((((Nme,(Xfa,(Vch,((Eco,Buc),Hin)))),(Rpr,(((Rpr,(Ccr,Mlo)),(Rpr,((Ccr,Mlo),Ape))),(Rpr,(Ccr,Mlo))))),((((Sau,(Bsu,Bha)),Sso),(((Uur,((Mpn,Mge),(Mpn,Mge))),Sso),Uur)),(Dra,(Mtu,Syn)))),(((Mth,(Mja,(Pho,Pab))),((Hbs,(Afu,Tac)),Hbs)),(((Mth,((Mja,(Pho,Pab)),(Ccr,Mlo))),(Mth,(Pho,Pab))),(Hbs,(Afu,((Tac,Tvo),Tma)))))),(Aae,Tma))
(((((Nme,(Xfa,(Pae,(Vch,((Eco,(Eco,Buc)),Hin))))),(Rpr,Ccr)),(Hpy,Cje)),((Ape,(Hbs,(Afu,Tvo))),((((((Sau,(Bsu,Bha)),Spy),((Lla,Spy),Hpy)),(Dra,(Mtu,Syn))),((((Hpy,Cje),(Bbu,Tpa)),((Hpy,Cje),((Cpn,Ctr),Cje))),(Mpn,(((Uur,Mpn),Uur),(Dra,(Mtu,Syn)))))),((Ape,Sso),Sso)))),Aae)
((((((Bbu,Tpa),((Cpn,Ctr),(Xfa,Pae))),(Uur,Mge)),((Ape,Sso),((Mth,(Mja,(Pho,Pab))),(Hbs,(Afu,Tac))))),(Aae,Tma)),(((((Nme,(Pae,(Vch,((Eco,Buc),(Hin,Pmu))))),Rpr),(Hpy,Cje)),((Bbu,Tpa),(Cpn,Ctr))),(((Bha,(Sau,Bha)),(Uur,Mge)),Dra)))
(((((((Xfa,(Ccr,Mlo)),(Xfa,(Pae,(Vch,(Hin,Pmu))))),(Hpy,Cje)),((((Bbu,Tpa),(Bbu,Tpa)),Cpn),(Bbu,(Cpn,Ctr)))),((((Bsu,(Sau,(Bsu,Bha))),Lla),(Uur,Mge)),(Mtu,Syn))),(Ape,((Mth,(Mja,(Pho,Pab))),(Hbs,(Afu,(Tac,Tvo)))))),(Aae,Tma))
(((((((((Sau,((Bsu,Bha),((Bsu,Bha),Cje))),((Sau,(Bsu,Bha)),((Bsu,Bha),(Sau,(Bsu,Bha))))),(Mpn,Mge)),(Xfa,(Pae,(Eco,(Hin,Pmu))))),(Hpy,Cje)),(Cpn,Ctr)),((Nme,(Xfa,(Pae,(Vch,(Eco,(Hin,Pmu)))))),(Rpr,(Ccr,Mlo)))),((Lla,Spy),Dra)),(((Ape,Sso),(Dra,Mtu)),((Mth,((Mja,Pho),(Mja,(Pho,Pab)))),(Hbs,(Afu,(Tac,Tvo))))))
(((((Xfa,(((Vch,(Buc,Hin)),(Vch,(Eco,Buc))),(Pae,(Vch,(((Eco,Buc),Hin),((Eco,Buc),Pmu)))))),(Rpr,(Ccr,Mlo))),(Hpy,Cje)),((Cpn,Ctr),(Mtu,Mtu))),((Aae,Tma),((Hpy,(((Sau,((Bsu,Bha),(Bsu,Bha))),((Mpn,Mge),Mpn)),((Mtu,Syn),(Dra,Nme)))),(((Ape,Sso),(((Hbs,(Afu,(Tac,Tvo))),Hbs),((Mth,(Mja,(Pho,Pab))),Hbs))),((Mth,Pab),Mja)))))
(((((((Nme,(Xfa,Pae)),Nme),((Rpr,(Ccr,Mlo)),(Rpr,Nme))),(Hpy,Cje)),((Bbu,Cpn),(Cpn,Ctr))),(((Sau,(Bsu,Bha)),((Mpn,Mge),(Uur,((Mpn,Mge),Spy)))),((Dra,(Mtu,Syn)),Dra))),(((Ape,Sso),(Ape,Sso)),((((Mja,(Pho,Pab)),(Mja,Pho)),(Mja,(Mja,(Pho,Pab)))),(Afu,((Hbs,(Afu,Tac)),(Hbs,(Afu,(Tac,Tvo))))))))
((((((Nme,Nme),(Hpy,Cje)),((Bbu,Tpa),((Pae,((Eco,Buc),(Hin,Pmu))),(Xfa,(Pae,(Vch,((Eco,Buc),(Hin,Pmu)))))))),((((Sau,((Bsu,Bha),Bsu)),(Spy,(Lla,Spy))),(Uur,(Uur,(Mpn,Mge)))),Dra)),((Mth,(((Hbs,(Tac,Tvo)),(Hbs,((Afu,Tvo),(Tac,Tvo)))),(Cpn,Ctr))),(Mth,(Mja,Pab)))),Tma)
((((Nme,(Uur,(Uur,(Mpn,Mge)))),(((Xfa,(Pae,(Vch,((Eco,Buc),(Hin,Pmu))))),(Ccr,Mlo)),(Hpy,Cje))),((((Sau,Afu),(Lla,Spy)),((Uur,(Uur,((Mpn,Mge),Mge))),((Sau,(Bsu,Bha)),(Lla,Spy)))),(Dra,(Mtu,Syn)))),((Hbs,(Afu,(Tac,Tvo))),((Mth,Mja),((Mth,(Mja,(Pho,Pab))),(Hbs,(Afu,Tac))))))
((((((Xfa,(Pae,(Vch,((Eco,Buc),Hin)))),(Vch,(Eco,Buc))),((Rpr,((Ccr,Mlo),Ccr)),Rpr)),(Bbu,((Cpn,Ctr),((Sau,(Bsu,Bha)),Lla)))),(((Lla,Spy),(Mtu,Ape)),((((Sau,Bha),(Sau,Spy)),((Uur,((Mpn,Mge),Mpn)),(Uur,Mpn))),Dra))),((Ape,Sso),(((Mth,(Mja,(Pho,Pab))),(Mth,(Pho,Pab))),(Afu,(Tac,Tvo)))))
((((((((Nme,((Pae,(Vch,Pmu)),(Xfa,(Pae,(Vch,((Eco,Buc),(Hin,Pmu))))))),(Nme,(Xfa,Pae))),((Rpr,(Ccr,Mlo)),(Rpr,(Ccr,Mlo)))),Hpy),((Bbu,Tpa),Ctr)),(((((Nme,(Xfa,(Pae,(Vch,Hin)))),(Ccr,Mlo)),(Nme,(Rpr,(Ccr,Mlo)))),((((Bbu,Tpa),(Bbu,Tpa)),(Bbu,Tpa)),Cpn)),(Uur,(Mpn,Mge)))),(((Ape,Sso),(Dra,((Hbs,(Afu,Tma)),Hbs))),(Mth,((Mja,(Pho,Pab)),(Hbs,Afu))))),(Aae,Tma))
((((Cpn,Ctr),((((Sau,(Bsu,Bha)),(Lla,Spy)),(Uur,(Uur,(Mge,Mpn)))),(Dra,Mtu))),(Ape,(Hbs,(Mth,(Mja,(Pho,Pab)))))),(Aae,((((Nme,((Xfa,(Pae,(Vch,(Eco,Buc)))),(Xfa,(Pae,Vch)))),(Ccr,Mlo)),Hpy),((Bbu,Tpa),(Cpn,Cpn)))))
(((Ctr,(Ape,Sso)),(((((Hpy,Cje),((Nme,(Rpr,(Ccr,Mlo))),(Cje,(Hpy,Cje)))),((Bbu,Bbu),(Cpn,Ctr))),(((Sau,(Lla,Spy)),(Uur,(Mpn,Mge))),((Mtu,(Mtu,Syn)),(Dra,Hbs)))),((Mth,(Mja,((Pho,Pab),(Pho,Pab)))),((Hbs,(Afu,(Tac,Tvo))),Hbs)))),(Aae,Tma))
(((((((Nme,(Xfa,(Vch,(Hin,Pmu)))),(Rpr,((Rpr,(Ccr,Mlo)),Ape))),(Hpy,(Hpy,Cje))),((((Bbu,Tpa),(Bbu,Tpa)),((Cpn,Ctr),Ctr)),Cpn)),(((((Bsu,Bha),Sso),(Sau,(Bsu,Bha))),Uur),(((Mtu,Syn),Mtu),Syn))),((Ape,Sso),(((Afu,(Hbs,(Afu,((Tac,Tvo),(Tac,Tvo))))),(((Mth,(Pho,Pab)),(Afu,(Tac,Tvo))),(Hbs,(Tac,Tvo)))),Uur))),(Aae,Tma))
((((((Cje,(Hpy,Cje)),((Hpy,Cje),(Hpy,Cje))),((((Nme,Xfa),Rpr),((Nme,((Vch,((Eco,Buc),(Hin,Pmu))),(Pae,(Vch,((Eco,Buc),(Hin,Pmu)))))),(Rpr,Mlo))),(Hpy,Cje))),(((Bbu,Tpa),(Bbu,Tpa)),((Cpn,Ctr),(Cpn,Ctr)))),((((Sau,(Lla,Spy)),Uur),(Uur,(Mpn,Mge))),((Dra,(Mtu,Syn)),(Dra,(Mtu,Syn))))),((Ape,Sso),((Mth,(Mja,(Pho,Pab))),(Mth,((Mja,(Pho,Pab)),Mja)))))
(((((Hpy,Cje),(Bbu,Tpa)),((Dra,(Syn,(Mtu,Syn))),((((Sau,(Bsu,Bha)),(Lla,Spy)),((Uur,((Mpn,Mge),((Pho,Pab),Ape))),(Uur,(Mpn,Mge)))),(Dra,(Tma,(Mtu,Syn)))))),(((Mth,(Mja,Pho)),(Hbs,Tma)),((((Nme,((Pae,(Vch,((Eco,Buc),(Hin,Pmu)))),(Cpn,Ctr))),Rpr),((Nme,(Xfa,(Pae,Vch))),(Rpr,Rpr))),(Hpy,Cje)))),(Aae,Tma))
(((((((Hpy,Cje),(Tpa,Aae)),(Dra,Syn)),((Aae,Tma),Tma)),(((((Rpr,(Hpy,Cje)),(((Nme,(Xfa,(Vch,((Eco,Buc),((Eco,Buc),Hin))))),(Rpr,(Ccr,Mlo))),(Hpy,Cje))),(Bbu,Tpa)),Dra),(Ape,Sso))),(((((Rpr,(Ccr,Mlo)),Ccr),Hpy),(((Lla,(Uur,Mge)),((Sau,(Bsu,Bha)),((Lla,Spy),(Lla,Spy)))),(Mtu,Syn))),(Mth,((Hbs,Afu),(Hbs,(Afu,Tac)))))),(Aae,(Aae,Tma)))
((((Hpy,(Hpy,Cje)),((Hpy,Cje),(Hpy,Cje))),(((Mtu,Syn),Uur),(Dra,Mtu))),(((Mth,(Mja,(Pho,Pab))),(Hbs,Afu)),(((((Rpr,Mlo),((Nme,(Xfa,((Vch,((Eco,Buc),(Hin,Pmu))),(Pae,(Vch,((Eco,Buc),(Hin,Pmu))))))),((Rpr,Ccr),((Rpr,(Ccr,Mlo)),(Rpr,((Ccr,Mlo),(Ccr,Mlo))))))),((Hpy,Cje),Cje)),((Bbu,Tpa),((Cpn,Ctr),(Cpn,Ctr)))),(((Sau,Bha),Lla),(Dra,Syn)))))
(((((Ccr,Mlo),(Hpy,Cje)),((((((Nme,(Uur,((Mpn,Mge),((Mpn,Mge),Afu)))),((Ccr,Mlo),(Rpr,(Rpr,(Ccr,Mlo))))),((Xfa,(Pae,Vch)),(Rpr,Ccr))),((Hpy,Cje),Mth)),((Bbu,Tpa),(Cpn,(Cpn,Ctr)))),((Lla,Spy),(Mtu,Syn)))),((Mth,(Mja,(Pho,Pab))),(Hbs,(Afu,(Tac,Tvo))))),(Aae,Tma))
((((Rpr,(Sau,((Ccr,Mlo),(Pae,((Vch,((Eco,Buc),(Hin,Pmu))),Cpn))))),((Bbu,Tpa),((Cpn,Ctr),Cpn))),(((((Bsu,Bha),Spy),(Sau,Bsu)),((Lla,Spy),Dra)),((((Mtu,Syn),(Dra,(Mtu,Syn))),((Dra,Mtu),Dra)),Nme))),((Ape,(Ape,Sso)),((Mth,(Mja,Pab)),((Hbs,(Tac,Tvo)),(Hbs,(Afu,(Tac,Tvo)))))))
((((Mth,(Mja,(Pho,Pab))),(Hbs,Afu)),((((((Nme,(((Pae,(Vch,((Eco,Buc),(Hin,Pmu)))),Uur),(Xfa,Pae))),(Rpr,((Ccr,Mlo),(Ccr,Mlo)))),Cje),((Bbu,Tpa),Ctr)),(((((Sau,(Bsu,Bha)),Spy),(Uur,((Mpn,Mge),Lla))),(Sau,Bha)),(Dra,Syn))),(Ape,((Mja,Pho),Hbs)))),(Aae,Tma))
(((((((Nme,Rpr),(Hpy,Cje)),((Cpn,Ctr),((Bbu,Tpa),((Mtu,Syn),Tpa)))),((((Nme,(Xfa,((Pae,(Vch,((Eco,Buc),(Hin,Pmu)))),Lla))),(((Ccr,Mlo),Mlo),(Ccr,Mlo))),Cje),(Bbu,(Cpn,Ctr)))),((((Sau,(Bsu,Bha)),Lla),(((Sau,Bsu),Lla),(Uur,(Mpn,Mge)))),Dra)),((Ape,Sso),((Mth,(Mja,Pho)),(Mth,(Mja,(Pho,Pab)))))),Aae)
(((((((Nme,(Xfa,(Pae,(Vch,((Eco,Buc),(Hin,Pmu)))))),(Ccr,Mlo)),Hpy),(Cpn,Ctr)),(((((Lla,Spy),(Uur,((Mpn,Mge),Mge))),(((Sau,(Bsu,Bha)),(Lla,Spy)),(Uur,(((Mpn,Mge),(Mpn,Mge)),Cje)))),Dra),(((Dra,Syn),(Mtu,Syn)),(Dra,((Mtu,Syn),(Mtu,Syn)))))),(Ape,((Ape,Sso),(((Hbs,Afu),Hbs),Hbs)))),(Aae,Tma))
(((((((Xfa,(Ccr,Mlo)),((Sau,(Bsu,Bha)),(((Lla,Spy),Lla),(Lla,Spy)))),(((Bbu,Tpa),(Cpn,(Cpn,Ctr))),((Bbu,Tpa),Cpn))),((((Nme,(Xfa,Pae)),(((Xfa,(Pae,(Vch,((Eco,Buc),(Hin,Pmu))))),Xfa),Rpr)),(Hpy,Cje)),(Ctr,Bbu))),((((Sau,Bsu),((Lla,Spy),(Bbu,Tpa))),(Uur,(Mpn,Mge))),(Dra,(Mtu,Syn)))),(Ape,(((Mth,(Mja,(Pho,Pab))),((Bbu,Tpa),(Bbu,Tpa))),Ape))),(Aae,Tma))
((((((((Xfa,(Pae,Vch)),(Xfa,(Pae,(Vch,((Eco,Buc),(Hin,Pmu)))))),(Rpr,Mlo)),((Hpy,Cje),(Hpy,Cje))),(Dra,((Mtu,Syn),Syn))),((((Sau,(Bsu,Bha)),Spy),(Uur,(Mpn,(Mpn,Mge)))),(Syn,Dra))),((Ape,Sso),((Mth,((Mja,(Pho,Pab)),(Mja,(Pho,Pab)))),Hbs))),(Aae,Tma))
((((((((Nme,((Pae,(Vch,Buc)),(Xfa,(Pae,(Vch,((Eco,Buc),(Hin,Pmu))))))),(Rpr,(Mlo,(Ccr,Mlo)))),(Nme,(Xfa,Pae))),Hpy),((Bbu,Tpa),Cpn)),(((Sau,((Lla,Spy),Spy)),(((Sau,Bha),(Bsu,Bha)),(Lla,Spy))),(Dra,Syn))),((Ape,Sso),((Mth,Tma),((Tac,Tvo),(Afu,(Afu,(Tac,Tvo))))))),(((Aae,Tma),(Aae,Tma)),Tma))
((((((Rpr,((Xfa,(Pae,(Vch,(Hin,((Eco,Buc),(Hin,Pmu)))))),(Rpr,(Ccr,Mlo)))),((Tpa,Tma),((Bbu,Tpa),Cpn))),((Lla,((Lla,Spy),(Lla,Spy))),(Uur,(Mpn,Mge)))),(Hbs,((Afu,(Tac,Tvo)),Ape))),(Aae,Tma)),((((Hpy,(Hpy,Cje)),Ctr),((Mth,((Mja,(Pho,Pab)),(Mja,(Pho,Pab)))),(Hbs,(Afu,Tac)))),(Aae,Tma)))
((((((Hpy,Cje),(Hpy,Cje)),(((Sau,(Bsu,Ctr)),((Lla,Spy),(Lla,Spy))),(Uur,Mge))),Sso),(((((Ccr,Mlo),((Ccr,Mlo),Cpn)),((Ccr,Mlo),(Ccr,Mlo))),((Tpa,((Cpn,Ctr),(Cpn,Ctr))),(((Bbu,Tpa),(Nme,(Xfa,(Pae,((Vch,(Eco,Buc)),(Vch,(Hin,Pmu))))))),(Cpn,Ctr)))),((Hpy,Cje),(Cpn,Ctr)))),(((Sso,(Ape,Sso)),((Mja,(Pho,Pab)),Hbs)),(Aae,Tma)))
(((((((Nme,(Xfa,(Vch,(Eco,(Hin,Pmu))))),(Rpr,(Ccr,Mlo))),((Hpy,(Hpy,Cje)),((Hpy,Cje),(Hpy,Tpa)))),(((Bbu,Tpa),Ctr),(Bbu,Ctr))),((((Sau,Bha),Lla),(Uur,(Mpn,(Mpn,Mge)))),(Mtu,Syn))),((Aae,Tma),Aae)),(((((Uur,(Sau,Uur)),Dra),(((Sau,(Bsu,Bha)),(Lla,Spy)),Dra)),((Mth,(Mja,(Pho,Pab))),(((Afu,((Tac,Tvo),(Tac,Tvo))),(Afu,(Tac,Tvo))),(Afu,(Tac,Tvo))))),(Aae,Aae)))
(((((((Sau,(Bsu,Bha)),(Lla,Spy)),((Bha,(Bsu,Bha)),(((Lla,Spy),(Lla,Spy)),Spy))),Uur),(Ape,Sso)),(Aae,Tma)),((((Rpr,Ccr),(Nme,(Xfa,(Pae,((Vch,((Eco,Buc),Hin)),(Ccr,Mlo)))))),(Nme,((Xfa,(Pae,(Vch,((Eco,Buc),(Hin,Pmu))))),Xfa))),(((Mth,((Mja,(Pho,Pab)),(Pho,Pab))),(Mth,(Mja,(Pho,Pab)))),(((Afu,((Tac,Tvo),(Tac,Tvo))),((Eco,Buc),(Hin,Pmu))),(Hbs,(Tac,Ctr))))))
((((((Nme,(Mlo,(Pho,Pab))),(Hpy,Cje)),(((Rpr,(Ccr,Mlo)),Hpy),((Bbu,Tpa),(Bbu,Tpa)))),((((Lla,Spy),(Sau,Bsu)),(Uur,(Mpn,Mge))),((Dra,Mth),(((Dra,(Mtu,Syn)),(Dra,(Mtu,Syn))),(Dra,(Mtu,Syn)))))),((Mth,(((Pho,Pab),(Mja,((Pho,Pab),Nme))),(Mja,(Pho,Pab)))),(Hbs,((Afu,(Tac,Tvo)),(Pae,(Vch,((Eco,Buc),(Hin,Pmu)))))))),Tma)
((((((Nme,((Xfa,(Pae,(Vch,((Eco,Buc),(Hin,Pmu))))),(Xfa,Pae))),((Ccr,Mlo),Rpr)),(((Bbu,Tpa),(Cpn,Ctr)),((Bbu,Tpa),(Cpn,Ctr)))),(((Lla,Spy),((Lla,Spy),((Sau,(((Bsu,Bha),(Bsu,Bha)),(Bsu,Bha))),(Lla,Spy)))),(Dra,(Mtu,Syn)))),((Ape,Sso),(Hbs,(Afu,((Tac,Tvo),Tac))))),Aae)
(((((((((Nme,Nme),(Rpr,(Ccr,Mlo))),(Hpy,Cje)),((Nme,(Xfa,(Pae,(Vch,((Eco,Buc),(Hin,Pmu)))))),((Rpr,(Ccr,Mlo)),(Rpr,(Ccr,Mlo))))),(Cpn,Ctr)),(((Sau,(Bsu,Bha)),(Uur,(Mpn,Mge))),(Dra,(Dra,(Mtu,Syn))))),(Mth,(Mja,(Mja,(Pho,Pab))))),(((Rpr,(Ccr,Mlo)),(Hpy,Cje)),(Bbu,(Cpn,Ctr)))),Aae)
(((Mth,(Mja,(Pho,(Pho,Pab)))),(Hbs,(Afu,((Tac,Tvo),Tvo)))),((Tma,(Ape,((((Afu,(Afu,Tac)),(Afu,(Tac,Tvo))),Mth),(Afu,(Tac,Tvo))))),((((((Nme,(Xfa,(Vch,(Hin,Pmu)))),(Nme,((Xfa,(Pae,(Vch,((Eco,Buc),(Hin,Pmu))))),(Xfa,(Pae,(Vch,(Eco,(Hin,Pmu)))))))),((Ccr,Mlo),(Ccr,Mlo))),Cje),(Cpn,Ctr)),((((Sau,((Bsu,Bha),(Bsu,Bha))),(Lla,Spy)),(Mpn,Mge)),(Dra,Aae)))))
(((((((Xfa,(Xfa,(Pae,(Eco,(Hin,Pmu))))),Mlo),(Hpy,Cje)),((Bbu,Tpa),(Cpn,Ctr))),((((((Bbu,Tpa),(Lla,Spy)),Uur),Aae),(Dra,(Syn,(Mtu,Syn)))),((((Sau,(Bsu,Cje)),(Lla,Spy)),(((Uur,(Mpn,Mge)),(Uur,((Mpn,Mge),(Mpn,Mge)))),(Uur,(Mpn,Mge)))),((Dra,(((Mtu,Syn),(Mtu,Syn)),(Mtu,(Mtu,Syn)))),(Dra,Syn))))),((Mth,(((Afu,(Tac,Tvo)),(Mja,Pab)),(Mja,(Pho,Pab)))),Hbs)),Tma)
((((((Sau,(Bsu,Bha)),(Lla,Spy)),(Uur,(Mpn,Mge))),(((Mtu,Syn),Dra),(Mja,(Pho,Pab)))),Aae),((Tma,(((Ape,Sso),(Ape,Sso)),(((Mth,(Mja,(Pho,Pab))),(Mth,(Mja,(Pho,Pab)))),(Hbs,(((Afu,(Tac,Tvo)),(Afu,(Tac,Tvo))),(Afu,(Tac,Mth))))))),(((Nme,(Nme,(Xfa,((Pae,(Vch,((Eco,Buc),(Hin,Pmu)))),Pae)))),((Uur,((Sau,(Bsu,Bha)),(Mpn,Mge))),Dra)),(Aae,Tma))))
((((((Nme,(Xfa,((Pae,(Vch,Dra)),(Pae,(Vch,(Eco,(Hin,Pmu))))))),(Rpr,Mlo)),(Hpy,Cje)),((Cpn,Ctr),((Cpn,Ctr),((Hpy,Cje),(Hpy,Cje))))),((((Uur,(Mpn,Mge)),(Sau,Mth)),((Sau,(Bsu,Bha)),(Lla,Spy))),((((Sau,((Bsu,Bha),Bsu)),(Spy,Tma)),((Uur,(Mpn,Mpn)),(Mpn,Mge))),(Hpy,Cje)))),((Ape,Sso),((Ape,Ape),(Sso,(Hbs,((Afu,(Tac,Tvo)),(Afu,Tac)))))))
(((((((Nme,(Xfa,(Pae,(Vch,((Eco,Buc),Hin))))),(Rpr,(Ccr,Mlo))),Hpy),((((Bbu,Tpa),Bbu),((Bbu,Tpa),(Bbu,Tpa))),(Cpn,Ctr))),((Dra,((Mtu,Syn),(Mtu,Syn))),((((Sau,(Bsu,Bha)),((Sau,(Bsu,Bha)),(Bbu,Tpa))),(Uur,Mpn)),Dra))),((Ape,Sso),((Syn,(Syn,(Mtu,Syn))),((Hbs,(Afu,Tac)),((Hbs,((Afu,(Tac,Tvo)),Uur)),(Hbs,(Afu,Uur))))))),(Aae,(Aae,Tma)))
((((((Nme,Rpr),((Nme,(Xfa,(Pae,(Vch,(Buc,(Hin,Pmu)))))),(Rpr,(Ccr,Mlo)))),(Bbu,(Cpn,Ctr))),(((((Sau,Bha),(Sau,(Bsu,Bha))),(Lla,Spy)),(Uur,(Mge,((Mpn,Mge),Mge)))),(Dra,(Mtu,Syn)))),((Ape,Sso),(Mth,((((Afu,(Tac,Tvo)),Afu),Afu),((Afu,Mtu),(Tac,Tvo)))))),Aae)
((((((((Nme,(Xfa,(Afu,Tvo))),(Ccr,Mlo)),((Nme,(Pae,(Vch,((Eco,Buc),(Hin,Pmu))))),(Rpr,(Ccr,Mlo)))),(Hpy,Cje)),(((Bbu,Tpa),(Bbu,Tpa)),((Cpn,Ctr),Cpn))),((Mpn,Mge),(Dra,(Syn,(Mtu,Syn))))),((Mth,((Mja,((Pho,Pab),(Pho,Pab))),(Mja,((Pho,Pab),(Pho,Pab))))),(Afu,(Tac,Tvo)))),(Aae,Tma))
(((((((Nme,(Xfa,(Pae,(Vch,((Eco,Buc),(Hin,Pmu)))))),(((Ccr,Mlo),Mlo),(Hpy,Cje))),(Hpy,Cje)),(Bbu,Tpa)),(((Sau,(Bsu,Bha)),(Mpn,Mge)),((Dra,(Syn,((Mtu,Syn),(Mtu,Syn)))),(Dra,(Mtu,Syn))))),((Ape,Sso),(((Mth,(Mja,(Pho,Pab))),(Mth,Mja)),(Mth,((Hbs,((Afu,((Tac,Tvo),(Tac,Tvo))),Sso)),((Afu,Tvo),(Afu,(Afu,Tvo)))))))),Tma)
((((((Bbu,Tpa),(Bbu,Tpa)),Cpn),(Dra,((Mtu,Syn),(Mtu,Syn)))),((((((Xfa,(Pae,((Vch,((Eco,Buc),(Hin,Pmu))),(Vch,Buc)))),(Nme,((Rpr,Ccr),((Ccr,Mlo),(Rpr,(Ccr,Mlo)))))),Cje),(((Tpa,(Uur,(Mpn,Mge))),(Cpn,Ctr)),(Cpn,(Cpn,Ctr)))),(Dra,((((Sau,(Bsu,Bha)),Uur),Uur),Dra))),((Ape,Sso),(Mth,(Hbs,Ape))))),(Aae,Tma))
(((((Nme,((Ccr,Mlo),Mlo)),((Nme,(Xfa,(Pae,(Vch,((Eco,Buc),Hin))))),(Rpr,(Ccr,Mlo)))),((((Nme,(Xfa,Vch)),(Nme,(Xfa,(Xfa,Pae)))),(Rpr,Mlo)),((((Bbu,Tpa),(Bbu,Tpa)),Tpa),((Cpn,Ctr),(Rpr,(Ccr,Mlo)))))),((((((Sau,(Bsu,Bha)),Sau),(Lla,Spy)),((Sau,(Bsu,Bha)),(Lla,Spy))),(Uur,(Mpn,(Mge,Mpn)))),(Dra,Mtu))),((Ape,Sso),(Mth,(Mja,(Pho,Pab)))))
((((((Nme,(Xfa,((Xfa,(Pae,(Pae,(Vch,((Eco,Buc),Pmu))))),((Pae,Vch),Bbu)))),(Hpy,Cje)),(Ctr,(Cpn,(Cpn,Ctr)))),(((Sau,(Bsu,Bha)),(Lla,Spy)),(Uur,(Mpn,Mge)))),((Mja,(Pho,Pab)),(Hbs,(Tac,Tvo)))),(((Aae,Tma),(Aae,Tma)),(Tma,(((Bbu,(Cpn,Ctr)),((((Sau,(Lla,Spy)),Dra),(Uur,((Mpn,Mge),Mpn))),(Dra,(Mtu,Syn)))),(((Ape,Sso),Sso),Mja)))))
(((((((Nme,(Xfa,(Pae,(Vch,((Eco,Buc),Hin))))),((Rpr,(Ccr,Mlo)),(Sau,(Lla,Spy)))),(Hpy,Cje)),((((Bbu,Tpa),(Bbu,Tpa)),(Cpn,Ctr)),((Bbu,Tpa),(Bbu,Tpa)))),(((Sau,(Lla,Spy)),((Dra,Mtu),((Dra,Mtu),((Mtu,Syn),Mtu)))),((((Sau,Bha),(Lla,Spy)),((Uur,(Mpn,Mge)),(Uur,(Mpn,Mge)))),Dra))),(Mth,((Hbs,(Afu,((Tac,Tvo),Xfa))),((Hbs,(Afu,(Tac,Tvo))),(Cpn,Ctr))))),(Aae,Tma))
(((((((((Nme,(Xfa,(Pae,(Vch,((((Eco,Buc),Hin),(Eco,Buc)),Nme))))),(Rpr,(Ccr,Mlo))),((Nme,(Xfa,Pae)),((Ccr,Mlo),((Ccr,Mlo),(Ccr,Mlo))))),(Hpy,Cje)),(((Bbu,Tpa),Tpa),Ctr)),((Sau,Bha),(Dra,((Mtu,Syn),((Mtu,Syn),((((Mtu,Syn),Mtu),(Mtu,Syn)),Cje)))))),(Ape,Sso)),(Ape,(((Mth,((Mja,(Pho,(Pho,Pab))),(Mja,Pho))),Hbs),((Hbs,Nme),(Hbs,Afu))))),(Aae,Tma))
(((((((Nme,(Xfa,(Pae,(Vch,((Eco,Buc),(Hin,Pmu)))))),(Rpr,(Ccr,Mlo))),(Hpy,Cje)),(((Bbu,Tpa),(Cpn,Ctr)),(Tpa,(Cpn,Ctr)))),((Dra,(Mtu,Syn)),((((Sau,Bha),Spy),(Uur,(Mpn,Mge))),Dra))),(((Sau,(Bsu,Bha)),(Mpn,Mge)),(Dra,(Mtu,Syn)))),((Ape,Sso),Mth))
((((((Rpr,Mlo),(Hpy,Cje)),((Cpn,Ctr),Cpn)),(((Bbu,Tpa),Tpa),(Ctr,(Cpn,Ctr)))),((((Sau,(Sau,((Bsu,Bha),(Bsu,Bha)))),(Lla,Spy)),Uur),((Spy,(Uur,(Mpn,Mge))),(((Mtu,Syn),Dra),(Dra,(Mtu,Syn)))))),(((Mth,(Mja,(Pho,Pab))),((Hbs,(Afu,((Tac,Tvo),(Tvo,Xfa)))),(Hbs,(Afu,(Tac,Tvo))))),(((Xfa,(Pae,(Vch,(Buc,Hin)))),((Rpr,((Ccr,Mlo),(Mlo,(Ccr,Mlo)))),Rpr)),(Hpy,Cje))))
((((((((((Xfa,(Vch,(Hin,Pmu))),(Afu,(Tac,Tvo))),Xfa),(Nme,Tma)),(Rpr,Mlo)),(((Hpy,Cje),Dra),Aae)),(Bbu,Tpa)),(Dra,(((((Sau,(Bsu,Bha)),(Lla,Spy)),Uur),(((Mja,Pab),(Mth,Mja)),Mth)),(Dra,((Mtu,Syn),(Mtu,Syn)))))),((Ape,Sso),((Mth,Ape),((Hbs,(Hpy,((Afu,Tac),(Afu,(Tac,Tvo))))),(Hbs,((Afu,(Tac,Tvo)),Afu)))))),(Aae,Tma))
(((((Hpy,(((Nme,(Xfa,(Xfa,((Pae,(Vch,((Eco,Buc),(Hin,Pmu)))),(Pae,Vch))))),(Rpr,(Ccr,Mlo))),(Cje,(Hpy,Cje)))),(Bbu,Tpa)),(((Sau,(Bsu,Bha)),((Lla,Spy),(Lla,Spy))),(Uur,(Mpn,Mge)))),(((Mth,((Mja,(Pab,Nme)),(Mja,Pab))),(Hbs,(((Tac,Tvo),(Tac,Tvo)),(Tac,Tvo)))),(((Cpn,Ctr),(Cpn,Ctr)),(Cpn,Ctr)))),((Aae,Tma),(Aae,Tma)))
((((((((Nme,(Rpr,(Ccr,Mlo))),Rpr),(Hpy,Cje)),((Bbu,Tpa),(Cpn,Ctr))),((((Nme,(Rpr,(Ccr,Mlo))),((Nme,(Xfa,(Vch,((Eco,Buc),(Hin,Pmu))))),Rpr)),(Hpy,Cje)),(Cpn,Ctr))),(Hbs,((((Sau,(Bsu,Bha)),(Lla,Spy)),(Uur,(Mpn,Mge))),(Dra,(((Mtu,Syn),((Mtu,Syn),(Mtu,Syn))),(Sso,(((Mtu,Syn),(Mtu,Syn)),(Mtu,Syn)))))))),((Ape,Sso),((Hbs,(Tac,Tvo)),Aae))),Aae)
(((Dra,((Ape,Sso),((((Mja,(Pho,Pab)),Mth),(Hbs,(Afu,(Xfa,(Pae,Buc))))),(Mth,(Pho,Pab))))),(Aae,Tma)),(((Aae,Tma),Tma),(((((Rpr,Ccr),((Hpy,Cje),Cje)),(Tpa,Ctr)),(((((Sau,(Bsu,Bha)),(Lla,Spy)),(Sau,(Bsu,Bha))),((Uur,((Mpn,Mge),(Mpn,Mge))),(Uur,(Mpn,Mge)))),(Mtu,Syn))),(Aae,Tma))))
(((((Nme,(Xfa,(Pae,((Vch,((Eco,Buc),Hin)),(Vch,(Buc,(Hin,Pmu))))))),Mlo),(Bbu,Tpa)),(Dra,((Mtu,Syn),(Mtu,Syn)))),((((((Nme,(Xfa,(Vch,Mth))),(Rpr,(Ccr,Mlo))),Cje),(((Bbu,Tpa),Bbu),Ctr)),((Uur,((Mpn,Mge),(Mpn,Mge))),(Dra,(Mtu,Syn)))),(Sso,((Hbs,(Afu,(Tac,Tvo))),(Mth,(Mja,(Pho,Pab)))))))
(((((((Nme,Xfa),Mlo),((Bbu,(Cpn,Ctr)),(Bbu,Tpa))),((((Nme,(Xfa,(Pae,(Vch,((Eco,Buc),Hin))))),Rpr),(Hpy,Cje)),(((Bbu,Tpa),Tma),(Cpn,Ctr)))),(((Uur,(Mge,Mge)),((Sau,((Bsu,Bha),Lla)),(Sau,(Bsu,Bha)))),((Mtu,Syn),(Mtu,Syn)))),((Sso,Ape),((Mth,((Mja,Pho),(Mja,(Pho,Pab)))),Hbs))),((Aae,Tma),(Aae,Tma)))
(((((((Nme,(Xfa,((Pae,(Vch,((Eco,Buc),(Hin,Pmu)))),Cje))),(Rpr,(Ccr,Mlo))),(Cje,((Hbs,(Afu,(Tac,Tvo))),(Hbs,(Afu,(Tac,Tvo)))))),Bbu),((((Sau,(Bsu,Bha)),(Lla,Spy)),(Uur,(Mpn,Mge))),(Mtu,Syn))),(((Ape,Sso),(Ape,Sso)),(Mja,(Pho,Pab)))),Tma)
((((((Nme,(Xfa,(Pae,(Vch,((Eco,Buc),(Hin,Pmu)))))),(Ccr,Mlo)),(Nme,Xfa)),((((Bsu,(Lla,Spy)),((Sau,(Bsu,Bha)),(Lla,Spy))),(Uur,((Mpn,Mge),Mpn))),(Mtu,Syn))),((Ape,Sso),(((Pho,Pab),Pho),(Hbs,(Afu,(Tvo,(Tac,Tvo))))))),(Aae,Tma))
(((((Hpy,Cje),((Bbu,Tpa),((Nme,(Xfa,(Pae,(Vch,((Eco,Buc),Hin))))),(Rpr,(Ccr,Mlo))))),((((Sau,(Bsu,Bha)),(Lla,Spy)),(Uur,((Mpn,Mge),Mth))),(((Dra,(((Mtu,Syn),Syn),(Mtu,(Mtu,Syn)))),Dra),(Mtu,Syn)))),(((Pho,Pab),((Hpy,Cje),(Hpy,Cje))),(Hbs,(Tvo,Tvo)))),((Aae,Tma),(Aae,Tma)))
(((((((Lla,Spy),(Uur,(Mpn,Mge))),(Hpy,Cje)),(((Bbu,Tpa),Bbu),(Cpn,Ctr))),(((((Lla,Spy),((Sau,(Bsu,Bha)),Lla)),(Sau,(Lla,Spy))),Uur),(Dra,Mtu))),(((Ape,Sso),Ape),((Mth,((Mja,(Pho,Pab)),(Pho,Pab))),Afu))),((((Nme,(Xfa,(Pae,(Vch,((Eco,Buc),(Hin,Pmu)))))),(Rpr,(Mlo,(Ccr,Mlo)))),(Hpy,Cje)),(Ape,Sso)))
(Aae,(((((((Nme,(Xfa,(Pae,(Vch,(Hin,Pmu))))),(Xfa,(Rpr,(Ccr,Mlo)))),(Hpy,(Hpy,Cje))),((((Bbu,Tpa),(Tpa,Afu)),(Bbu,Tpa)),Hbs)),((Sau,(Bsu,Bha)),(Uur,(Mpn,Mge)))),(Sso,((((Ape,Sso),Sso),(Ape,Sso)),((Mth,(Mja,(((Mja,(Pho,Pab)),(Mja,(Pho,Pab))),((Mja,(Pho,Pab)),Mja)))),(Hbs,(Afu,(Tac,Tvo))))))),(((Tma,Aae),((Aae,Tma),(Aae,Tma))),(Aae,Tma))))
((((((Xfa,((Pae,(Vch,((Eco,Buc),(Hin,Pmu)))),(Pae,(Vch,(Hin,Pmu))))),(Rpr,(((Ccr,Mlo),Mlo),Xfa))),Hpy),((Bbu,Tpa),((Cpn,Ctr),(Cpn,Ctr)))),(((Ape,Sso),(Ape,Sso)),((Mth,(Mja,(Pho,Pab))),((Hbs,(Afu,(Tac,Tvo))),((Hbs,(Afu,Tvo)),Hbs))))),((((Sau,(Bsu,Bha)),Lla),(Dra,(Mtu,Syn))),(Sso,(Ape,Sso))))
(((((((Xfa,(Pae,(Vch,((Eco,Buc),(Hin,Pmu))))),(Rpr,(Ccr,Mlo))),Cje),((Bbu,Tpa),(Cpn,Ctr))),((((Bsu,Bha),Spy),((Uur,(Mge,Ape)),(Uur,(Mpn,Mge)))),((Dra,((Mtu,Syn),((Mtu,Syn),Syn))),(Bsu,(Lla,Spy))))),(Sso,(Mja,(Pho,Pab)))),((Aae,Tma),(Aae,Tma)))
(((((Sau,Bha),(Lla,Spy)),((Uur,Mge),(Uur,(Mpn,Mge)))),((Mth,(Mja,(((Pho,Pab),(Pho,Pab)),Pho))),(Hbs,((Afu,Tvo),(Afu,(Tac,Tvo)))))),((((((Nme,(Xfa,(Pae,Vch))),(Rpr,((Ccr,Mlo),Ccr))),(Rpr,(Ccr,Mlo))),(Hpy,Cje)),((Bbu,Tpa),((Cpn,Ctr),(Cpn,(Uur,Mpn))))),(((Uur,(Mpn,Mge)),(Uur,((Mpn,Mge),((Mpn,Mge),Ctr)))),(Dra,Syn))))
(((((Dra,(Mtu,Syn)),(Dra,(Syn,(Mtu,(Mtu,(Mtu,Syn)))))),((Dra,(Mtu,Syn)),Dra)),((Mth,(Mja,Pab)),(Mth,((Mja,(Pho,Pab)),(Mja,(Pho,Pab)))))),(((((Xfa,(Xfa,(Pae,(Vch,((Eco,Buc),(Hin,Pmu)))))),(Rpr,Mlo)),(Hpy,Cje)),((Bbu,Tpa),(Cpn,Ctr))),(Sso,((Mja,((Sau,(Bsu,Bha)),((Lla,Spy),Spy))),((Mth,Mja),(Afu,(Tac,Tvo)))))))
((((((Rpr,(Ccr,Mlo)),((Nme,(Xfa,(Pae,(Vch,((Eco,Buc),(Hin,Pmu)))))),((Rpr,(Ccr,Mlo)),Hbs))),(Hpy,Cje)),(Bbu,Tpa)),(((((Sau,(Bsu,Afu)),Spy),(Uur,(Mpn,Mge))),(((Sau,((Bsu,Bha),(Bsu,Bha))),(Lla,Spy)),(Mpn,Mge))),((Mtu,Syn),(Mtu,Syn)))),((Mth,(Mja,(Pho,Pab))),((Mja,(Pho,Pab)),Mja)))
((((((Nme,(Pae,(Vch,((Eco,Buc),(Hin,Pmu))))),(Hpy,Cje)),((Cje,(Bbu,Tpa)),Cpn)),(((Sau,(Bsu,Bha)),(Lla,Spy)),((Uur,(Mpn,Mge)),Afu))),((Ape,Sso),((((Mth,(Pab,(Pho,Pab))),(Mth,(Pho,Pab))),((Rpr,((Mlo,(Ccr,Mlo)),Ccr)),(Rpr,(Ccr,Mlo)))),Mth))),(Tma,Aae))
(((((((Xfa,(Pae,(Vch,((Eco,Buc),Pmu)))),(Nme,(Xfa,(Vch,(Eco,(Hin,Pmu)))))),(Hpy,Cje)),((Bbu,(Bbu,Tpa)),((Cpn,Ctr),(Afu,(Tac,Tvo))))),(((Lla,Spy),Dra),(Dra,(Mtu,((Mtu,Syn),Syn))))),((Ape,Sso),((Mth,((Pho,Pab),((Mja,(((Pho,Pab),(Pho,Pab)),Bbu)),(Mja,(Pho,Pab))))),(Hbs,((Afu,(((Tac,Tvo),Tac),(Tac,Tvo))),(Afu,(Tac,Tvo))))))),Tma)
((((((((Sau,(Sau,Bsu)),(Spy,(Lla,Spy))),(Hpy,Cje)),(Bbu,Tpa)),(Dra,(Mtu,Syn))),(Ape,(((Mth,(Mja,(Pab,(Pho,Pab)))),(Hbs,Afu)),Hbs))),((((Ape,Sso),(Ape,Sso)),((Afu,(Tac,Tvo)),(((Nme,(Pae,(Vch,((Eco,Buc),(Hin,Pmu))))),(Rpr,(Ccr,Mlo))),(Cje,Mth)))),(Sso,(Hbs,(Afu,(Tac,Tvo)))))),((Aae,Tma),Tma))
((((((Nme,Xfa),(((Rpr,((Ccr,Mlo),(Ccr,Mlo))),(Rpr,(Ccr,Mlo))),(Hpy,Cje))),((Bbu,Tpa),((Bbu,Tpa),(Cpn,Ctr)))),Dra),(Hbs,(((Sau,(Bsu,Bha)),(Lla,Spy)),(Dra,(Mtu,Dra))))),((((Uur,((Mpn,Mge),Mge)),((Dra,(Mtu,Syn)),Dra)),((Sso,(Ape,Sso)),((Mth,((Mja,(Pho,Pab)),Uur)),(Afu,Tpa)))),Aae))
((((((((Bbu,Tpa),(Bbu,Tpa)),((Bsu,Bha),(Lla,Spy))),(Uur,(((Mpn,Mge),Tma),(Mpn,Mge)))),(Dra,(Mtu,Syn))),(((((Nme,(Xfa,(Pae,Vch))),(Rpr,(Ccr,Mlo))),(Bbu,Tpa)),(Cpn,Ctr)),((Hpy,(Mge,(Mja,Pho))),(Mtu,Syn)))),(Sso,((Mth,Mja),(Hbs,(Afu,Tac))))),((Aae,Tma),Tma))
((((((Hpy,Cje),(Hpy,Cje)),Cpn),((Uur,((Nme,((Xfa,(Vch,(Pae,(Vch,((Eco,(Eco,Buc)),(Hin,Pmu)))))),(Xfa,(Pae,(Vch,(Eco,Buc)))))),(Rpr,Ccr))),(((((Sau,Bha),Lla),((Bsu,Bha),Spy)),((Uur,(Mpn,Mge)),Uur)),(Dra,(Mtu,Syn))))),(((Ape,Sso),(Ape,Sso)),((Mth,(Mja,Pho)),((Hbs,(Afu,((Tac,Tvo),(Tac,Tvo)))),((Hbs,(Afu,(Tac,Tvo))),(Afu,(Tac,Tvo))))))),(Aae,Tma))
(((((((Pae,((Eco,Buc),(Hin,Pmu))),(Nme,Xfa)),Cje),Cpn),((((((Sau,(Bsu,Bha)),(((Lla,Spy),Bbu),(Lla,(Lla,Spy)))),Sau),(Uur,Mge)),((Bsu,Bha),(Lla,Spy))),(Mtu,Syn))),((Ape,Sso),(((Mth,((Mja,Pho),(Rpr,(Ccr,Mlo)))),((Mth,((Mja,(Pho,Pab)),(((Pho,Pab),(Pho,Pab)),(Pho,Pab)))),Hbs)),Hpy))),(Aae,Tma))
((((Aae,(((Cpn,Ctr),Ctr),(Cpn,Ctr))),((((Nme,(Xfa,(Pae,(Vch,(Eco,Buc))))),((Rpr,(Ccr,Mlo)),(Rpr,(Ccr,Mlo)))),(Hpy,Cje)),((Bbu,Tpa),(Cpn,Ctr)))),(((Sau,(Lla,Spy)),(Uur,(Mpn,Mge))),(Dra,(Mtu,Syn)))),(Ape,((Mth,(Mja,(Pho,Xfa))),Hbs)))
((((((Ape,Sso),((Bbu,Tpa),(Cpn,Ctr))),((Ape,Sso),((Ape,Sso),(Ape,(Ape,Sso))))),(((Mth,(Mja,(Pho,Pab))),((Mja,(Pho,Pab)),(Mja,(Pho,Pab)))),((Hbs,(Afu,Bha)),((Afu,(Tac,Tvo)),(Afu,(Tvo,Tvo)))))),(((((Rpr,(Ccr,Mlo)),(Nme,(Rpr,(Ccr,Mlo)))),(Hpy,Cje)),((Bsu,Bha),((Lla,Spy),(Lla,Spy)))),(((((Sau,Bsu),Sau),Spy),(Uur,Mge)),(Dra,(Syn,Syn))))),Tma)
(((((((((Nme,(Vch,(Buc,(Hin,Pmu)))),(Rpr,Mlo)),((Nme,(Mtu,Syn)),((Rpr,((Ccr,Mlo),(Ccr,Mlo))),(Rpr,(Ccr,Mlo))))),(Hpy,Cje)),((Rpr,Mlo),Cje)),((((Bsu,Bha),Spy),(Uur,(Mpn,Mge))),(Dra,Syn))),((Ape,Sso),(((Mth,Mja),Hbs),((Mth,Mja),(Mth,Mja))))),Tma),(Ape,(((Mth,((Pho,Pab),(Pho,Pab))),Tma),(Mth,((Hbs,(((Afu,(Tac,Tvo)),Afu),(Afu,(Tac,Tvo)))),Sso)))))
((((((((Nme,(Xfa,(Pae,Spy))),Nme),(Rpr,(Ccr,Mlo))),((Hpy,Cje),Hpy)),Hpy),(((Sau,(Bsu,(Vch,((Eco,Buc),(Hin,Pmu))))),(Uur,((Mpn,Mge),(Mpn,Mge)))),((Dra,((Mtu,Syn),(Mtu,Syn))),(Dra,(Mtu,Syn))))),(Hbs,((Mth,(Mja,(Pho,Pab))),(Hbs,((Afu,(Tac,Tvo)),Mpn))))),(Aae,Tma))
(((((((Nme,(Xfa,((Pae,(Vch,(((Eco,Buc),Hin),((Eco,Buc),(Hin,Pmu))))),(Pae,(Vch,(Eco,(Hin,(Hin,Pmu)))))))),(Rpr,(Ccr,Mlo))),Hpy),((Bbu,Tpa),(Cpn,Ctr))),(((Sau,(Bha,(Bsu,Bha))),(Lla,Spy)),(Uur,(Mpn,Mge)))),(((Mth,Mja),((Sau,Bha),(Mth,(Mja,(Pho,Pab))))),((Hbs,(Afu,Tac)),Hbs))),Aae)
((((((((Xfa,(Pae,Vch)),(Rpr,(Ccr,Mlo))),(Hpy,Cje)),(Tpa,(Cpn,Ctr))),((Ape,Sso),(((Mth,(Mja,(Pho,(Pho,Pab)))),(Hbs,((Afu,(Afu,Dra)),(Afu,(Tac,Tvo))))),(Aae,(Hpy,Cje))))),(Ape,Sso)),Tma),((((Rpr,Ccr),(Cje,(Hpy,Cje))),(Bbu,Tpa)),(((((Bsu,Bha),Lla),(Uur,(Mpn,(Mpn,Mge)))),((((Sau,(Mpn,Mge)),(Pho,Pab)),Spy),(Uur,Mge))),((Mtu,Syn),(Dra,(Mtu,Hpy))))))
((((((((Nme,((Pae,(Vch,((Eco,Buc),(Hin,Pmu)))),(Pae,(Vch,((Eco,Buc),(Hin,Pmu)))))),Rpr),(Nme,(Xfa,((Eco,Buc),(Hin,Pmu))))),((((Nme,((Ccr,Mlo),Mlo)),Nme),((Nme,Xfa),(Cje,(Hpy,Cje)))),(Cpn,Ctr))),(((Sau,Mth),((Lla,Spy),(Lla,Spy))),(Dra,(Mtu,Syn)))),Sso),(Aae,Tma)),(Ape,(((Mth,Mja),(Aae,(Mth,(Mja,(Pho,Pab))))),(Hbs,(Tac,Tvo)))))
((((((((Nme,(Vch,((Eco,Buc),(Hin,Pmu)))),((Rpr,(Ccr,Mlo)),Ccr)),Cje),((Bbu,Tpa),Cpn)),((Hpy,Cje),(Mtu,Syn))),(((Sau,(Bsu,Bha)),((Bsu,Bha),(Lla,Spy))),(Dra,Syn))),((Ape,Sso),(((Mth,(Mja,Pab)),(Mth,(Mja,((Mja,((Pho,Pab),Vch)),(Mja,(Pho,Pab)))))),Ape))),(Aae,Tma))
((((((((Xfa,(Vch,(Eco,(Hin,Pmu)))),(Cpn,Ctr)),(Rpr,(Ccr,Mlo))),(Hpy,Cje)),((Mtu,(Bbu,Tpa)),Bbu)),(((Mth,(Mja,(Pho,Pab))),(Mth,(Mja,(Pho,Pab)))),(((Hbs,(Afu,Tvo)),(Hbs,(Afu,(Tac,Tvo)))),(Hbs,(Afu,(Tac,Tvo)))))),((((Sau,Bsu),((Lla,Spy),(Lla,Spy))),(Uur,(Mpn,Mge))),(Dra,(((Mtu,Syn),(Mtu,Syn)),(Mtu,Syn))))),(Hbs,(Afu,(Tac,Tvo))))
((((((((Nme,Xfa),((Rpr,Mlo),(Rpr,(Ccr,Xfa)))),(Nme,Xfa)),Hpy),((Bbu,Tpa),Nme)),(((((Sau,(Bsu,Bha)),(Lla,Spy)),(Mpn,Mge)),(((Mtu,Syn),((Mtu,Syn),((Mtu,Syn),(Mtu,Syn)))),(Dra,(Dra,((Mtu,(Mtu,Tma)),(Mtu,Syn)))))),(((Nme,Rpr),(Hpy,Cje)),((Bbu,Tpa),Ctr)))),((Ape,Sso),((Mth,((Mja,Pho),(Mja,(Pho,Pab)))),(Hbs,(Tvo,(Afu,(Tac,Tvo))))))),Aae)
(((((((Nme,(Sau,(Bsu,Bha))),(Rpr,(Ccr,Mlo))),Hpy),Dra),((((((Nme,(Xfa,((Pae,(Vch,((Eco,Buc),(Hin,Pmu)))),Pae))),(Rpr,(Ccr,Mlo))),((Nme,Xfa),((Rpr,Mlo),Hbs))),(Hpy,Cje)),(Ctr,Aae)),(((Bsu,(Lla,Spy)),Aae),(Uur,(Mpn,Mge))))),((Ape,(Ape,Sso)),(Mth,Mja))),(Aae,Tma))
((((Cpn,(((Nme,(Pae,(Vch,(Hin,Pmu)))),Mlo),(Hpy,Cje))),((((((Sau,(Bsu,Bha)),((Lla,Spy),(Lla,Spy))),(((Bsu,Bha),(Lla,Spy)),Spy)),(Uur,(Mpn,Mge))),(Mtu,Syn)),Dra)),(((Sso,(Ape,Sso)),(((Mth,(Mja,Pab)),((Hbs,Afu),(Ape,Sso))),(((Mth,(Mja,Ctr)),Mth),(Hbs,(Tac,Tvo))))),((Ape,((Mth,(Pho,Pab)),Hbs)),(((Sso,(Ape,Sso)),(Ape,Sso)),(Mth,(Hbs,(Afu,(Tac,Tvo)))))))),Tma)
(((((((Xfa,(Rpr,((Ccr,Mlo),(Ccr,Mlo)))),((Nme,(Xfa,(Pae,(Vch,(Eco,Buc))))),Bbu)),(Hpy,Cje)),(((Bbu,Tpa),(Cpn,Ctr)),(Tpa,Cpn))),((((Sau,(Bsu,Bha)),Spy),((((Bha,(Lla,Spy)),(Lla,Spy)),((Sau,(Bsu,Bha)),(Lla,Spy))),Uur)),(((Dra,(Mtu,Syn)),Dra),(Mtu,Syn)))),(((Ape,Sso),Ape),(Hbs,Afu))),(Aae,Tma))
((((((Nme,(Xfa,(Pae,Vch))),(Rpr,(Mlo,(Ccr,Mlo)))),(((Xfa,(Pae,((Eco,Buc),(Hin,Pmu)))),(Ccr,Mlo)),((Hpy,Cje),(((Hpy,Cje),Hpy),(Hpy,Cje))))),((((Sau,(Bsu,Bha)),(Lla,Spy)),(Uur,(Mpn,Mge))),Dra)),((Ape,Sso),((Mth,(Mja,Bbu)),((Hbs,((Tac,Tvo),(Afu,(Tac,Tvo)))),Hbs)))),(Aae,Tma))
((((((Nme,(Xfa,(((Pae,(Vch,((Eco,Buc),(Hin,Pmu)))),(Pae,Ctr)),Hbs))),(Rpr,(Ccr,Mlo))),Cje),(((Tma,(Dra,(Mtu,Syn))),((((Bsu,Bha),(Lla,Spy)),Uur),((Sau,((Lla,Spy),(Lla,Spy))),(Uur,(Mpn,Mge))))),((Cje,(Lla,Spy)),(Mth,(Mja,Pab))))),((((Mth,(Mja,(Pho,Pab))),(Mja,(Pho,Pab))),((Mth,(Mja,((Pho,Pab),(Pho,Pab)))),Mth)),(Hbs,(Afu,(Tac,Tvo))))),(Aae,Tma))
(((((Nme,(((Pae,(Vch,((Eco,Buc),(Hin,Pmu)))),Pae),(Xfa,(Pae,Ctr)))),(Hpy,Cje)),(((Bbu,(Bbu,Tpa)),(Bbu,Tpa)),(Cpn,Ctr))),((((Bha,Bsu),(Bsu,Bha)),(Mpn,Mge)),((Uur,(Mpn,Mge)),(Mtu,Syn)))),((((Ape,Sso),Sso),(((Xfa,(Pae,(((Vch,((Eco,Buc),(Hin,Pmu))),(Vch,(Eco,Buc))),(Vch,((Eco,Buc),Pmu))))),(Ccr,Aae)),Hpy)),((Mth,(Mja,(Pho,Pab))),(Hbs,Tma))))
((((((Nme,(Rpr,(Ccr,Mlo))),(Hpy,Cje)),(((Bbu,Tpa),Sso),(Cpn,(Cpn,Ctr)))),(((Sau,((Bsu,Bha),(Bsu,Bha))),((Mpn,Mge),Uur)),(((Dra,(Mtu,Syn)),(Dra,(Mtu,Syn))),Tma))),((Ape,Sso),(((Mth,(Mja,(Pho,Pab))),(Mth,(Mja,(Pho,Pab)))),(Hbs,(Afu,(Tac,Tvo)))))),(Aae,Tma))
(((((((Nme,((Xfa,(Vch,(Pmu,((Eco,Buc),(Hin,Pmu))))),((Pae,(Vch,(Buc,(Hin,Pmu)))),Xfa))),(Rpr,((Ccr,Mlo),(Ccr,Mlo)))),(Hpy,Cje)),((((Cpn,Ctr),((Bbu,Tpa),Ctr)),Tma),(((Bbu,Tpa),(Bbu,Tpa)),(Cpn,Ctr)))),(((Bsu,Bha),Lla),(Uur,(Uur,(Mpn,Mge))))),((Ape,Sso),((Mth,(Mja,(Pho,Pab))),((Hbs,Afu),Hbs)))),(Aae,Tma))
((((((((Xfa,((Pae,(Vch,((Eco,Buc),(Hin,Pmu)))),(Pae,(Vch,((Eco,Buc),Hin))))),(Rpr,(Rpr,(Ccr,Mlo)))),(Hpy,(Hpy,Cje))),(((Bbu,(Bbu,Tpa)),(Cpn,Ctr)),(Cpn,Ctr))),((Mth,(Mth,(Pho,Pab))),Mth)),(Sau,(Spy,(Lla,Spy)))),(Sso,((((Mth,(Mja,(Pho,Pab))),(Mth,Mja)),(Hbs,(Tac,Tvo))),(((Mja,(Pho,Pab)),Mth),((Hbs,(Afu,((Tac,Tvo),Uur))),(Hbs,Afu)))))),Tma)
(((((Cpn,Ctr),(((((Lla,Spy),(Spy,(Lla,Lla))),((Lla,Spy),Spy)),(Uur,(Mpn,Mge))),(Dra,(Mtu,Syn)))),(((((Nme,(Xfa,Pae)),(Rpr,(Ccr,Mlo))),(Hpy,Cje)),((((Sau,(Bsu,Bha)),(Lla,Spy)),(Bbu,Tpa)),(Dra,Aae))),((Dra,(Mtu,Syn)),Dra))),(Sso,(Pho,(Hbs,(Afu,(Afu,(Tac,Tvo))))))),(Aae,Tma))
((((((Nme,(Xfa,((Pae,(Vch,((Eco,Buc),(Hin,Pmu)))),(Pae,(Vch,((Eco,Buc),(Hin,Pmu))))))),(Ccr,Mlo)),(Bbu,Tpa)),(Hpy,(Hpy,Cje))),(((((Bsu,Bha),Spy),(Uur,(Mpn,Mge))),((Lla,Spy),(Uur,(Mpn,Mge)))),Dra)),(((Mth,(Mja,(Pab,Pab))),(Hbs,((Tac,Tvo),((Tac,Tvo),Tac)))),((Ape,Sso),Hbs)))
((((((Nme,((Xfa,(Pae,(Vch,((Eco,Buc),(Hin,Pmu))))),(Xfa,(Xfa,(Pae,(Vch,(Buc,(Hin,Pmu)))))))),((Ccr,Mlo),(((Rpr,(Ccr,Mlo)),(Rpr,(Ccr,Mlo))),(Rpr,Mlo)))),(Hpy,Cje)),(((Bbu,Tpa),Ctr),((Bbu,Tpa),Ctr))),(((((Sau,Bsu),(Lla,Spy)),(Uur,Mge)),(Dra,Mtu)),(Uur,(Dra,(Dra,(Mtu,Syn)))))),(Sso,(((Hbs,(Afu,(Tac,Tvo))),(Hbs,(Afu,Tac))),((Afu,(Tac,(Tac,Tvo))),Hbs))))
(((((Xfa,((Vch,((Eco,Buc),(Hin,Pmu))),Pae)),(Hpy,Cje)),(((Bbu,Tpa),Tpa),(Cpn,Ctr))),((((Sau,(Lla,Spy)),(Lla,Spy)),(Rpr,(Ccr,Mlo))),(Dra,(Mtu,Syn)))),((Tpa,(Cpn,Ctr)),((Mth,(Mja,((Mja,Pab),(Mja,(Pho,Pab))))),(Mth,(((Mth,((Mja,(((Pho,Pab),Pab),(Pho,Pab))),Mja)),(Mth,(Mja,(Pho,Pab)))),(Hbs,(Afu,(((Tac,Tvo),(Pho,Pab)),(Tac,Tvo)))))))))
((((Hpy,Cje),((((Sau,(Bsu,Bha)),Spy),(Uur,(Mpn,Mge))),Dra)),((((Nme,((Xfa,((Pae,(Eco,Hin)),Pae)),Xfa)),Cpn),(Sau,(Dra,(Mtu,Syn)))),(((Ape,Sso),Sso),((Mth,((Mja,Pab),Ape)),((Mth,(Pho,Pab)),(Hbs,(Afu,(Tac,Tvo)))))))),(Aae,(Aae,Tma)))
((((((Hpy,Cje),((Bbu,Tpa),Mth)),(((Bsu,Bha),(Lla,Spy)),(Uur,(Mpn,Mge)))),((((Ape,Sso),Sso),(((Mth,((Pho,Pab),Ctr)),(Mth,Mja)),(Hbs,(Afu,Sau)))),(Sso,((Mth,Pho),(Hbs,(Afu,Tac)))))),(((Ape,Sso),Ape),(((((Hpy,Cje),(Hpy,Cje)),Cje),((Bbu,Tpa),Cpn)),(Nme,(Xfa,((Pae,(Vch,Pmu)),(Vch,(((Eco,Buc),(Hin,Pmu)),Tma)))))))),(Aae,Tma))
(((((((Nme,((Pae,(Vch,((Eco,Buc),((Hin,Pmu),(Hin,Pmu))))),Pae)),Nme),(Hpy,Cje)),(Bbu,(Ctr,Ctr))),((Cpn,(Tpa,((Cpn,Ctr),(Cpn,Ctr)))),((((Sau,Spy),Aae),Dra),((((Sau,Bsu),(Lla,Spy)),(Uur,(Mpn,Mge))),(Dra,(Mtu,Syn)))))),(Sso,(((Mth,(Mja,Pho)),(Mth,(Mja,(Pho,Pab)))),Hbs))),(Aae,Tma))
(((((((Nme,((Xfa,(Pae,(Hin,Pmu))),((Pae,(Vch,((Eco,Buc),Hin))),(Pae,(Vch,Hin))))),(Rpr,(Rpr,(Mlo,Mge)))),(Hpy,Cje)),(((Bbu,(Bbu,Tpa)),(Cpn,Ctr)),Bbu)),((((Sau,Hbs),(Lla,Spy)),(Lla,Spy)),((Uur,(Mge,Mge)),Sso))),((Ape,Sso),((Mth,((Mja,(Pho,Pab)),(Mja,((Pho,Pab),Aae)))),(Hbs,((Hbs,(Afu,(Tac,Tvo))),Hbs))))),((Aae,Tma),(Aae,Tma)))
((((((Hpy,Cje),(((Tpa,(Cpn,Ctr)),((Tpa,(Bbu,Tpa)),(Bbu,Tpa))),((Bbu,Tpa),(((Cpn,Ctr),(Cpn,Ctr)),Cpn)))),(((((Sau,(Ccr,Mlo)),(Lla,Spy)),(Uur,(Mpn,Mge))),((Bsu,Bha),(Mpn,Mge))),(Dra,(Mtu,Syn)))),((((Nme,((Ccr,Mlo),(Rpr,Ccr))),(Hpy,Cje)),((Bbu,Tpa),(Cpn,Ctr))),((Uur,(Mpn,Mge)),(Bbu,Tpa)))),((Mth,(Mja,((Pho,Pab),(Pho,Pab)))),(Hbs,(Afu,(Tac,Tvo))))),Aae)
((((((Hpy,Cje),(((Pae,(Vch,((Eco,Buc),(Hin,Pmu)))),((Rpr,(Ccr,Mlo)),(Rpr,(Mlo,Ccr)))),((Hpy,Cje),Hpy))),(Tpa,Ctr)),((((Sau,Bha),(Sau,(Bsu,Bha))),((Uur,((Mpn,Mge),Mpn)),Uur)),(Dra,(Mtu,Syn)))),((Ape,Sso),(((Mth,(Pho,Pab)),(Hbs,(Afu,(Afu,Tvo)))),Dra))),(Tma,(Aae,Tma)))
((((Nme,(Xfa,(Pae,((Vch,(Eco,Buc)),Tpa)))),(((((Sau,(Bsu,Bha)),(Bsu,Bha)),(Lla,Spy)),((Dra,Ape),(Dra,(Syn,(Mtu,Syn))))),Dra)),(Ape,(((((Mth,(Mja,(Pho,Pab))),(Mth,(Mja,Pab))),Ape),(Mth,((Hbs,(Afu,(Tac,Tvo))),(((Sau,(Bsu,Bha)),(Lla,Spy)),(Uur,(Mpn,Mge)))))),(Mth,((Pho,Pab),(Pho,Hpy)))))),(Aae,Tma))
((((((((((Nme,(Xfa,Xfa)),(Nme,(Xfa,(Pae,(Vch,Eco))))),(Rpr,(Ccr,Mlo))),(Hpy,Cje)),Cje),((Rpr,(Ccr,Mlo)),Hpy)),Tpa),(((((((Sau,(Bsu,Bha)),(Sau,Bha)),(Lla,Spy)),Mth),(Uur,(Mpn,Mge))),(((Sau,((Lla,Spy),(Lla,Spy))),((Sau,(Bsu,Bha)),(Lla,Spy))),(Uur,(Mpn,Mge)))),(Dra,(Mtu,Syn)))),(((Ape,Sso),(Mja,(Hbs,(Afu,(Tac,Tvo))))),(Aae,Tma))),Aae)
((((((((Nme,(Xfa,(Pae,Vch))),(Ccr,Mlo)),(((Xfa,(Pae,(Vch,((Eco,Buc),(Hin,Pmu))))),(Pae,(Vch,((Eco,Buc),Hin)))),(Rpr,(Mlo,(Ccr,Mlo))))),(Cje,(Cje,(Hpy,Cje)))),(Bbu,(Cpn,Ctr))),(((Bha,Lla),(Uur,((Mpn,Mge),Mpn))),(Dra,(Mtu,Syn)))),(((Ape,Sso),(Ape,Sso)),((Mth,(Mja,(Pho,(Pho,Pab)))),(Hbs,Ape)))),Aae)
(((((((((Rpr,(Ccr,Mlo)),((Ccr,Mlo),(Ccr,Mlo))),(Hpy,Cje)),((Nme,(Xfa,(Pae,((Eco,Buc),(Hin,Pmu))))),Sso)),((Xfa,(Pae,Vch)),((Ccr,Mlo),(Rpr,(Ccr,Mlo))))),(((Bbu,Tpa),Tpa),((Cpn,Ctr),(Cpn,Ctr)))),((Sau,(Bsu,Bha)),(Uur,((Mpn,Mge),((Mpn,Mge),Mpn))))),(((Ape,Sso),Sso),((Mth,Mja),((Hbs,(Afu,((Tac,Tvo),Mtu))),(Hbs,((Afu,(Tac,Tvo)),(Afu,Tvo))))))),Aae)
(((((((Nme,(Pae,(Vch,((Eco,Buc),Hin)))),(Rpr,((Ccr,Mlo),Ccr))),((Hpy,Cje),Ape)),((Bbu,Tpa),(Cpn,Ctr))),((((Sau,((Bsu,Bha),(Bsu,Bha))),(Sau,Sso)),(((Sau,Bha),(Lla,Spy)),(Bsu,Bha))),(Dra,(Mtu,Syn)))),(Ape,((Mth,(Mja,(Pho,Pab))),(Hbs,(Hbs,(Afu,((Tac,Tvo),Sau))))))),(Aae,Tma))
(((((Ccr,Mlo),((((Pae,(Pae,(Vch,((Eco,Buc),(Hin,Pmu))))),Xfa),(Xfa,(Pae,(Vch,((Eco,Buc),Pmu))))),(Rpr,(Ccr,Mlo)))),(Tpa,((Cpn,Ctr),Ctr))),((((Sau,(Bsu,Bha)),(Afu,(Afu,((Tac,Tvo),(Lla,Spy))))),(Dra,(((Mtu,Syn),((Mtu,Syn),(Mtu,Syn))),(Mtu,Syn)))),((Uur,Mge),Aae))),((Ape,Sso),((Mth,(Mth,(Mja,Pho))),(((Tac,Tvo),Tma),(Hbs,(Afu,(Tac,Tvo)))))))
((((((Nme,Xfa),(Rpr,(Ccr,Mlo))),((Nme,((Xfa,(Pae,(Vch,((Eco,Buc),(Hin,Pmu))))),Xfa)),((Rpr,((Ccr,Mlo),(Ccr,Mlo))),((Rpr,(Mlo,Tpa)),(Rpr,(Ccr,(Ccr,Mlo))))))),(Hpy,Cje)),((((Sau,Bsu),(Lla,Spy)),(Spy,Spy)),((Uur,(Mpn,Mge)),(Hpy,Cje)))),((Sso,(((Hbs,(Afu,(Tac,Tvo))),((Hbs,(Afu,Tac)),(Sau,Bsu))),(Hbs,(Afu,(Tac,Tvo))))),(Ape,((Mth,(Mja,(Pho,Pab))),(Hbs,Uur)))))
((((((((Xfa,((Pae,(Vch,((Eco,Buc),(Hin,Pmu)))),(Vch,(Eco,(Hin,Pmu))))),((Rpr,(Ccr,Mlo)),(Rpr,Ccr))),(((Nme,(Xfa,(Pae,((Eco,Buc),(Hin,Pmu))))),Rpr),(Rpr,(Ccr,Mlo)))),((Hpy,Cje),Hpy)),(Tpa,Tma)),(((Lla,Spy),(Uur,(Mpn,Mge))),(Dra,(Mtu,Syn)))),((Ape,Sso),((Mth,(Mja,(Pho,Pab))),(Hbs,(Afu,(Tac,Tvo)))))),Aae)
(((((Nme,(Xfa,(Pae,Vch))),(Rpr,(Ccr,Mlo))),(((((((Sau,(Bsu,Bha)),(Tac,Tvo)),(Lla,Spy)),(Uur,(Mpn,Mge))),(Dra,Syn)),((((Mtu,Syn),(Mtu,Syn)),Afu),(Hpy,Cje))),(Dra,(Mtu,Syn)))),((Ape,Sso),(Mth,((Mja,Pab),Mja)))),((Aae,Tma),(Aae,Tma)))
((((((((Nme,(Xfa,(Pae,(Vch,((Eco,Buc),(Hin,Pmu)))))),(Rpr,Mlo)),((Nme,Xfa),((Rpr,(Ccr,Mlo)),(Ccr,Mlo)))),(Hpy,Cje)),(Cpn,Ctr)),((Sau,((Lla,Lla),(Lla,Spy))),(Uur,Mge))),(Ape,((Mth,(Mja,(Pho,Pab))),(Hbs,(Afu,(Tac,Tvo)))))),Tma)
((((((Nme,(Xfa,(Pae,(Vch,(Buc,(Hin,Pmu)))))),(Rpr,(Ccr,Mlo))),(Hpy,Cje)),(Nme,(Mtu,Syn))),((Ape,(((((Bsu,Bha),(Lla,Spy)),Mge),((((Lla,Spy),Ape),(Uur,Mpn)),(((Sau,(Bsu,Bha)),Lla),Uur))),(((Sau,(Tac,Tvo)),(Uur,Mpn)),(Aae,Tma)))),((Mth,((Mth,(Mja,(Pho,Pab))),(Mth,(Mja,(Pho,Pab))))),((Hbs,(Afu,((Tac,Tvo),Mpn))),(Hbs,Afu))))),Tma)
((((((Nme,((Rpr,Ccr),(Rpr,Ccr))),(Hpy,Cje)),((Lla,Spy),(((Mpn,Mge),(Uur,((Mpn,Mge),(Mpn,Mge)))),(Uur,(Mpn,Mge))))),((Nme,(Xfa,((Xfa,((Pae,(Vch,(Eco,Buc))),Dra)),(Xfa,(Pae,(Vch,((Eco,Buc),(Hin,Pmu)))))))),((Mpn,Uur),(Mpn,Mge)))),((Ape,Sso),((Hbs,(Afu,(Tac,Tvo))),((Mth,(Mth,((Mja,(Pho,Pab)),(Mja,((Pho,Pab),Pab))))),(Hbs,(Afu,(Tac,Tvo))))))),(Aae,Tma))
((((((((Nme,(Xfa,(Pae,(Ccr,Mlo)))),Nme),Rpr),Hpy),((((Sau,(Bsu,Bha)),(Lla,Spy)),(Uur,(Mpn,Mge))),Dra)),((((Nme,(Xfa,(Vch,((Eco,Buc),(Hin,Pmu))))),(Rpr,((Ccr,Mlo),Mlo))),(Cpn,Ctr)),(Dra,(Mtu,Syn)))),((Sso,Ape),(Mth,((Hbs,Afu),((Hbs,(Hbs,(Afu,(Tac,Tvo)))),(Hbs,((Afu,(Tac,Tvo)),(Tac,Tvo)))))))),Aae)
(((((((Nme,((Xfa,(Pae,(Vch,(Buc,(Hin,Pmu))))),(Xfa,(Pae,(Vch,(Hin,Pmu)))))),(Rpr,(Ccr,Mlo))),(Hpy,Cje)),((Bbu,Tpa),(Cpn,Ctr))),(((Sau,(Bsu,Bha)),Lla),(Dra,Syn))),(Ape,(((Mth,(Mja,Pho)),Mja),(Hbs,(Afu,(Tac,Tvo)))))),Tma)
(((Ctr,Tpa),(((((Sau,Bsu),Spy),((((Sau,(Bha,(Bsu,Bha))),(Lla,Spy)),((Sau,(Bsu,(Bsu,Bha))),Lla)),(Bbu,Tpa))),((Uur,(Mpn,Mge)),(((Xfa,(Pae,(Vch,((Eco,Buc),((Hin,Pmu),Ape))))),((Xfa,(Pae,(Vch,(Eco,(Hin,Pmu))))),(Ccr,Mlo))),(Hpy,Cje)))),(Uur,(Mpn,Mge)))),(Sso,((Mja,Pho),(Hbs,(Afu,(Tac,Tvo))))))
((((((Nme,(Xfa,(Pae,(Vch,(Buc,(Hin,Pmu)))))),(Rpr,(Ccr,Mlo))),Aae),Cje),((((Bbu,Tpa),((Bbu,Tpa),Bbu)),(Mja,(Pho,Pab))),Ctr)),((((Sau,((Bsu,Bha),(Bsu,Bha))),Lla),((Bsu,(Lla,Spy)),(Uur,((Mpn,Mge),Sso)))),(Dra,(Mtu,Syn))))
(((((((Nme,(Xfa,((Pae,(Vch,(Eco,(Hin,Pmu)))),(Pae,(Vch,(Vch,((Eco,Buc),Pmu))))))),(Rpr,Ccr)),Bbu),(Rpr,(Bbu,Tpa))),(((((Sau,Bsu),(Uur,(Mpn,Mge))),(Lla,Spy)),(Mpn,Mge)),(Uur,(Mpn,Mge)))),(((Ape,Sso),(Ape,Sso)),(((Mth,((Pho,Pab),(Mja,Pho))),(Hbs,(((Afu,Tvo),(Tac,Tvo)),((Afu,((Tac,Tvo),(Tac,Tvo))),(Afu,Tvo))))),(Mth,(Mja,(Pho,Pab)))))),(Aae,Tma))
((((((((Nme,Xfa),((Ccr,Mlo),(Ccr,Mlo))),((Xfa,((Pae,(Vch,Eco)),(Pae,(Vch,((Eco,Buc),Hin))))),(Ccr,Mlo))),(((Hpy,Cje),(((Hpy,Cje),Cje),(Cje,(Hpy,Cje)))),Tpa)),((Cpn,Ctr),(((Xfa,(Vch,((Eco,Buc),(Hin,Pmu)))),((Ccr,Mlo),(Ccr,Mlo))),(Hpy,Cje)))),(Dra,((((Sau,(Bsu,Bha)),(Lla,Spy)),Uur),(Dra,(Mtu,Syn))))),((Ape,Sso),((Mja,Pho),(Hbs,(Afu,(Tac,Tvo)))))),(Aae,Tma))
(((((((((Nme,(((Ccr,Mlo),Ccr),(Ccr,Mlo))),Cje),Cpn),(((Nme,((Xfa,(Pae,(Vch,((Eco,Buc),Pmu)))),(Xfa,Pae))),(Rpr,Mlo)),(Bbu,((Cpn,Ctr),((Cpn,Ctr),Cpn))))),(((Nme,(Rpr,(Ccr,Mlo))),(Hpy,Cje)),((Bbu,Tpa),((Cpn,Ctr),(Cpn,Ctr))))),(((((Sau,(Bsu,Bha)),(Sau,(Bsu,Bha))),Lla),((Uur,(Mpn,Mge)),Uur)),(Dra,((Mtu,Syn),Hbs)))),(Sso,(Ape,Sso))),(Aae,Tma)),Aae)
((((((((Nme,(Xfa,(Vch,(((Eco,Buc),(Hin,Pmu)),(Eco,Buc))))),Rpr),Nme),((Hpy,Cje),(Hpy,Cje))),Bbu),((((Mpn,Mge),(Mpn,Mge)),((Sau,(Bsu,Bha)),(Uur,Mge))),Dra)),((((Ape,Sso),((Hbs,(Afu,Tac)),(Hbs,((Afu,(Tac,Tvo)),(Tvo,(Tac,Tvo)))))),(((Ape,Sso),Ape),((Mth,Mja),Afu))),((Ape,Sso),((Nme,(Xfa,(Pae,((Eco,Buc),Pmu)))),(Rpr,(Ccr,Mlo)))))),Aae)
((((((Nme,Hpy),((Bbu,Tpa),Ctr)),Dra),(((((Sau,(Bsu,Bha)),(Lla,Spy)),(Uur,Mpn)),((Dra,(Mtu,Syn)),(Ape,(Sso,Ape)))),((((Dra,Syn),Dra),(Dra,((Mtu,Syn),Syn))),(Dra,(Syn,(Afu,((Tac,Tvo),(Tac,Tvo)))))))),((((Nme,(Xfa,(Pae,(Vch,(Eco,Buc))))),Rpr),Cje),((Mja,(Pho,Pab)),(Mja,(Pho,Pab))))),(((Cpn,Ctr),(Uur,Dra)),Aae))
((((((Rpr,(Ccr,Mlo)),(Hpy,Cje)),(((((Nme,(Pae,(Vch,(Eco,(Hin,Pmu))))),Xfa),(Hpy,Cje)),(Cpn,Ctr)),((Hpy,Cje),((((Bbu,Tpa),Mth),(Ctr,(Cpn,Ctr))),((Hpy,((Bbu,Tpa),(Bbu,Tpa))),(Cpn,Cpn)))))),(Lla,(Uur,(Mpn,Mge)))),((((Sau,(Bsu,Bha)),((Lla,Spy),(Lla,Spy))),(Uur,(Mpn,Mge))),((Dra,(Mtu,Syn)),(Dra,(Mtu,Syn))))),(Aae,Tma))
((((((Nme,((Pae,Vch),(Xfa,(Pae,(Eco,(Hin,Pmu)))))),(Hpy,Cje)),(Cpn,((Bbu,Tpa),(Cpn,Ctr)))),((((Mpn,Mge),(Dra,Mtu)),(((((Sau,(Bsu,Bha)),(((Sau,Bha),(Sau,(Bsu,Bha))),(Mja,Mpn))),(Lla,Spy)),((Uur,Mpn),(Mth,(Mja,(Pho,Pab))))),(Dra,(Mtu,Syn)))),((Sau,((Lla,Spy),(Lla,Spy))),Dra))),((Ape,Sso),(((Mth,(Mja,(Pho,Pab))),Mth),(Mja,(Pho,Pab))))),Tma)
(((((((Nme,(Xfa,(Pae,(Vch,(Eco,Buc))))),((Nme,(Xfa,Mtu)),(Rpr,(Ccr,Mlo)))),(Cpn,Ctr)),(((Sau,Bsu),(Lla,Spy)),Uur)),((Sso,(Ape,Sso)),((((Mth,(Mja,(Pho,Pab))),((Nme,((Xfa,((Pae,(Eco,(Hin,Pmu))),(Pae,(Vch,(Eco,(Hin,Pmu)))))),Aae)),(Rpr,(Ccr,Mlo)))),(Mth,(Mja,(Pho,Pab)))),(Hbs,(((Tac,Tvo),(Afu,(Tac,Tvo))),(((Afu,((Tac,Tvo),Tac)),Tvo),(Afu,Tac))))))),Aae),Nme)
((((((((Nme,(Pae,(Vch,(Eco,(Hin,Pmu))))),(Nme,Cje)),(Rpr,(Ccr,Mlo))),(((Nme,(Xfa,((Pae,(Vch,((Eco,Buc),(Hin,Pmu)))),Ccr))),Rpr),(Cje,(Cje,(Hpy,Cje))))),(Cpn,Ctr)),((Dra,(Mtu,(Lla,Spy))),((((Sau,(Bsu,Bha)),(Lla,Spy)),(Uur,(((Mpn,Mge),(Mpn,Mge)),(Mpn,Mge)))),(Dra,(Mtu,Syn))))),(Ape,((Mth,Mth),(Mja,(Pho,Pho))))),(Tma,Tma))
(((((((((Nme,(Xfa,((Pae,(Vch,((Eco,Buc),Pmu))),(Pae,Vch)))),(Rpr,Mlo)),(Rpr,(Ccr,Mlo))),(((Rpr,(Ccr,Mlo)),(Rpr,((Ccr,Mlo),(Ccr,Mlo)))),(Ape,(Ccr,Mlo)))),(Hpy,Cje)),(Tpa,Cpn)),(((Sau,(Bsu,Bha)),((Lla,Spy),Spy)),(Dra,(Syn,(Mtu,Syn))))),(Sso,(Hbs,(Afu,(Tac,Tvo))))),(Aae,Tma))
(((((Nme,(Xfa,Pae)),(Hpy,Cje)),(((Nme,(Pae,(Vch,((Eco,Buc),Hin)))),Hpy),((Nme,(Rpr,((Ccr,Mlo),Ccr))),((Bbu,(Bbu,Tpa)),((Cpn,Ctr),Ctr))))),((((Sau,(Bsu,Bha)),(Lla,Spy)),(Uur,(Mpn,Mge))),(Dra,(Mtu,Syn)))),((((Ape,Sso),Aae),(Ape,Sso)),((Mth,((Pho,Pab),Tpa)),((Hbs,Afu),(Hbs,(Afu,(Tac,Tvo)))))))
((((((((Nme,(Rpr,(Xfa,(Pae,Vch)))),((Rpr,(Ccr,Mlo)),(Rpr,(Ccr,Mlo)))),((Nme,(Pae,(Vch,(((Eco,Buc),(Hin,Pmu)),(Hin,Pmu))))),(Ccr,Mlo))),Hpy),(Bbu,Ctr)),(((((Sau,Bha),(Lla,Spy)),(Lla,Spy)),(Uur,(Mpn,Mge))),(Dra,((Mtu,Syn),(Mtu,Syn))))),((Ape,((Mth,Mja),(Hbs,(Afu,Tvo)))),((Ape,Sso),((Ape,Sso),Sso)))),(Aae,Tma))
((((((((Nme,(Xfa,(Pae,(Vch,(Eco,(Hin,Pmu)))))),((Rpr,(Rpr,Tpa)),(Rpr,Mlo))),((Nme,(Xfa,(Pae,(Vch,(Buc,(Hin,Pmu)))))),(Rpr,Tma))),((Rpr,((Ccr,Mlo),(Ccr,Mlo))),(Hpy,Cje))),(((Bbu,Tpa),(Cpn,Ctr)),(Tpa,Ctr))),(((Lla,Spy),((Mpn,Mge),Mge)),(Dra,((Mtu,Syn),(Mtu,Syn))))),((Mth,(Mja,Pho)),(Hbs,(Afu,Tac)))),(Aae,Tma))
((((Bbu,Tpa),(((((Sau,Bha),Bsu),(Lla,Spy)),(((Nme,((Xfa,Pae),(Pae,Vch))),(Nme,(Xfa,(Pae,((Eco,Buc),(Hin,Pmu)))))),Ccr)),((Dra,(Mtu,Syn)),((Hbs,Afu),(Hbs,Afu))))),((((((Mth,(Mth,(Mja,((Pho,Pab),Uur)))),(Mth,((Mja,(Pho,Pab)),(Pho,Pab)))),(Ape,Sso)),((Mth,Mja),((Hbs,(Afu,(Afu,(Tac,Tvo)))),Hbs))),Sso),(Ape,Sso))),((Aae,Tma),(Aae,Tma)))
((((((Nme,(Xfa,(Pae,(Vch,((Eco,Buc),Hin))))),(Rpr,(Ccr,Mlo))),(Hpy,Cje)),(Dra,(((((Sau,(Bsu,Bha)),(Lla,(Lla,Spy))),((Sau,(Sau,Uur)),((Lla,Spy),Spy))),((Uur,(Mpn,Mge)),Tma)),(Dra,(Mtu,Syn))))),((Mth,(Mja,(Pho,Pab))),((Hbs,(Afu,(Tac,Tvo))),(Hbs,(Afu,(Tac,Tvo)))))),(Aae,Tma))
((((((((Nme,Xfa),Tma),Rpr),Hpy),(((Rpr,((Nme,(Xfa,Xfa)),(Ccr,Mlo))),(Hpy,Cje)),(Hpy,Cje))),((Tpa,Bbu),(Cpn,Ctr))),((((((Sau,(((Bsu,Bha),Sau),(Bsu,Bha))),(Lla,Spy)),((Bsu,Bha),(Lla,Spy))),(Uur,Mpn)),(Lla,(Uur,Mge))),(Dra,Lla))),(Sso,(((Mth,(Mja,(Pho,Pab))),(Hbs,(Afu,((Tac,Tvo),Mja)))),((Mja,Pab),(((Mja,Pab),Mja),Aae)))))
(((Cpn,Ctr),((((Rpr,Rpr),((Hpy,Cje),(Hpy,Cje))),(((Nme,(Xfa,(Pae,(Vch,(Vch,(Eco,(Hin,Pmu))))))),Cje),(Bbu,Tpa))),((((Sau,(Bsu,Bha)),((Lla,Spy),(Lla,Ctr))),((Uur,((Mpn,Mge),Dra)),(Uur,Mge))),((Dra,(Syn,((Mtu,Syn),(Mtu,Syn)))),(Dra,(Mtu,Syn)))))),((Ape,Sso),((Mja,((Pho,Pab),(Pho,Pab))),((Xfa,(Pae,(Vch,((Eco,Buc),(Hin,Pmu))))),Hbs))))
(((((Hpy,Cje),(Bbu,Tpa)),((((Sau,Bsu),(Sau,((Bsu,Bha),(Bsu,Bha)))),(Lla,Spy)),(Dra,((Mtu,Syn),(Mtu,Syn))))),Tma),((((((Nme,(Xfa,(Pae,(Vch,((Eco,Buc),Hin))))),(Rpr,(Ccr,Mlo))),Hpy),(((Bbu,Tpa),(Bbu,Tpa)),((Cpn,Ctr),Ctr))),((Uur,Mpn),(Dra,Syn))),(Sso,((Mth,(Mth,(Mja,(Pho,Pab)))),Afu))))
(((((((Xfa,(Pae,Vch)),(Nme,(Xfa,(Vch,((Eco,Buc),Pmu))))),Rpr),((Cpn,Ctr),Ctr)),((((Mja,(Pho,Pab)),(Mja,Afu)),(((Bsu,Bha),(Lla,Spy)),(Uur,(Mpn,Mge)))),((Mtu,Syn),((Dra,(Mtu,Syn)),Syn)))),((Ape,Sso),((Mth,(Mja,(Pho,Pab))),(Hbs,(Afu,(Tac,Tvo)))))),Tma)
(((((((Xfa,(Pae,(Vch,((Eco,Buc),(Hin,Pmu))))),(Rpr,(Ccr,Mlo))),(Bbu,Tpa)),((((Sau,Lla),(Uur,((Mge,(Mpn,Mge)),((Mpn,Mge),(Mpn,Mge))))),((Sau,(Bsu,Bha)),(Lla,Spy))),(Dra,(Syn,Mja)))),(((Ape,Sso),(Ape,Sso)),((Mth,(Mja,(Pho,Pab))),((Hbs,((Afu,Tac),Tvo)),(Hbs,(Afu,((Afu,(Tac,Tvo)),(Afu,Tvo)))))))),(Aae,Tma)),((Ape,Sso),(Aae,Tma)))
(((((((Tpa,(Ctr,Cpn)),(((Xfa,(Pae,(Vch,(Eco,Buc)))),Hpy),((Cpn,Ctr),(Cpn,Ctr)))),(Cpn,(Cpn,(Cpn,Ctr)))),(Dra,(Mtu,Syn))),((((Sau,(Bsu,Bha)),(Lla,Spy)),((Uur,Uur),((Mpn,Mge),Dra))),Dra)),((((Ape,Sso),Ape),(Ape,Sso)),(((Mja,(Mja,(Mja,Pho))),(Mja,(Pho,Pab))),(Hbs,((Afu,(Tac,Tvo)),Tma))))),(Aae,((Aae,Tma),((Aae,Tma),(Aae,Tma)))))
((((((((Nme,((Xfa,(Pae,(Vch,((Eco,Buc),Pmu)))),(Xfa,(Pae,(Vch,((Eco,Buc),Hin)))))),(Rpr,(Ccr,Mlo))),((Lla,(Uur,(Mpn,Mge))),(Sau,(((Lla,Spy),Lla),(Lla,Spy))))),Cje),(Mpn,Mge)),((Dra,(Syn,Mtu)),(Dra,(Mtu,((Mtu,Syn),(Mtu,Syn)))))),((Ape,Sso),((Mth,((Pho,Pab),Mja)),(Hbs,(Afu,(Tac,Tvo)))))),Aae)
((((((Tpa,((Bsu,Bha),(Lla,Spy))),(Bbu,Cpn)),(((((Nme,(Xfa,(Vch,(Eco,Buc)))),((Xfa,Pae),(Xfa,(Pae,(Vch,((Eco,Buc),Hin)))))),(Rpr,(Ccr,Mlo))),((Hpy,Cje),Tma)),Cpn)),((((Sau,(Lla,Spy)),((Mpn,Mge),Sso)),Dra),(((((Sau,(Bsu,Bha)),Sau),(Lla,Spy)),(Mpn,Mge)),(Uur,Mge)))),(((Mth,(Mja,(Pho,Pab))),Hbs),(Dra,(Mtu,Syn)))),Aae)
(((((((Nme,(Xfa,(Pae,(Vch,((Eco,Buc),(Hin,Pmu)))))),(Rpr,(Ccr,Mlo))),Hpy),((Cpn,Ctr),(Ctr,(Cpn,Ctr)))),(((Lla,Spy),(Uur,Mge)),Dra)),((Ape,Sso),((Hbs,(Afu,(Tac,Tvo))),((Mth,(Mja,(Pho,Pab))),(Hbs,(Afu,((Tac,Tvo),(Tac,Tvo)))))))),(Aae,Tma))
(((((((Nme,(Xfa,(Pae,(Vch,(Buc,(Hin,Pmu)))))),Rpr),(Hpy,Cje)),((Bbu,Tpa),Aae)),(Lla,((((Sau,(Bsu,Bha)),(((Sau,(Bsu,Bha)),Sau),Nme)),((Uur,((Mpn,Mge),(Mpn,Mge))),(Uur,Mpn))),(Dra,(Mtu,(Mtu,Syn)))))),(Sso,((Mja,(Pho,Pab)),(Hbs,(Afu,((Tac,Tvo),(Tac,Tvo))))))),(Aae,Tma))
(((((Sau,Bha),(Lla,Spy)),(Dra,(Mtu,Syn))),(((Ape,(Ape,Sso)),((Mth,((Hbs,Afu),(Dra,(Mja,(Pho,Pab))))),(((Nme,(Xfa,(Pae,(Vch,((Eco,Buc),(Hin,Pmu)))))),Rpr),(((Cpn,Ctr),Ctr),((Bbu,((Cpn,Ctr),(Cpn,Ctr))),(((Bbu,Tpa),(Bbu,Tpa)),(Cpn,Ctr))))))),((Ape,(Ape,Sso)),((Mth,(Mja,(Pho,Pab))),(Hbs,(Afu,(Tac,(Tac,Tvo)))))))),Tma)
((((Bbu,(Bbu,Tpa)),(Cpn,Ctr)),((((((Afu,Tvo),(Lla,Spy)),((Sau,Bha),(Pae,((Vch,(((Eco,Buc),(Hin,Pmu)),(Buc,(Hin,Pmu)))),Tac)))),(Mpn,Mge)),(((Bsu,(Sau,((Bsu,Bha),(Bsu,Bha)))),((Lla,Spy),Mth)),(Uur,Hpy))),(Dra,(Mtu,Syn)))),((Ape,((Mja,(Pho,Pab)),Mth)),(Mth,Pab)))
((((Bbu,Tpa),(Cpn,Ctr)),(((((Nme,(Syn,Ape)),(((((Sau,(Bsu,Bha)),(Lla,(Lla,Spy))),Uur),(((Sau,(Bsu,Bha)),Lla),Uur)),(((Sau,((Bsu,Bha),(Bsu,Bha))),(Lla,Spy)),(Uur,(Mpn,Mge))))),(Dra,(Mtu,(Mtu,Syn)))),((Ape,Sso),(Mth,Hbs))),(((((Nme,(Xfa,(Pae,((Eco,Buc),(Hin,Pmu))))),Mlo),(Hpy,Cje)),((Bbu,Tpa),Cpn)),(Sso,(Mja,(Pho,Pab)))))),(Aae,Tma))
(((((((Hpy,Cje),(Hpy,Cje)),(((Tpa,(Bbu,Tpa)),Bbu),Hbs)),((((Xfa,(Pae,((Eco,Buc),Hin))),(Rpr,(Ccr,Mlo))),Hpy),((Bbu,Tpa),(((Cpn,Ctr),((Cpn,Ctr),(Cpn,Ctr))),(Cpn,Ctr))))),(((((Sau,(Bsu,Bha)),Spy),(Uur,((Mpn,Mge),Sso))),(Sau,((Bsu,Bha),Bha))),Dra)),((Ape,Sso),(Mth,(Afu,(Hbs,(Afu,((Tac,Tvo),(Tac,Tvo)))))))),(Tma,(Aae,Tma)))
(((((((Nme,(Xfa,(Pae,(Vch,((Eco,Buc),(Hin,Pmu)))))),(Rpr,(Rpr,Ccr))),((Hpy,Cje),Hpy)),((((Bbu,Tpa),Cje),(Bbu,Tpa)),(Cpn,(Cpn,Ctr)))),Spy),((Ape,(Hbs,(Afu,(Tac,Tvo)))),((Mth,((Lla,Spy),(Mja,Pab))),(Mth,(((Mja,(Pho,Pab)),(Mja,(Pho,Pab))),(Mja,((Pho,Pab),Dra))))))),(Aae,Tma))
(((((((Bsu,Bha),((Lla,Spy),(Lla,Spy))),Uur),(Dra,(Mtu,Syn))),(((Pae,(Vch,((Eco,Buc),(Hin,Pmu)))),Cje),(Cje,((((Bha,Bha),(((Lla,Spy),(Lla,Spy)),(Lla,Spy))),(Uur,(Mpn,Mge))),(Mtu,Syn))))),((Mth,(Mja,(Pho,Pab))),(Hbs,((Afu,(Tac,Tvo)),(Rpr,((Ccr,Mlo),(Ccr,Mlo))))))),((Aae,Tma),(Aae,Tma)))
((((((Ccr,Mlo),(Rpr,(Ccr,Mlo))),(Cpn,Ctr)),(((Spy,Mja),(Dra,(Mtu,Syn))),((Sau,(Bsu,Bha)),(((Uur,(Mpn,Mge)),Mpn),(Uur,(Ctr,(Mpn,Mge))))))),(Sso,((((Mth,(Pho,Pab)),Mth),Mth),((Hbs,(Afu,((Tac,Tvo),Tac))),Hbs)))),((Aae,Tma),(((Nme,(Rpr,Mlo)),((Bbu,Tpa),(Ctr,(Cpn,Ctr)))),(((Sau,Bsu),(Lla,Spy)),(Mth,((Mja,Pho),(Mja,(Pho,Pab))))))))
((((((Pae,Ccr),(Cje,Cje)),((Bbu,Tpa),(Ctr,(Cpn,Ctr)))),(Aae,Dra)),(Aae,Tma)),((((Nme,(Bbu,Hpy)),((Mth,(Mja,(Pho,Pab))),(Hbs,(Afu,(Mpn,Mge))))),((((Sau,((Bsu,Bha),Mpn)),(Lla,Spy)),(Dra,((Mtu,Syn),Mtu))),(((((Sau,Bsu),(Lla,Spy)),(Uur,(Mpn,Mge))),(Dra,((Mtu,Syn),(Lla,Spy)))),((((Sau,(Bsu,Bha)),((Lla,Spy),Lla)),Uur),(Dra,(Mtu,Syn)))))),((Ape,Sso),(Ape,Sso))))
(((((Cpn,Ctr),(((((Sau,(Bsu,Bha)),Lla),Uur),(Mtu,Syn)),((Uur,Mpn),(((Mtu,Syn),Dra),(Dra,(Mtu,Syn)))))),((Ape,Sso),(Hbs,(Afu,Tac)))),(Aae,((Mth,(Mja,(Pho,Pab))),((Hbs,((Afu,((Tac,Tvo),Dra)),((Afu,(((Tac,Tvo),Tvo),(Tac,Tvo))),(Afu,((Tac,Tvo),(Tvo,Tac)))))),((Nme,(Xfa,(Pae,(Vch,(Buc,(Hin,Pmu)))))),(Rpr,((Ccr,Mlo),(Ccr,Mlo)))))))),(Aae,Tma))
(((((((Hpy,Cje),(Hpy,Cje)),(((Xfa,(Pae,((Eco,Buc),(Hin,Pmu)))),(Rpr,Ccr)),((Hpy,Cje),(Hpy,Cje)))),((Bbu,(Bbu,Tpa)),(Cpn,Ctr))),((((Sau,(Bsu,Bha)),Lla),(Lla,Spy)),(Dra,(Mtu,Syn)))),(((Sso,(Ape,Sso)),(Ape,Sso)),((Mth,(Mja,(Pho,Pab))),(Dra,(Mtu,Syn))))),((Aae,Tma),((Aae,Tma),Tma)))
((((Sso,(Mth,(Hbs,(Afu,(Tac,Tvo))))),((((Nme,(Xfa,(Pae,((Eco,Buc),(Hin,Pmu))))),((Hpy,Cje),Hpy)),(Tpa,(Cpn,Ctr))),(Ape,Sso))),(Aae,Tma)),(((Dra,(((Bbu,Tpa),(((Cpn,Ctr),Ctr),(Cpn,Ctr))),(Cpn,Ctr))),(((Sau,(Bsu,Bha)),Lla),(Uur,(Mpn,Mge)))),((Mth,(Mth,(Mja,Pab))),(Mth,(Mja,(Pho,Pab))))))
(((((((Nme,(Pae,Vch)),(Rpr,(Ccr,Mlo))),(Hpy,Cje)),((Bbu,(Cpn,Ctr)),(((Cpn,Ctr),Ctr),(Bbu,(Bbu,Tpa))))),((((Sau,Bha),(Lla,Spy)),(Uur,(Mpn,Mge))),Dra)),Tma),((((((Sau,(((Bsu,Bha),(Bsu,Bha)),Bsu)),(Sau,Bha)),Lla),(Mtu,Syn)),(((Mth,(Pho,Pab)),Hbs),Sso)),(Aae,Tma)))
((((((((Xfa,(Pae,(Vch,((Eco,Buc),(Hin,Pmu))))),(Rpr,(Ccr,Mlo))),((Rpr,(Mlo,(Ccr,Mlo))),(Hpy,Cje))),(((Nme,(Xfa,(Pae,(Vch,((Eco,Buc),Hin))))),Nme),((Ccr,Mlo),(Mtu,(Mtu,Syn))))),(((Bbu,Tpa),(Bbu,Tpa)),((Cpn,Ctr),(Cpn,Ctr)))),(Dra,(Mtu,Syn))),((Ape,Sso),((Mja,Pho),(Hbs,((Tac,Tvo),Afu))))),((Aae,Tma),Aae))
((Aae,Tma),(((((((((Nme,(Xfa,(Pae,(Vch,(Eco,Pmu))))),(Rpr,Ccr)),Rpr),Cje),(Cpn,Nme)),(((((Sau,Bha),(Lla,Spy)),Uur),(((Sau,(Bsu,Bha)),((Lla,Spy),(Lla,Spy))),((Uur,Mge),Mpn))),(Dra,(Mtu,Syn)))),((Ape,Sso),(((Mja,(Pho,Spy)),(Mja,(Pho,Pab))),(Hbs,Afu)))),(((Sau,Aae),Uur),Ape)),Aae))
((((((Nme,(Xfa,(Pae,(Vch,Buc)))),Rpr),(Cje,(Hpy,Cje))),((Tpa,(Bbu,Tpa)),((Bbu,Bbu),(Cpn,Ctr)))),((((((((Lla,Spy),((Bsu,Bha),(Lla,Spy))),(Hpy,Cje)),(Uur,(Mpn,(Mpn,Mge)))),(Lla,Spy)),(Mpn,Mge)),(Dra,Mtu)),(Sso,(((Mth,(Mja,(Pho,Pab))),(Hbs,Afu)),((Mja,(Pho,Pab)),(Hbs,(Afu,(Tac,Tvo)))))))),Aae)
((((((Hpy,Cje),(Sau,(Uur,(Mpn,Mge)))),(((Nme,(Xfa,(Pae,(Vch,(Hin,Pmu))))),(Rpr,(Ccr,Mlo))),(Hpy,Cje))),(Bbu,Tpa)),Tma),(((((Bsu,Bha),(Sau,(Bsu,Bha))),((Lla,Spy),(Lla,Spy))),(Dra,(Mtu,Syn))),((Ape,Sso),(Afu,(Tac,Tvo)))))
(((((((Nme,(Xfa,(Pae,(Vch,(Hin,Pmu))))),(Rpr,(Ccr,Mlo))),Cje),(((Nme,((Xfa,(Vch,((Eco,Buc),(Hin,Pmu)))),Xfa)),(Rpr,(((Ccr,Mlo),Ccr),(Mtu,Syn)))),(Hpy,Cje))),(((Sau,((Lla,Spy),Spy)),(Uur,(Mpn,Mge))),Dra)),((Ape,Sso),(Mth,(Hbs,(Hbs,((Afu,Tac),(Mpn,Mge))))))),(Aae,Tma))
(((((((Nme,Xfa),(Hpy,Cje)),(Tpa,Cpn)),((Dra,(Mtu,Syn)),((((Sau,((Bsu,Bha),(Bsu,Bha))),(Lla,Spy)),(Mpn,Mge)),(Dra,(Xfa,(Pae,Vch)))))),((Ape,Sso),(((Mja,(Pho,Pab)),(Mth,(Mja,(Pho,Pab)))),(Hbs,(Afu,(Afu,Bbu)))))),(((Uur,Mge),(Mtu,Syn)),((Ape,((Mth,((Mja,(Pho,Pab)),(Mja,(Pho,Pab)))),Hbs)),(Ape,Sso)))),(Tma,(Aae,Tma)))
(((((Nme,(Xfa,(Pae,Vch))),Ccr),(((Nme,Xfa),(Rpr,((Mlo,Bbu),(Mpn,Mge)))),((Xfa,(Pae,(Vch,(Hin,Pmu)))),Rpr))),(((((Sau,Bsu),(Lla,Spy)),((Bsu,Bha),(Lla,Spy))),(Uur,((Mpn,Mge),(Uur,(Mpn,Mge))))),(Dra,(Mtu,Syn)))),(Ape,((((Mth,(Mth,(((Pho,Pab),(Mja,(Pho,Pab))),(Mja,(Pab,(Pab,Mth)))))),((Afu,(Tac,Tvo)),Hbs)),Aae),(Hbs,(Afu,(Tac,Tvo))))))
(((((((Nme,(Xfa,(Pae,Vch))),(Rpr,Mlo)),(((Nme,(Xfa,Pae)),(Rpr,(Ccr,Mlo))),((Hpy,Cje),Sso))),(Tpa,(Cpn,Ctr))),((Ctr,((Bbu,Tpa),Ctr)),(Cpn,Ctr))),((((Sau,(Lla,Spy)),(Mpn,Mge)),Dra),((((Bsu,Bha),(Lla,Spy)),(Mja,((Pho,Pab),Rpr))),(Uur,(Dra,(Mtu,Syn)))))),(Ape,(Mth,(Mja,Pab))))
(((((((Sau,(Bsu,Bha)),(Lla,Spy)),((Bha,(Sau,(Bsu,Bha))),Spy)),((Bsu,Bha),(Uur,(Mpn,Mge)))),(Hbs,(Afu,(Tac,Tvo)))),(Aae,Tma)),((((((((Xfa,(Pae,(Vch,((Eco,Buc),Pmu)))),(Xfa,(Pae,(Vch,((Eco,Buc),(Hin,Pmu)))))),(Rpr,Ccr)),((Rpr,((Ccr,Mlo),Ccr)),(Rpr,(Ccr,Mlo)))),(Hpy,Cje)),((((Bbu,Tpa),Tpa),(Cpn,Ctr)),((Bbu,Tpa),Cpn))),Sso),((Aae,Tma),Aae)))
(((((((Xfa,(Pae,(Vch,((Eco,Buc),(Hin,Pmu))))),(Xfa,(Pae,(Vch,(Buc,(Hin,Pmu)))))),(Rpr,(Ccr,Mlo))),((Bbu,Tpa),Cpn)),(((((Sau,(Bsu,Bha)),Spy),(Uur,(Mpn,Mge))),Dra),(((Sau,(Bsu,Bha)),(Lla,Spy)),Dra))),(((Ape,Sso),Sso),(((Mja,(Pho,Pab)),Mth),((Hbs,(Afu,(Tac,Tvo))),(Hbs,(Rpr,((Ccr,Mlo),(Mlo,(Ccr,Mlo))))))))),(Aae,Tma))
(((((Xfa,(Pae,(Vch,(Hin,Pmu)))),(Tpa,Ctr)),((Tpa,(Cpn,(Cpn,Ctr))),((((Nme,((Xfa,(Xfa,Pae)),(Pae,(Vch,((Eco,Buc),(Hin,Pmu)))))),(Rpr,(Ccr,Mlo))),((Hpy,Cje),(Hpy,Cje))),Cpn))),((((((Sau,Bha),(Lla,Spy)),(Sau,(Bsu,Bha))),(Lla,Spy)),(Uur,(Mge,(Mpn,(Mpn,Mge))))),(Dra,((Mtu,Syn),(((Mtu,Syn),Tma),(Mtu,Syn)))))),((Mth,(Mja,(Pho,Pab))),Hbs))
(((((((Sau,Bha),(Spy,Lla)),(Uur,(Mpn,Mge))),(((((Sau,((Bsu,Bha),Bha)),Hpy),Spy),(Mpn,Mge)),Mtu)),(Ape,Sso)),(((((Ccr,Mlo),((Nme,(Xfa,(Pae,(Vch,((Eco,Buc),(Hin,Pmu)))))),(Lla,Spy))),(Hpy,Cje)),((Bbu,(Bbu,Tpa)),(Bbu,Tpa))),((Ape,Sso),((Mth,(Mja,((Pho,Pab),(Pho,Pab)))),(Tac,Tvo))))),(Aae,Tma))
((((((Hpy,Cje),((Nme,(Xfa,((Pae,(Vch,(Buc,(Hin,Pmu)))),((Pae,(Vch,(Eco,Buc))),(Pae,((Eco,Buc),(Hin,Pmu))))))),((Rpr,((Ccr,Mlo),Cpn)),(Rpr,(Ccr,Mlo))))),(Bbu,Tpa)),((Sau,(Uur,(Mpn,Mge))),(Dra,(Dra,(Mtu,Syn))))),((Ape,Sso),((Mth,(Pho,Pab)),(((Hbs,(Afu,Tvo)),((Hbs,(Afu,Tvo)),Tma)),((Afu,(Tac,Tvo)),(Hbs,(Hbs,((Tac,Tvo),(Tac,Tvo))))))))),Tma)
((((((((Vch,((Eco,Buc),(Hin,Pmu))),(Rpr,(Ccr,Mlo))),(Hpy,Cje)),((((Nme,(Xfa,Pae)),(Rpr,((Ccr,Mlo),Cpn))),(Rpr,(Rpr,(Ccr,Mlo)))),((Hpy,Cje),(Hpy,Cje)))),(Bbu,Tpa)),(Spy,(Dra,Syn))),((Ape,Sso),Mth)),((Cje,(((Sau,Lla),(((Sau,(Afu,(Bsu,Bha))),((Lla,Spy),(Lla,Spy))),((Sau,(Bsu,Bha)),(Lla,Spy)))),((Mtu,Syn),Tma))),(Hbs,(Afu,(Tac,Tvo)))))
((((((((Xfa,(Pae,(Vch,((Eco,Buc),(Hin,Pmu))))),(Cpn,Ctr)),Rpr),(Nme,Xfa)),(Hpy,Cje)),((((((Sau,Bha),(Lla,Spy)),(Afu,Tvo)),(Sau,(Bsu,Bha))),Dra),((((Lla,Spy),(Lla,Spy)),((Lla,Spy),(Lla,Spy))),(Uur,Mpn)))),((((Mth,Mja),(Mth,(Mja,Sso))),Hbs),(((Ape,Sso),(Ape,Sso)),(Mth,(Hbs,(Tvo,(((Ccr,Mlo),Tac),(Afu,(Tac,Tvo))))))))),((Aae,Tma),(Aae,Tma)))
(((((((Nme,((Rpr,(Ccr,Mlo)),Mja)),((Pae,(Rpr,(Ccr,Mlo))),(Rpr,Ccr))),((Bbu,Tpa),(Cpn,Dra))),(((Sau,Bsu),(Ape,Sso)),(((((Sau,((Bsu,Bha),Bha)),Lla),(Uur,Mpn)),(Uur,Mge)),(Dra,(Dra,((Mtu,Syn),Mtu)))))),(((Hpy,Cje),Cje),(((Bbu,Tpa),(Bbu,Tpa)),(Cpn,Ctr)))),((Ape,Sso),((Mja,((Pho,Pab),((Pho,Pab),Hpy))),((Mth,((Mja,Pab),(Mja,(Pho,Pab)))),(Tac,Tvo))))),Tma)
(((((((Nme,(Pae,(Vch,((Eco,Buc),(Hin,Pmu))))),(Hpy,Cje)),((Bbu,(Bbu,Tpa)),(Cpn,Ctr))),((Bbu,Tpa),(Cpn,Ctr))),(((Lla,Spy),((Uur,(Mpn,Mge)),(Uur,(Mpn,Mge)))),((Dra,(Mtu,Syn)),((((Mtu,Syn),Bbu),((Mtu,Syn),Cje)),(Mtu,Syn))))),(((Mja,((Bsu,Bha),Pho)),(Mth,(Mja,(Vch,((Eco,Buc),(Hin,Pmu)))))),((Afu,Tvo),((Mpn,Mge),Aae)))),(Aae,Tma))
(((((Bbu,Tpa),(Ctr,Cpn)),((((Sau,(Bsu,Bha)),(Lla,Spy)),((Sau,(Bsu,Bha)),(Lla,Spy))),(Mtu,Syn))),(((Ape,Sso),((Mth,((Pho,Pab),(Pho,Pab))),(Hbs,(Hbs,(Afu,(Tac,Tvo)))))),(((((Nme,Xfa),(Rpr,(Ccr,Mlo))),((Xfa,(Pae,(Vch,((Eco,Buc),(Hin,Pmu))))),(Rpr,(Ccr,Mlo)))),(Hpy,((Hpy,Cje),(Hpy,Cje)))),(Bbu,(Cpn,Ctr))))),Aae)
((((((((Nme,(Xfa,(Pae,Vch))),Rpr),((Nme,((Xfa,(Pae,(Vch,(((Eco,Buc),(Eco,Buc)),(Hin,Pmu))))),Pae)),(Ccr,Mlo))),(Hpy,Cje)),(((Bbu,Tpa),(Bbu,Tpa)),(Ctr,(Cpn,Ctr)))),((Uur,(Mpn,Mge)),((((Sau,Bha),(Lla,Spy)),((Sau,(Bsu,Bha)),(Lla,Spy))),(Uur,Mpn)))),((Ape,(Ape,Sso)),((Mth,(Mja,(Pho,Pab))),(Hbs,(Afu,(Tac,Tvo)))))),(Aae,Tma))
(((((Bbu,Tpa),((Cpn,Ctr),Cpn)),(((((Sau,Bsu),Sau),(Spy,(Afu,(Tac,Tvo)))),((Nme,(Xfa,(Vch,((Eco,Buc),(Hin,Pmu))))),((Rpr,(Rpr,(Ccr,Mlo))),(Rpr,((Ccr,Mlo),(Ccr,Mlo)))))),(Mtu,Syn))),(((((Hpy,Cje),Hpy),((Hpy,Cje),(Cje,(Hpy,Cje)))),((Uur,(Mpn,Mge)),(Dra,(((Mtu,Syn),(Mtu,Syn)),Mtu)))),Sso)),Tma)
(((((Nme,(Xfa,(Vch,((Eco,Buc),(Pmu,(Hin,Pmu)))))),((Rpr,(Ccr,Mlo)),(Hpy,Cje))),(((Bbu,Tpa),(Bbu,Tpa)),(Cpn,Ctr))),((((((Sau,(Bsu,Bha)),Sau),Spy),(Lla,Spy)),(Uur,(Uur,(Mpn,Mge)))),((Dra,(Mtu,Syn)),(Dra,(Mtu,Syn))))),((Ape,Sso),(((Mja,(Mja,(Pho,Pab))),(Hbs,((Afu,(Tac,Tvo)),(Afu,(Tac,Tvo))))),((Afu,(Afu,(Tac,Tvo))),Hbs))))
((((((Nme,(Xfa,(Pae,(Hin,Pmu)))),(Pae,(Vch,(Eco,Buc)))),((Bbu,Tpa),(Cpn,Ctr))),((Sau,(Bsu,Bha)),(Dra,Syn))),((Ape,((Ape,Sso),(Ape,Sso))),(((Mth,(Mja,(Pho,Pab))),(Hbs,(Afu,(Tac,Tvo)))),(((Mth,((Pho,Pab),(Pab,Pab))),((Hpy,Cje),(Hpy,Cje))),Hbs)))),Tma)
(((Mpn,Mge),Dra),((Sso,((Mth,(Mja,(Pho,Pab))),(Hbs,(Afu,((Tac,Tvo),Tvo))))),(((((((((Nme,Xfa),(Ccr,Mlo)),Cje),(Ctr,(Cpn,Ctr))),(((Nme,Rpr),(Hpy,Cje)),(Cpn,Ctr))),(Dra,((Mtu,Syn),(Mtu,Syn)))),(Ape,Sso)),((((Nme,(Vch,((Eco,Buc),Hin))),(Hpy,Cje)),((Bbu,Tpa),(Cpn,(Cpn,Ctr)))),((Bha,Lla),(Uur,(Mpn,Mge))))),(Aae,Tma))))
(((((((((Sau,((Bsu,Bha),Nme)),Sau),(Lla,Spy)),(Uur,(Mpn,Mge))),((Dra,Syn),(Dra,(Mtu,Syn)))),((Sau,Lla),(Dra,(Mtu,Syn)))),((Aae,Hbs),Tma)),((((Nme,((Xfa,(Pae,(Vch,((Eco,Buc),(Hin,Pmu))))),(Xfa,(Pae,(Vch,Hin))))),(Rpr,Mlo)),Hpy),(Sso,((Hbs,(((Afu,Tvo),Afu),Ape)),(Hbs,(Afu,(((Tac,Tvo),Tpa),Tac))))))),((Hbs,Afu),((Mth,(Mja,Pab)),(Hbs,(Tvo,(Afu,(Tac,Tvo)))))))
(((((((((Rpr,(Ccr,Mlo)),(Rpr,(Ccr,Mlo))),(Nme,(Xfa,(Pae,(Vch,((Eco,Buc),((Hin,Pmu),Bbu))))))),((Xfa,(Pae,(Vch,((Eco,Buc),(Hin,Pmu))))),Rpr)),(Hpy,Cje)),((((Cpn,Ctr),Hpy),Ctr),(Cpn,Ctr))),((Sau,(Bsu,Bha)),(Lla,Spy))),((Sso,Ape),(Mja,(Hbs,(Afu,(Tac,Tvo)))))),(Aae,(Aae,Tma)))
((((Ape,Sso),((Mja,((Pho,Pab),Tpa)),((Afu,Tvo),((Hbs,Afu),Hbs)))),(Aae,Tma)),(((((Nme,((Xfa,(Pae,(Vch,(Hin,Pmu)))),(Xfa,(Pae,(Pae,Vch))))),Xfa),(Rpr,((Ccr,Mlo),((Ccr,Mlo),(Ccr,Mlo))))),((Bbu,Bbu),Mtu)),((((Sau,(Bsu,Bha)),(Lla,Spy)),(Uur,(Mpn,Mge))),(((Sau,((Bsu,Bha),(Tac,Tvo))),Spy),(Uur,(Uur,(Mpn,Mge)))))))
((((((((Xfa,(Pae,(Vch,(((Eco,Buc),(Hin,Pmu)),Mja)))),((Rpr,((Ccr,Mlo),(Ccr,Mlo))),Tma)),((Nme,(Xfa,Pae)),(Rpr,(Ccr,Mlo)))),((Hpy,Cje),Cje)),(((Cpn,Ctr),(Cpn,Ctr)),(Cpn,Ctr))),((((((Sau,((Bsu,Bha),Bbu)),((Mja,(Pho,Pab)),(Spy,(Lla,Spy)))),(Uur,(Mpn,Mge))),(Uur,(Mge,Mpn))),(Dra,Lla)),(Dra,Mtu))),((Ape,Sso),Tac)),Tma)
(((((((((Pae,(Vch,((Eco,Buc),(Hin,Pmu)))),(Vch,(Hin,Pmu))),(Xfa,Pae)),(Rpr,(Ccr,Mlo))),(Hpy,Cje)),Hpy),((((Sau,(Bsu,Bha)),Spy),(Uur,(Mpn,Mge))),Dra)),(((Mth,((((Mja,(Pho,Pab)),(Mja,(Pho,Pab))),(Mpn,Mge)),(Mja,Pho))),(((Hbs,(Hbs,(Afu,(Tac,Tvo)))),(Hbs,Afu)),((Hbs,((Afu,(Tac,Tvo)),(Afu,(Tac,Tvo)))),Sso))),(Hbs,Tvo))),(Aae,Tma))
(((((((Nme,((Xfa,(Pae,(Eco,(Hin,Pmu)))),((Xfa,Xfa),(Xfa,(Pae,(Vch,(Eco,(Hin,Pmu)))))))),(Rpr,Mlo)),Cje),((Bbu,((Bbu,Tpa),((Bbu,Tpa),(Bbu,Tpa)))),(Cpn,Ctr))),(((Sau,Bha),Uur),(Dra,(Mtu,Syn)))),(Ape,(((Pho,Pab),Pab),((((Afu,(Tac,Tvo)),(((Hbs,((Afu,Tvo),(Afu,Tac))),((Hpy,Cje),(Hpy,Cje))),(Afu,(Tac,Tvo)))),(Hbs,(Afu,Tvo))),(Hbs,Nme))))),(Aae,Tma))
((((((((Nme,((Xfa,Pae),Xfa)),Rpr),(Nme,Mlo)),(Hpy,Cje)),(((Cpn,Ctr),Cpn),(((Bbu,Tpa),(Bbu,Tpa)),Cpn))),(((((Sau,Bsu),((Sau,(Bsu,Bha)),(Sau,(Bsu,Bha)))),((Lla,Spy),(Lla,Spy))),Uur),(Dra,(Xfa,(Mtu,Syn))))),(((Ape,Sso),(Mth,(Mja,Pho))),(Ape,((Mth,(Pho,Pab)),(Hbs,(Afu,(Tac,Tvo))))))),Aae)
((((((((Xfa,((Pae,(Vch,((Eco,Buc),Hin))),(Pae,(Eco,Buc)))),((Bbu,Tpa),(Bbu,Tpa))),((Rpr,Ccr),(Ccr,Mlo))),Hpy),((Bbu,Tpa),(Cpn,Ctr))),(((Lla,Spy),(Uur,(Mpn,Mge))),(Dra,(Mtu,Syn)))),(((Ape,(Ape,Sso)),(Ape,Sso)),(Hbs,(Mja,(((Hbs,Tac),(Hbs,(Afu,Tvo))),(Hbs,((Afu,Tvo),(Mtu,Syn)))))))),Tma)
((((((Nme,(Xfa,(Pae,Vch))),((Rpr,(Ccr,Mlo)),Sso)),(((Bbu,Tpa),Ctr),(Tpa,Ctr))),((((((Bsu,Bha),(Bsu,Bha)),(Sau,Bsu)),(Lla,Spy)),(Uur,(Mpn,Mge))),(Dra,(Syn,Mth)))),(((((Lla,Spy),((Sau,(Bsu,Bha)),(Lla,Spy))),(Uur,(Mpn,Mge))),Ape),((Mth,((Syn,(Mja,(Pho,Pab))),(Mja,(Pho,Pab)))),(Hbs,(Afu,(Tac,Tvo)))))),Aae)
(((((((((Nme,((Xfa,(Pae,(Vch,(Buc,Pmu)))),Mtu)),(Nme,(Xfa,(Pae,Vch)))),Ccr),((Rpr,(Ccr,Mlo)),(Nme,(Pae,(Vch,((Eco,Buc),Hin)))))),(Hpy,Cje)),((Tpa,(Cpn,Ctr)),(Bbu,(Cpn,Ctr)))),(((Sau,(Bsu,Bha)),(Lla,Spy)),((Mth,(Uur,(Mpn,Mge))),(Uur,(Mpn,Mge))))),((Mth,((Mja,(Pho,Pab)),Mja)),Mth)),Aae)
(((Ape,Sso),((Mth,(Mja,(Pho,Pab))),(((Mth,Mja),(Mth,Mja)),(Hbs,(Hbs,((Afu,((Tac,Tvo),Tvo)),Nme)))))),((((Nme,(Hbs,Hpy)),(Bbu,((Cpn,Ctr),Ape))),((((Nme,Xfa),(Rpr,(Ccr,Mlo))),((Hpy,Cje),Hpy)),((((Pae,(Vch,((Eco,Buc),(Hin,Pmu)))),(Pae,(Vch,((Eco,Buc),Pmu)))),(Rpr,(Ccr,Mlo))),((Bbu,Tpa),Ctr)))),((((Sau,Bha),(Sau,Bsu)),Lla),Uur)))
(((((((Nme,(Xfa,((Pae,((Vch,(Eco,Buc)),(Vch,((Eco,Buc),(Hin,Pmu))))),(Pae,(Vch,Lla))))),(Rpr,(Ccr,Mlo))),(Hpy,Cje)),((((Syn,Afu),(Mtu,Syn)),((Bbu,Tpa),((Cpn,Ctr),(Cpn,Ctr)))),(Hpy,Cje))),((Sau,((Mpn,Mge),(Uur,(Mpn,Mge)))),((Mtu,Syn),(Dra,Mtu)))),(((Ape,Sso),(Ape,Sso)),((Mth,((Mja,(Eco,(Hin,Pmu))),(Pho,Pab))),Hbs))),(Aae,Tma))
((((((((Xfa,((Pae,((Eco,Buc),(Hin,Pmu))),(Pae,(Vch,((Eco,Buc),(Hin,Pmu)))))),(Xfa,(Pae,(Vch,((Eco,Buc),(Hin,Pmu)))))),(Ccr,Mlo)),(Bbu,Ccr)),Hpy),(Tpa,(Cpn,Ctr))),((((Sau,Spy),(Mpn,Mge)),((Sau,(((Bsu,Bha),(Bsu,Bha)),((Bsu,Bha),Bsu))),(Lla,Spy))),(((Mtu,Syn),(Mtu,Syn)),(Mtu,Syn)))),(((Ape,Sso),Ape),((Mth,(Mja,(Pho,Pab))),Hbs)))
(((((Sau,Bha),(Lla,Spy)),(Dra,Syn)),(((Ape,(Nme,(((Pae,((Eco,Buc),(Hin,Pmu))),Bsu),(Xfa,(Vch,((Eco,Buc),(Hin,Pmu))))))),((((Hpy,Cje),((Hpy,Cje),(Hpy,Cje))),(Hpy,Cje)),Hpy)),(Bbu,(Cpn,Ctr)))),((Mth,(((Mth,(((Pho,Pab),Bbu),Mja)),(Mja,Pho)),((Mth,Mja),(Mth,(Mja,((Pho,Pab),Tpa)))))),(Hbs,(Afu,(Tac,Tvo)))))
((Aae,Tma),((((((((Xfa,(Pae,((Vch,((Eco,Buc),(Hin,Pmu))),(Vch,((Eco,Buc),(Hin,Pmu)))))),(Ccr,(Rpr,(Ccr,Mlo)))),((Pae,(Vch,(Eco,Buc))),Rpr)),(Hpy,Cje)),((Bbu,Tpa),(Cpn,Ctr))),((((Sau,Bsu),(Sau,(Bsu,Bha))),Uur),(Mth,((Mja,(Pho,Pab)),Dra)))),(((Mja,(Pho,Pab)),((Afu,(Tac,Tvo)),(Afu,(Tac,Tvo)))),((Mth,(Mja,(Pho,Pab))),(Afu,Tac)))),(Aae,Tma)))
((((((Nme,((Pae,(Vch,((Eco,Buc),(Hin,Pmu)))),Pae)),(Rpr,(Ccr,Mlo))),Cje),(((Spy,((Uur,Mpn),(Hpy,Cje))),(Dra,Hbs)),(((((Sau,(Bsu,Bha)),(Lla,Spy)),(Uur,(Mge,(Mpn,Mge)))),Uur),(Mtu,Syn)))),((Ape,Sso),((Hbs,((Afu,((Tac,Tvo),(Tac,Tvo))),(Afu,(Afu,(Tac,Tvo))))),(Hbs,((Afu,(Tac,Tvo)),(Afu,Pae)))))),Tma)
((((((Nme,(Rpr,(Ccr,Mlo))),(Hpy,Cje)),(((((Bbu,Tpa),(Bbu,Tpa)),(Bbu,Tpa)),(Cpn,Ctr)),((Mtu,Syn),(Dra,Mtu)))),((((((Sau,(Bsu,Bha)),Lla),(((Lla,Spy),(Lla,Spy)),(Bsu,((Sau,(Sau,(Bsu,Bha))),(Lla,Spy))))),(Uur,(Mpn,Mge))),(Dra,Mtu)),(((Sau,(Bsu,Bha)),Spy),Uur))),(((Ape,Sso),((Hbs,(Afu,(Tac,Tvo))),(Hbs,(Afu,Tac)))),((Ape,Sso),((Mth,(Mja,(Pho,Pab))),Rpr)))),Aae)
((((((Xfa,(Pae,(Vch,(Hin,Pmu)))),(Rpr,(Ccr,Mlo))),(((((Bbu,Tpa),(Bbu,Tpa)),((Bbu,Tpa),(Xfa,Vch))),Tpa),(Cpn,Ctr))),((Uur,(((Sau,((Bsu,Bha),Bsu)),Spy),(Uur,((Mpn,Mge),Dra)))),(Dra,((Mtu,Syn),Syn)))),(((Ape,Sso),(Ape,Sso)),(Mth,(Hbs,(Afu,(Tac,Tvo)))))),Tma)
((((((Bbu,Tpa),Ctr),((((Nme,(Xfa,(Pae,(Vch,((Eco,Buc),(Hin,Pmu)))))),(Hpy,Cje)),(Tpa,Sso)),(((((Rpr,Ccr),(Nme,((Xfa,(Pae,Vch)),Xfa))),Dra),Tpa),((Bbu,Tpa),((Cpn,Ctr),(Hbs,((Tac,Tvo),(Tac,Tvo)))))))),(((((Sau,(Bsu,Bha)),Lla),(((Bsu,Bha),(Sau,(Bsu,Bha))),Lla)),(Uur,Mge)),((Dra,((Mtu,Syn),Mtu)),Dra))),Ape),(Tma,Tma))
(((((((Hpy,(((Nme,(Xfa,(Pae,(Eco,Buc)))),(Rpr,(Ccr,Mlo))),Dra)),(Tpa,(Ctr,Ctr))),((((Sau,(Bsu,Bha)),((Sau,(Bsu,Bha)),(Lla,Spy))),Uur),(Dra,(Dra,Mtu)))),(((Hbs,Ape),(Hbs,(Afu,Tac))),Hbs)),(Aae,Tma)),Tma),((Ape,((Mth,(Mja,(Pho,Pab))),(Hbs,(Afu,((Tac,Tvo),Tvo))))),(Aae,Tma)))
((((((((Nme,(Xfa,(Pae,(Vch,((Eco,Buc),(Hin,Pmu)))))),Rpr),((Nme,(Xfa,((Vch,Pmu),Pae))),(Rpr,(Ccr,Mlo)))),(Hpy,Cje)),((Bbu,Tpa),(Cpn,Ctr))),(((Lla,((Sau,Bbu),Uur)),((Dra,(((Mtu,Syn),(Mtu,Syn)),(Mtu,Syn))),(Mtu,Syn))),(((Lla,Spy),((Lla,Spy),(Lla,Spy))),(Uur,(Mpn,Mge))))),((Hbs,Afu),(Tma,(Afu,(Pae,(Vch,Hin)))))),(Aae,Tma))
(((((((Nme,(Rpr,Ccr)),Cje),(((Nme,(Xfa,(Pae,(Vch,((Eco,Buc),(Hin,Pmu)))))),Rpr),Cje)),(Cpn,Ctr)),((Rpr,((Lla,Spy),(Lla,Spy))),((Syn,(Mtu,Syn)),Dra))),((Ape,Sso),((Mth,(Mja,(Pho,Pab))),((Hbs,Afu),(Hbs,(Afu,(Tac,Tvo))))))),(Tma,(Aae,Tma)))
((((((Nme,((Xfa,Vch),(Xfa,(Pae,(Vch,((Vch,((Eco,Buc),(Hin,Pmu))),(Vch,((Eco,Buc),Hin)))))))),(Hpy,Cje)),((Bbu,Tpa),((Cpn,Ctr),Cpn))),(((((Sau,(Bsu,Bha)),Spy),Uur),((((Sau,(Bsu,Bha)),Sau),(Cje,(Lla,Spy))),(Uur,(Mpn,Mge)))),(Dra,(Mtu,Syn)))),((Nme,(Rpr,(Ccr,Mlo))),((Bbu,Tpa),Tma))),(Aae,Tma))
(((((((((Nme,Xfa),(Rpr,(Ccr,Mlo))),((Hpy,Cje),(Hpy,Cje))),((((Bbu,Tpa),(Cpn,Ctr)),((Bbu,Tpa),(Cpn,Ctr))),(Bbu,((Nme,(Xfa,(Pae,Vch))),(Rpr,(Ccr,Mlo)))))),(Hpy,Cje)),((Sau,(Bsu,Bha)),(Lla,Spy))),((Ape,Sso),(((Mth,(Mja,(Pho,Pab))),(Hbs,(Afu,(Tac,Tvo)))),(((Mth,Mja),(Mth,(Mja,Pho))),(Hbs,(Tac,(Tac,Tvo))))))),(Aae,Tma)),(((Ape,Sso),((Pho,Pab),Hbs)),(Aae,Tma)))
((((((Nme,(Xfa,((Pae,(Vch,(Eco,Buc))),(Pae,Mth)))),(Rpr,(Ccr,Mlo))),(Ctr,Aae)),(((Lla,Spy),(Nme,((Xfa,(Pae,(Vch,((Eco,Buc),(Hin,Pmu))))),(Xfa,(Vch,((Eco,Buc),(Hin,Pmu))))))),(Hpy,Cje))),((Uur,(Mpn,Mge)),(((((Sau,(Bsu,Bha)),(Lla,Spy)),((Sau,(Spy,(Bsu,Bha))),Sau)),(Mpn,Mge)),Dra))),((Sso,(Hbs,(((Tac,Tvo),(Afu,(Tvo,Dra))),Afu))),((Ape,Sso),(Ape,Sso))))
((((((Nme,(Xfa,(Vch,Hin))),(Rpr,Ccr)),(Hpy,Cje)),((((((Lla,Spy),((Sau,(Bsu,Bha)),(Lla,Spy))),Uur),(Mpn,Mge)),(((Sau,Bha),(Lla,Spy)),((Lla,Spy),Uur))),((((Sau,(Bsu,Bha)),(Lla,Spy)),(Mge,Dra)),(Mtu,Syn)))),(Ape,((Mth,(Mja,(Pho,Pab))),(Hbs,(Afu,(Tac,Tvo)))))),(Aae,Tma))
(((((((Nme,((Xfa,((Pae,(Vch,(Eco,(Hin,Pmu)))),Pae)),(Xfa,(Vch,Uur)))),((Rpr,(Ccr,Mlo)),(Rpr,(Ccr,Mlo)))),((Hpy,Cje),(Hpy,Cje))),((Bbu,Tpa),(Ctr,((Cpn,(Cpn,Ctr)),(Cpn,Ctr))))),(Ape,((((Mth,(Pho,Pab)),(Mth,(((Mja,(Pab,((Pho,Pab),Mtu))),Mja),(Nme,(Xfa,Xfa))))),(Mth,Mja)),(Hbs,(Afu,(Tac,Tvo)))))),(((Sau,(Bsu,Bha)),Bha),Dra)),Aae)
((((((Xfa,((Ccr,Mlo),(Rpr,(Ccr,Mlo)))),(Rpr,(Ccr,Mlo))),(Cpn,Ctr)),((Lla,(Mpn,Mge)),(Dra,((Mtu,Syn),Syn)))),(((Ape,Sso),(((Nme,((Xfa,(Pae,((Eco,Buc),(Hin,Pmu)))),(Xfa,(Pae,((Vch,(Eco,Buc)),Vch))))),(Ccr,Mlo)),(Hpy,(Mth,(Mja,(Pho,Pab)))))),((Afu,((Tac,Tvo),Tvo)),(Afu,(Tac,Tvo))))),Tma)
((((Bbu,(Tpa,((Cpn,Ctr),((Cpn,Ctr),(Cpn,Ctr))))),((((Sau,(Bsu,Bha)),(Lla,Spy)),(Mpn,Mge)),Dra)),((((((Xfa,Pae),(Rpr,(Ccr,Mlo))),(Cje,Hpy)),(((Nme,(Xfa,(Xfa,(Pae,Vch)))),(Cpn,Ctr)),(Hpy,Cje))),((Tpa,(Bbu,(Xfa,(Pae,(Vch,(Eco,(Hin,Pmu))))))),Ape)),(Dra,((Mtu,Syn),(Xfa,(Pae,(Pae,(Vch,((Eco,Buc),(Hin,Pmu)))))))))),(Tma,(Aae,Tma)))
((((((Nme,(Xfa,(Pae,(Vch,((Eco,Buc),(Hin,Pmu)))))),(Rpr,((Ccr,Mlo),(Ccr,Mlo)))),Hpy),((Tpa,(Cpn,Ctr)),((Bbu,Tpa),Cpn))),((Uur,(((Mpn,Mge),(Mpn,Mge)),Bbu)),(((Sau,Bsu),(Lla,Spy)),(Mtu,Syn)))),((Ape,(Ape,Sso)),((Mth,Mja),((Hbs,(Afu,(Tac,Tvo))),Hbs))))
((((((((Nme,(Pae,(Vch,(Eco,(Hin,Pmu))))),Rpr),Cje),Bbu),(Cje,Cje)),(((((Sau,(Bsu,Bha)),(Lla,Spy)),(Uur,(Mpn,Mge))),Dra),(Dra,(((Mtu,Syn),(Mtu,Syn)),Mtu)))),(((Ape,Sso),Sso),((Mth,((Mja,(Pab,Pab)),Pab)),(Hbs,(Afu,(Tac,Tvo)))))),Aae)
(((((((Nme,(Xfa,(Pae,(Vch,(Hin,Pmu))))),(Rpr,(Ccr,Mlo))),((Hpy,Cje),(Hpy,Cje))),((((Sau,(Bsu,Bha)),(Uur,(Uur,(Mpn,Mge)))),((Dra,(Mtu,Syn)),(Mtu,Syn))),(Lla,(Uur,(Mpn,Mge))))),((Mpn,Mge),((Mtu,Syn),(Pho,Pab)))),((Ape,Sso),((Mth,((Mja,(Pho,Pab)),(Mja,(Pho,Pab)))),(Hbs,Afu)))),(Aae,Tma))
((Aae,Tma),(((((((Nme,(Xfa,Pae)),(Ccr,Mlo)),((Hpy,Cje),((Hpy,Cje),(Hpy,Cje)))),(Rpr,Cje)),((Tpa,Tpa),(Cpn,Ctr))),(((((Sau,(Bsu,Bha)),(Lla,Spy)),(Sau,Bsu)),(Mpn,Mge)),(Dra,(Mtu,Syn)))),((Aae,Tma),((Ape,Sso),((Mth,(Mja,Pho)),((Hbs,(Tac,Tvo)),(Hbs,Cje)))))))
(((((((Nme,((Xfa,(Pae,(Vch,((Eco,Buc),(Hin,Pmu))))),Xfa)),(Rpr,(Ccr,Mlo))),Hpy),((Bbu,Tpa),(Cpn,Ctr))),((Dra,(Mtu,Syn)),((Uur,((Mpn,Mge),Mge)),Dra))),((Ape,Sso),((Mth,(Hbs,((Afu,((Tac,Tvo),Cje)),(Afu,(Pho,Pab))))),((Mth,(Mja,Pab)),(((Bsu,Bsu),(Lla,Spy)),(Uur,(Mpn,Mge))))))),Aae)
(((((((((Rpr,Mlo),(Rpr,Mlo)),Rpr),((Nme,(Xfa,(Pae,(Vch,((Eco,Buc),Pmu))))),(Rpr,Ccr))),((Hpy,Cje),Sso)),((Bbu,Ctr),((Bbu,Tpa),Dra))),(((((((Bsu,Bha),Lla),(((Bsu,Bha),(Sau,(Bsu,Bha))),(Lla,Spy))),(((Sau,Bsu),Spy),((Sau,(Bsu,Bha)),(Lla,Spy)))),((Tac,Tvo),Tvo)),Syn),(Sau,(Uur,Xfa)))),(Sso,((Mth,(Mja,Pab)),(Mth,(Pho,Pab))))),((Aae,Tma),(Tma,(Aae,Tma))))
(((((((Xfa,(Hpy,Cje)),Hpy),(Tpa,(Cpn,Ctr))),((((Sau,Bha),(Lla,Spy)),Ape),(Mtu,(Dra,(Mtu,Syn))))),Ape),(((((Rpr,((Ccr,Mlo),Hbs)),Cje),(Bbu,(Cpn,Ctr))),(((Sau,(Bsu,Bha)),(Uur,Mge)),((Dra,Mtu),((Dra,((Mtu,Syn),(Mtu,Syn))),(Dra,(Mtu,Syn)))))),((Ape,Sso),((Hbs,(Afu,((Tac,Tvo),(Tac,Tvo)))),((Mth,Mja),(Mth,(Mja,(Pho,Pab)))))))),Aae)
((((((Nme,((Pae,(Vch,((Eco,Buc),(Hin,Pmu)))),(Pae,((Eco,Buc),(Hin,Pmu))))),(Hpy,Cje)),((Bbu,Tpa),(((Cpn,Ctr),(Ctr,(Xfa,(Pae,(Vch,((Eco,Buc),(Hin,Pmu))))))),(Bbu,(Cpn,Ctr))))),((((Sau,(Bsu,Bha)),Spy),((Mpn,Mge),(Dra,(Mtu,Syn)))),((Lla,Spy),(Uur,Mpn)))),(Ape,(Afu,((Tac,Tvo),Tvo)))),(Aae,(Aae,Tma)))
(((((((((Hpy,Cje),(Rpr,(Ccr,Mlo))),Sso),(Hpy,(Hpy,Cje))),(((Nme,(Xfa,(Pae,(Eco,Pmu)))),(Rpr,(Mlo,(Ccr,Mlo)))),Cje)),(Bbu,Tpa)),((((Uur,((Mpn,Mge),(Ccr,Mlo))),(Dra,Syn)),(Dra,(Mtu,Syn))),(Sau,Dra))),((Ape,Sso),(((Nme,(Mja,(Pho,Pab))),Mth),(Afu,(Tac,Tvo))))),((Aae,Tma),(Aae,Tma)))
((((((Xfa,(Vch,((Eco,Buc),(Hin,Pmu)))),(Rpr,(Ccr,Mlo))),Tpa),(((((Lla,Spy),((((Sau,(Bsu,Bha)),(Bsu,Bha)),(Spy,(Lla,Spy))),(Uur,((Mpn,Mge),Bbu)))),(Dra,(Dra,(Mtu,Syn)))),Aae),((Ape,Sso),((Mth,((Tac,Tvo),(Tvo,Tvo))),((Mth,(Mja,Pab)),((Hbs,(Afu,(Afu,(Tac,Tvo)))),(Hbs,(Afu,(Tac,Tvo))))))))),(Ape,(Mja,Pho))),(Aae,Tma))
((((((((Vch,((Eco,Buc),(Hin,Pmu))),(Rpr,(Ccr,Mlo))),(Hpy,Cje)),(((Cpn,Ctr),(Ctr,(Cpn,Ctr))),((Cpn,Ctr),Ctr))),(Mtu,Syn)),((((Sau,(Bsu,Bha)),(Lla,Spy)),(Mpn,Mge)),((Mtu,((Mtu,Syn),(Mtu,Syn))),(Dra,(Mtu,Syn))))),((Mth,Mja),(Hbs,(Afu,(Tac,Tvo))))),(Aae,Tma))
((((((Nme,((Xfa,(Pae,Vch)),(Xfa,(Pae,(Vch,((Hin,Nme),Mja)))))),(Rpr,Mlo)),(Hpy,Cje)),((Bbu,Tpa),(Cpn,Ctr))),(((Sau,(Bsu,Bha)),(Lla,Spy)),(Uur,(Mpn,Mge)))),((Ape,Sso),((Mth,(Pho,Pab)),(Hbs,(Afu,(Tac,Tvo))))))
((((((((Pae,((Eco,Buc),Pmu)),(Mpn,Mge)),(Mge,(Uur,((Mpn,Mge),(Mpn,Mge))))),((Sau,(Bsu,Bha)),Lla)),((((Nme,Xfa),(Rpr,(Ccr,(Ccr,Mlo)))),(((Nme,(Xfa,(Pae,Vch))),((Nme,Xfa),Rpr)),(Hpy,Cje))),((Bbu,Tpa),(Cpn,Ctr)))),((Mja,(Pho,Pab)),(Mja,Pho))),(Aae,Tma)),(Tma,((((Mth,Sso),(Mth,Mja)),Aae),Tac)))
(((((((Nme,((Eco,Buc),Hin)),((Nme,(Xfa,(Pae,(Vch,((Eco,Buc),Pmu))))),(Ccr,Mlo))),((((Xfa,((Pae,Vch),Pae)),Aae),((Rpr,(Ccr,Mlo)),((Ccr,Mlo),((Rpr,(Ccr,Mlo)),(Rpr,(Rpr,(Ccr,Mlo))))))),(Hpy,Cje))),(((Bbu,Tpa),(Bbu,Tpa)),(Cpn,Ctr))),(((Sau,(Lla,Spy)),Ape),Dra)),((Ape,Sso),((Mja,Pho),(Hbs,(Afu,((Tac,Tvo),Ctr)))))),(Aae,Tma))
((((((Nme,(Pae,(Vch,(Buc,Pmu)))),(Nme,(Xfa,(Pae,(Vch,((Eco,Buc),(Hin,Pmu))))))),(Hpy,Cje)),((((Sau,Bsu),(Lla,Spy)),(Uur,Uur)),(((Dra,(Mtu,Syn)),Dra),Syn))),((Ape,Sso),(((Mth,(Mja,(Pho,Pab))),(Hbs,(Afu,((Tac,Tvo),(Tac,Tvo))))),((Hbs,((Afu,(Tac,Tvo)),(Afu,(Tac,Tvo)))),Cpn)))),(Aae,Tma))
(((((Uur,(((Sau,((Bsu,Bha),Mpn)),(Lla,Spy)),(Mpn,Mge))),Dra),((((Bsu,Bha),(Sau,(Bsu,Bha))),(Lla,Spy)),(Mtu,Syn))),((((Mth,(Mja,Pho)),(Hbs,(Afu,Tvo))),((Sso,Ape),Ape)),(((((Nme,Xfa),(Ccr,Mlo)),Hpy),((Bbu,(Cpn,Ctr)),(((Bbu,Tpa),((Cpn,Ctr),Cpn)),(Cpn,Ctr)))),((((Mja,Pab),(Mja,(Pho,Pab))),(Hbs,(Afu,Tac))),(Mth,Mja))))),(Aae,Tma))
(((((((((Nme,(Xfa,(Pae,(Vch,(((Eco,Buc),Pmu),(Eco,Buc)))))),Rpr),((Nme,(Xfa,(Vch,(Hin,Pmu)))),Rpr)),Hpy),((Bbu,Tpa),Sso)),(((Rpr,(Ccr,Mlo)),(Rpr,(Mlo,(Ccr,Mlo)))),Cje)),(((Cpn,Ctr),((((Bsu,Bha),((Lla,Spy),Cpn)),(Uur,((Mpn,Mge),(Mpn,Mge)))),(Uur,(Mpn,Mge)))),(Dra,(Mtu,Syn)))),(Ape,Sso)),Aae)
((((((((((Xfa,Pae),Xfa),((Xfa,(Pae,(Pae,(Vch,((Eco,Buc),(Hin,Pmu)))))),(Xfa,((Vch,(Buc,(Hin,Pmu))),Pae)))),Mlo),(Hpy,Cje)),((Cpn,Ctr),(Cpn,Ctr))),(((((Lla,Spy),Dra),((Sau,((Bsu,Bha),(Bsu,(Bsu,Bha)))),Lla)),(Uur,(Mpn,Mge))),(((Sau,(Bsu,Bha)),(Lla,Spy)),Uur))),(((Ape,Sso),(Sso,(Ape,Sso))),(Ape,(Ape,Sso)))),(Sso,((Mth,(Mja,(Pho,Pab))),Hbs))),(Tma,(Aae,Tma)))
(((((((Pab,(Mja,(Pho,Pab))),Tpa),(Ctr,Ctr)),(((Nme,(Xfa,(Pae,(Vch,((Eco,Buc),(Hin,Pmu)))))),(Rpr,(Ccr,Mlo))),((Hpy,Cje),(Hpy,Cje)))),(((((Bsu,Bha),(Lla,Spy)),((Uur,(Mpn,Mge)),Uur)),(Sau,(Uur,(Mpn,Mge)))),(Dra,(Mtu,(Mtu,Syn))))),(Ape,Sso)),(Aae,Tma))
(((((((Rpr,(Ccr,Mlo)),(((Xfa,(Pae,(((Eco,Buc),(Hin,Pmu)),(Vch,Buc)))),((Rpr,((Ccr,Xfa),Mlo)),Dra)),((Xfa,(Pae,(Vch,Cje))),(Rpr,(Ccr,Mlo))))),(Hpy,Cje)),(((Bbu,Tpa),(Bbu,Tpa)),(Tpa,Ctr))),((((Sau,(Bsu,Bha)),Spy),(Uur,(Mpn,Mge))),(((Mtu,Syn),Syn),(Mtu,Syn)))),((Ape,Sso),((Mth,Hbs),(Dra,(Mtu,Syn))))),(Aae,Tma))
((((((((Xfa,(Pae,(Vch,(Eco,(Hin,Pmu))))),(Xfa,(Pae,(Vch,Pmu)))),(Rpr,((Ccr,Mlo),(Ccr,Mlo)))),(Hpy,Cje)),(Cpn,Ctr)),((((Sau,Bha),(Lla,Spy)),Uur),((Sau,(Bsu,Bha)),(Dra,(Mtu,Syn))))),(((Ape,Sso),(Ape,Sso)),((Mth,(Mja,(Pho,Pab))),(Hbs,(Afu,(Tac,Tvo)))))),(Aae,Tma))
(((((Nme,(Xfa,((Xfa,(Pae,(Eco,(Hin,Pmu)))),(Xfa,(Pae,Vch))))),((Bbu,Tpa),(Cpn,Ctr))),(((Uur,Mpn),((((Sau,(Bsu,Bha)),((Lla,Spy),(Afu,(Tac,Tvo)))),(((Sau,Bsu),((Sau,(Bsu,Bha)),Sau)),Spy)),((Uur,(Mpn,Mge)),(Uur,(Mpn,Mge))))),(Dra,(Mtu,Syn)))),(Sso,(Ape,((Mth,(Mja,(Pho,Pab))),(Hbs,((Afu,((Tac,Tvo),(Tac,Tvo))),(Afu,(Tac,Tvo)))))))),(Aae,Tma))
((((((((Nme,Xfa),((Rpr,Ccr),(Rpr,(Ccr,Mlo)))),Cje),Bbu),(((((Rpr,(Ccr,Mlo)),(Rpr,(Ccr,Mlo))),Cje),(Hpy,Cje)),((((Tpa,(Bbu,Tpa)),((Bbu,Tpa),Bbu)),(Cpn,Ctr)),Cpn))),((((Sau,(Lla,Spy)),Sau),((Uur,(Mpn,Mge)),(Uur,Mge))),(Dra,((Bbu,(Mtu,Syn)),((Mtu,Syn),Syn))))),(((Ape,Sso),(Ape,Sso)),((Mth,(Pho,(Pho,Pab))),((Afu,(Tac,Tvo)),(Hbs,Mth))))),(Aae,Tma))
(((((((Nme,(Xfa,(Pae,Pae))),((Rpr,(((Ccr,Mlo),(Ccr,Mlo)),Cje)),Rpr)),(Hpy,(Cje,(Hpy,Cje)))),(Cpn,Ctr)),(Uur,(Uur,(Mpn,Mge)))),((Aae,Aae),Aae)),(((((Nme,(Xfa,(Pae,(Vch,(Eco,Buc))))),(Ccr,Mlo)),(((Bsu,Bha),(Bsu,Bha)),((Dra,(Mtu,Syn)),(Mtu,Syn)))),((Ape,Sso),((Mth,(Mja,(Pho,Pab))),(Hbs,(Afu,(Tac,(Tac,Tvo))))))),(Aae,Tma)))
((((((Ccr,Mlo),Aae),(Hpy,(Hpy,Cje))),((Bbu,Tpa),(Cpn,Ctr))),(((((Sau,(Bsu,Bha)),(Lla,Spy)),(Uur,(Mpn,Mge))),(Dra,(Mtu,Syn))),((Lla,Spy),Mge))),(Ape,(((Afu,(Tac,Tvo)),(Hbs,Pae)),(Hbs,((Afu,((Tac,Tvo),Sau)),(Pae,(Pae,(Vch,((Eco,Buc),(Hin,Pmu))))))))))
((((((Nme,(Xfa,(Vch,((Eco,Buc),(Hin,Pmu))))),(Rpr,((Ccr,Mlo),(Mtu,Syn)))),(Hpy,Cje)),(((Bbu,Tpa),Tpa),(Cpn,Ctr))),((((((Sau,Bsu),Spy),Uur),(((((Sau,Bha),((Sau,(Bsu,Bha)),(Sau,Bha))),Lla),(((Sau,(Bsu,Bha)),Lla),(Sau,((Bsu,Bha),Bsu)))),(Uur,((Mpn,Mge),(Mge,(Mpn,Mge)))))),(Uur,Mge)),Syn)),(((Ape,Sso),((Mth,(Mja,(Pho,Pab))),Hbs)),Ape))
(((((((Rpr,Mlo),((Nme,(Xfa,(Pae,(Vch,((Eco,Buc),(Hin,Pmu)))))),((Rpr,(Ccr,Mlo)),Tma))),((Nme,(Xfa,(Pae,(Vch,(Eco,Pmu))))),(Ccr,Mlo))),((Bbu,Tpa),(Bbu,Tpa))),((((Bsu,Bha),Spy),(Uur,(Mpn,Mge))),(Dra,(Mtu,Syn)))),((Ape,Sso),((Mth,Mth),(Mth,(Mja,(Pho,Pab)))))),Aae)
(((((Ape,Sso),Sso),(Mth,((Mja,(Pho,Pab)),((Mja,Pab),(Mja,Sso))))),(((Tpa,(Cpn,(Cpn,Ctr))),((((Nme,(Xfa,(Pae,((Eco,Buc),Pmu)))),(Rpr,(Ccr,Mlo))),(((Cje,((Cje,Cje),(Hpy,Cje))),(Hpy,Cje)),(Hpy,(Hpy,Cje)))),Ctr)),((Lla,(((Sau,(Bsu,Bha)),(Lla,Spy)),(Uur,(Mpn,Mge)))),Dra))),(Aae,Tma))
(((Ape,Sso),Ape),((((((Xfa,(Pae,(Vch,Eco))),Mth),((Nme,(Xfa,((Vch,((Eco,Buc),(Hin,Pmu))),(Pae,(Vch,(Hin,Pmu)))))),(Rpr,(Ccr,Mlo)))),(Hpy,Cje)),(((Sau,(Bsu,Bha)),(Lla,Spy)),(((Dra,(Mtu,Syn)),Dra),(Dra,(Mtu,Syn))))),(((((Ape,Sso),(Ape,Sso)),Ape),(Ape,Sso)),(((Mth,(Mja,Mpn)),(Mth,((Mja,(Pho,Pab)),Hbs))),(Hbs,Afu)))))
(((((Nme,(Xfa,(Pae,(Vch,((Eco,Buc),(Hin,Pmu)))))),(Rpr,Ccr)),(((Bbu,Tpa),Bbu),(Cpn,Ctr))),((((Mtu,Syn),((Lla,Spy),(Uur,(Uur,(Mpn,Mge))))),(((Sau,(Bsu,Bha)),(Spy,(Lla,Spy))),Mpn)),((Dra,Mtu),Dra))),((Ape,Sso),(Mth,(Mja,(Pab,(Pho,Pab))))))
(((((Xfa,(Pae,(Vch,(Hin,Pmu)))),((Nme,((Xfa,(Pae,Vch)),((Afu,((Tac,Tvo),(Tac,Tvo))),Afu))),(Rpr,(Ccr,Mlo)))),((Bbu,Tpa),(((Cpn,Ctr),(Cpn,Ctr)),((Cpn,Ctr),Cpn)))),((Uur,Mpn),(((Sau,(Bsu,Bha)),(Spy,((Lla,Spy),Tvo))),((Uur,Mge),Uur)))),((Sso,(Mth,Mja)),(((Ape,Sso),(Hbs,(Tac,Tvo))),(Cje,(Tma,Cpn)))))
(((((((((Rpr,Mlo),(Nme,((Nme,((Xfa,(Pae,Spy)),(Xfa,((Pae,(Vch,(Hin,Pmu))),(Pae,(Buc,(Pmu,Ape))))))),(Ccr,Mlo)))),(Nme,(Xfa,(Pae,(Buc,(Hin,Pmu)))))),((Hpy,Cje),(((Hpy,Cje),Hpy),Hpy))),Sso),(Cpn,Ctr)),((Ape,Sso),(((Sau,((Bsu,Bha),(Bsu,Bha))),(Lla,Spy)),(Uur,(Mpn,Mge))))),(Tma,Aae)),((Ape,Sso),(Mth,((Mja,(Pho,Pab)),Mth))))
(((((((Nme,(Pae,Vch)),(Rpr,Ccr)),((Nme,(Xfa,(Pae,(Vch,((Eco,Buc),((Hin,Pmu),Hin)))))),Ccr)),(Hpy,Cje)),((((Bsu,(Lla,Spy)),Tma),Uur),(Mtu,Syn))),((Ape,((((Lla,Spy),(Bha,(Spy,(Lla,Spy)))),(Uur,((Mpn,Mge),(Uur,(Mpn,Mge))))),(Dra,Cje))),((Mth,((Mja,(Pho,Pab)),(Mja,(Pho,Pab)))),(Hbs,(Afu,(Tac,Tvo)))))),(Aae,Tma))
((((((Nme,Ape),(Rpr,(Ccr,Mlo))),((((Xfa,Pae),Xfa),(Pae,((Vch,(Buc,(Hin,Pmu))),Pae))),(Pae,(Vch,((Eco,Buc),(Hin,Pmu)))))),(Ape,((Bbu,Tpa),(Cpn,(Cpn,Ctr))))),(((Sau,Bha),(Lla,Spy)),(((Sau,(Sau,Bsu)),Lla),(Uur,((Mpn,Mge),Mpn))))),(Ape,((Mth,((Mja,(Pho,Pab)),(Mja,((Pho,Pab),(Pho,Pab))))),(Afu,(Tac,Tvo)))))
(((((((Nme,((Xfa,(Pae,Vch)),(Cpn,Ctr))),(Rpr,((Ccr,Mlo),Nme))),(Hpy,Cje)),(((Bbu,(Bbu,Tpa)),Ctr),(Cpn,Ctr))),(((Nme,(Xfa,(Pae,(Vch,(Buc,(Hin,Pmu)))))),Rpr),((Bbu,Tpa),((Cpn,Ctr),(Dra,(Syn,(Mpn,Mge))))))),((((((Bsu,Bha),Sau),(Lla,Spy)),((Mpn,Mge),Uur)),(Dra,Mtu)),(Mpn,Mge))),((Sso,Ape),((Mja,((Pho,Pab),Pab)),((Afu,Tvo),Hbs))))
(((((Sau,(Bsu,Bha)),(Syn,Mth)),((Ape,Sso),((Mth,((Mja,(Pho,Pab)),(Mja,Pab))),(Hbs,Afu)))),((((((Nme,(Pae,(Vch,(Hin,Pmu)))),(Rpr,(Ccr,Mlo))),((Hpy,Cje),((Hpy,Cje),((Hpy,Cje),(Hpy,Cje))))),(((Lla,Spy),((Uur,(Mpn,Mge)),(Uur,(Mpn,Mge)))),((Sau,(Bsu,Bha)),Lla))),(Sso,((Afu,(Tac,Tvo)),Hbs))),((Cpn,((Sau,(Bsu,Bha)),Tma)),((Ape,(Ape,Sso)),Hbs)))),(Aae,Tma))
(((((((((Nme,(Xfa,((Pae,Vch),(Pae,(Vch,((Eco,Buc),Pmu)))))),((Rpr,Ccr),(Rpr,(Ccr,Mlo)))),Cje),(Bbu,Tpa)),((Bbu,Tpa),(Cpn,Ctr))),((((Sau,(Bsu,Bha)),((Lla,Spy),Sso)),(((Uur,(Mpn,Mge)),Uur),(Uur,(Mpn,Mge)))),(Mtu,Syn))),(((Nme,(Hpy,Cje)),((Aae,Cpn),Ctr)),((Aae,(Uur,(Mpn,Mge))),(((Mtu,Syn),Mtu),(Dra,Nme))))),(((Ape,Sso),Sso),Mja)),Aae)
((((((Hpy,Cje),Hpy),(((Bbu,Tpa),Tpa),((Cpn,Ctr),((Cpn,Ctr),Cpn)))),(((((Nme,(Xfa,(Pae,(Vch,((Eco,Buc),(Hin,Pmu)))))),(Xfa,Pae)),(Rpr,(Ccr,Mlo))),(Hpy,Cje)),(((Bbu,Tpa),(Bbu,(Bbu,Tpa))),((((Bbu,Tpa),Bbu),(Sau,Bsu)),Ctr)))),(((Mth,(Mja,(Pho,Pab))),(Dra,((Mtu,Syn),(Mtu,Syn)))),(((Sau,(Bsu,Bha)),(Lla,Spy)),((Dra,(Mtu,Syn)),Syn)))),(Aae,Tma))
(((((Nme,(Pae,Vch)),((Nme,(Cpn,Ctr)),((Bbu,(Bbu,Tpa)),Ctr))),(((((Bsu,(Lla,Spy)),((Sau,(Bsu,Bha)),(Lla,Spy))),(Uur,(Mpn,Mge))),Aae),(Dra,(((Mtu,Syn),(Mtu,Syn)),Mtu)))),(((Ape,Sso),((Hbs,(Afu,(Tac,Tvo))),((Ape,Sso),((Mth,(Mja,((Pho,Pab),Mlo))),(Dra,(Mtu,Syn)))))),(Ape,(Hbs,((Afu,(Tac,Tvo)),(Afu,Tac)))))),(Aae,Tma))
((((((((Rpr,Ccr),(Mth,(Mja,Pab))),(Rpr,(Ccr,Mlo))),Hpy),((((Xfa,(Pae,(Vch,(((Eco,Buc),(Hin,Pmu)),((Eco,Buc),(Hin,Pmu)))))),Rpr),(Hpy,Cje)),Ctr)),(((Mpn,Mge),(((Mtu,Syn),(Mtu,Syn)),Dra)),(Spy,((((Bsu,Bha),(Lla,Spy)),(Uur,Mge)),Uur)))),(Mth,((Hbs,((Afu,(Tac,Tvo)),(Afu,Tvo))),(Hbs,((Afu,(Tac,Tvo)),Tac))))),(Aae,Tma))
((((Dra,((Mtu,Syn),(Mtu,Syn))),(((((Nme,((Xfa,(Pae,((Eco,Buc),(Hin,Pmu)))),(Xfa,(Pae,Vch)))),Cje),(((((Afu,Tac),(Bbu,Tpa)),Tma),Ctr),((Bbu,Tpa),((Cpn,Ctr),(Cpn,Ctr))))),((((Nme,(Xfa,(Pae,(Vch,((Eco,Buc),(Hin,Pmu)))))),Mlo),(Hpy,Cje)),((Bbu,Tpa),(Cpn,Ctr)))),((((Sau,(Bsu,Bha)),(Lla,Spy)),(Mpn,Mge)),(Dra,(Mtu,Syn))))),(Sso,Afu)),(Aae,Tma))
((((((Nme,(((Xfa,(Pae,(Vch,(Vch,(Buc,Hin))))),(Xfa,(Pae,(Buc,(Hin,Pmu))))),(Xfa,(Vch,(Eco,(Hin,Pmu)))))),(Rpr,(Ccr,Mlo))),(Hpy,Cje)),((Spy,((Uur,(Mpn,Mge)),(Mpn,Mge))),(Dra,(Mtu,Syn)))),((Mth,(Mja,(Pho,Pab))),(Hbs,(Afu,(Tac,Tvo))))),(Aae,Tma))
((((((Nme,(Xfa,((Pae,(Vch,((Eco,Buc),Pmu))),(Pae,((Vch,((Eco,Buc),(Hin,Pmu))),(Vch,(Buc,(Hin,Pmu)))))))),(Rpr,((Ccr,Mlo),Mlo))),((Bbu,Tpa),(Cpn,Ctr))),(((((Sau,Bha),Spy),Uur),(((Bsu,Bha),Lla),Uur)),(Dra,(Syn,Sso)))),(Sso,(((Mth,(Mja,(Pho,Pab))),(Mth,(Mja,(Pho,Pab)))),(Hbs,Hbs)))),Aae)
(((((((Nme,(Xfa,((Pae,(Vch,((Eco,Buc),Pmu))),Tma))),(Rpr,(((Ccr,Mlo),(Ccr,Mlo)),Aae))),(Hpy,Cje)),((Bbu,Tpa),(Cpn,Ctr))),(Uur,((Dra,Syn),(Dra,(Mtu,Syn))))),(((Ape,Sso),(Ape,Sso)),(((Mth,(Mja,(Pho,Pab))),(Hbs,((Tac,Tvo),(Afu,(Tac,Tvo))))),((Mth,(Mja,(Pab,(Pho,Pab)))),(((Mth,((Pho,Pab),(Pho,Pab))),(Mth,(Mja,(Pho,Pab)))),(Hbs,(Afu,(Tac,Hbs)))))))),(Aae,Tma))
(((((Ccr,Mlo),(Cje,(Hpy,Cje))),((((Sau,((Bsu,Bha),Spy)),(Lla,Spy)),(Cje,(Uur,Mge))),(Dra,Syn))),((((Xfa,(Pae,(Vch,((Eco,Buc),Pmu)))),((((Vch,((Eco,Buc),(Hin,Pmu))),(Xfa,((Pae,Vch),(Pae,(Vch,((Eco,Buc),(Hin,Pmu))))))),Xfa),Mth)),((Bbu,Tpa),Cpn)),(((Hpy,Cje),((Nme,(Xfa,(Vch,Eco))),(Rpr,(Ccr,Mlo)))),((Bbu,Tpa),(Cpn,Ctr))))),((Ape,Sso),(Afu,Tvo)))
((((((Nme,(Xfa,(Pae,(Vch,((Eco,Buc),(Hin,Pmu)))))),(Rpr,(Ccr,Mlo))),(((Bbu,Tpa),(Cpn,Ctr)),((Bbu,Tpa),(Cpn,Ctr)))),((Ape,Sso),((((Ape,Sso),Ape),((Mth,Mja),Hbs)),((Ape,Sso),(((Ape,Sso),Sso),(Mth,(Pho,Pab))))))),(Aae,Tma)),(((((Sau,(Bsu,Pab)),Uur),(Dra,((Mtu,Syn),((Syn,Mtu),(Mtu,Syn))))),(Ape,Sso)),(Aae,Tma)))
((((((((Nme,(Xfa,(Pae,(Vch,Xfa)))),Rpr),Hpy),((Bbu,Tpa),(((Cpn,(Cpn,Ctr)),(Mtu,Syn)),(Cpn,Ctr)))),(((Nme,((Xfa,(Pae,(Vch,((Eco,Buc),(Hin,Pmu))))),(Pae,Vch))),(Rpr,(Ccr,Mlo))),(Tpa,(Cpn,Ctr)))),(((Mpn,Mge),((((Sau,(Bsu,Bha)),((Bsu,Bha),Sau)),(Lla,Spy)),((Sau,((Bsu,Bha),(Bsu,Bha))),(Mtu,Syn)))),(Dra,(Mtu,Syn)))),(Hbs,(Afu,(Tvo,(Tac,Tvo))))),Tma)
((((((Rpr,(Ccr,Mlo)),(Rpr,((Ccr,Mlo),Ccr))),((Hpy,Cje),(Hpy,Cje))),((((Nme,(Xfa,(Pae,(Vch,(((Eco,Buc),(Hin,Pmu)),Afu))))),(Rpr,(Ccr,Mlo))),(Hpy,Cje)),((Bbu,((Cpn,Ctr),(Cpn,Ctr))),((Bbu,Tpa),(Ctr,Ctr))))),((((Bsu,Bha),Lla),((Mpn,Mge),Mge)),((Dra,(Syn,Ape)),(Dra,Mtu)))),(((Mth,((Mja,(Pho,Pab)),((Mja,(Pho,Pab)),Mth))),(Hbs,(Tac,Tvo))),(Sso,Mja)))
(((((Nme,((Hpy,Cje),Hpy)),(Aae,(Ctr,(Cpn,Ctr)))),(Uur,Dra)),(Ape,Sso)),(((((((Rpr,Ccr),Xfa),Cje),(Dra,Cje)),(((Nme,(Xfa,(Vch,((Eco,Buc),(Hin,Pmu))))),((Ccr,(Ccr,Mlo)),(Rpr,(Ccr,Mlo)))),(Hpy,Cje))),((((Sau,Spy),(Uur,Mge)),(((Sau,Bha),((Sau,Bha),Lla)),(Uur,(Mpn,Mge)))),Dra)),(((Pab,Mth),Hbs),((Ape,Sso),((Mja,Pho),(Hbs,(Afu,((Tac,Tvo),(Tac,Tvo)))))))))
(((((Hpy,Cje),(Tpa,(Cpn,Ctr))),((((Sau,((Bsu,Bha),(Bsu,Bha))),Spy),(Sau,(Lla,Spy))),(Mtu,Syn))),((((((Nme,(Xfa,Vch)),(Ccr,Mlo)),Bbu),(((Nme,Xfa),Rpr),((((Bbu,Tpa),(Bbu,Tpa)),(Bbu,Tpa)),(Cpn,Ctr)))),((((Uur,(Mge,Hbs)),(Uur,(Mpn,Mge))),(Rpr,(Ccr,Mlo))),(Dra,Syn))),((Ape,Sso),((Mth,Mja),(Tac,Tvo))))),(((Aae,Tma),Aae),((Bbu,Tpa),(Dra,((Mtu,Syn),Cpn)))))
(((((Sau,(Bha,((Bsu,Bha),(Bsu,Bha)))),(Spy,Spy)),(Uur,Mpn)),Aae),((Aae,Tma),(((((Sso,(Nme,(Xfa,(Pae,Pmu)))),(Hpy,Cje)),(Tpa,Bbu)),(((((Sau,(Bsu,Bha)),(Lla,Spy)),(Uur,(Mpn,Mge))),(Dra,(Mtu,Syn))),(Mtu,Syn))),((Ape,Sso),(Ape,((Mth,(Hbs,(Afu,((Tac,Tvo),(Tac,Tvo))))),((Mth,((Mja,((Pho,Pab),(Pho,Pab))),(Mja,(Pho,Pab)))),(Hbs,((Afu,Tac),(Afu,(Tac,Tvo)))))))))))
(((((Nme,(Xfa,(Pae,((Eco,Buc),(Hin,Pmu))))),(Rpr,(Ccr,(Ccr,Mlo)))),(((((Sau,(((Bsu,Bha),Bha),Hpy)),(Bsu,Bha)),(Lla,Spy)),((Uur,Mge),Uur)),(Dra,(Mtu,Syn)))),(((Ape,Sso),(((Ape,Sso),Sso),(Ape,Sso))),(Ape,Sso))),((Pho,(((Mth,((Mja,(Pho,Pab)),Dra)),Hbs),(Aae,Tma))),Tma))
((((((((Nme,(Xfa,(Pae,(Vch,((Eco,Buc),Pmu))))),(Rpr,(Ccr,Mlo))),(((Bbu,Tpa),(Cpn,Ctr)),Tpa)),(Cje,((Cje,((Hpy,Cje),(Hpy,Cje))),Hpy))),(((Nme,(Lla,Spy)),((Sau,Bha),(Lla,Spy))),(((Dra,((Mtu,Syn),(Mtu,Syn))),(Dra,Syn)),(Dra,(Mtu,Syn))))),((((Ape,Sso),(Ape,Sso)),(Mth,(Mja,(Pho,Pab)))),(Ape,(Hbs,(Afu,(Tac,Tvo)))))),((Ape,Sso),Ape)),(Aae,Tma))
(((((((Nme,(Xfa,(Pae,((Vch,(Eco,Ctr)),Vch)))),(Rpr,(Ccr,Mlo))),(Hpy,Cje)),((((Bbu,Tpa),(Bbu,Tpa)),(Cpn,Ctr)),((Bbu,Tpa),(Cpn,Ctr)))),(((Sau,((Bsu,Bha),(((Bsu,Bha),Bha),(Bsu,Bha)))),(Dra,((Mtu,Syn),(Mtu,(Mtu,Syn))))),(((Sau,(Bsu,Bha)),(Lla,Spy)),(Dra,Syn)))),((Mth,(Mja,((Pho,Pab),Uur))),((Hbs,(Afu,Tac)),(Hbs,Tvo)))),(Aae,Tma))
((((((((Xfa,(Pae,((Eco,Buc),(Hin,Pmu)))),(Pae,(Eco,(Hin,Pmu)))),Nme),(Rpr,(Ccr,Mlo))),((Hpy,Mth),(Hpy,Cje))),((((Sau,(Bsu,Bha)),(Lla,Spy)),((Uur,(Mpn,Mge)),(Uur,(Mpn,Mge)))),(Dra,Dra))),((((Mja,(Pho,Pab)),((Mja,(Pho,Pab)),(Mja,((Pho,Pab),Pab)))),(Mth,(((Mja,(Pho,Pab)),((Mja,(Pho,Pab)),(Pho,Pab))),(Mja,Pab)))),(Hbs,(Afu,(Afu,(Tac,Tvo)))))),(Aae,Tma))
((((((Nme,(Ccr,Mlo)),(Hpy,Cje)),((Nme,(Pae,((Eco,Buc),((Hin,Pmu),(Hin,Pmu))))),Cje)),((((((Sau,(Bsu,Bha)),(Lla,Spy)),((Bsu,Bha),Spy)),(Uur,Mpn)),(((Nme,(Xfa,(Pae,(Eco,(Hin,Pmu))))),Rpr),(((Hpy,Cje),(Hpy,Cje)),(Hpy,Cje)))),Dra)),(Sso,((Mth,(Mja,Pab)),(Hbs,((Afu,(Tac,Tvo)),(Tvo,(Afu,(Tac,Tvo)))))))),((Aae,Tma),(Aae,Tma)))
(((((((Ccr,Mlo),((Nme,(Xfa,Pae)),Aae)),(Hpy,Cje)),(((Cpn,Ctr),Dra),(((Bbu,Tpa),Tpa),(Cpn,Ctr)))),(((Dra,Syn),(Mtu,Syn)),(((((Sau,((Bsu,Bha),(Bsu,Bha))),(Lla,Spy)),(Uur,(Uur,Mpn))),(Sau,(Mpn,Mge))),Dra))),(Sso,(((((Mja,(Pho,Pab)),(Mth,(((Mja,Pho),(Mja,(Pho,Pab))),(Mja,(Pho,Pab))))),Mth),(Hbs,Afu)),Hbs))),Tma)
((((((((Nme,(Xfa,(Pae,(Vch,((Eco,Buc),((Hin,Pmu),Hbs)))))),(Rpr,((Ccr,Mlo),(Ccr,Mlo)))),((Nme,Xfa),(((Xfa,(Pae,(Vch,((Eco,Buc),(Hin,Pmu))))),Aae),(Rpr,Mlo)))),Hpy),((Bbu,Tpa),Cpn)),((((Sau,(Bsu,Bha)),(Lla,Spy)),(Uur,(((Mpn,Mge),Cje),(Mpn,Mge)))),((Dra,(Mtu,Syn)),(Dra,(((Mtu,Syn),(Mtu,Syn)),(Mtu,Syn)))))),((Ape,Sso),(Ape,Sso))),Tma)
((((((Tma,((Nme,((Pae,Vch),(Vch,(Eco,Buc)))),(Rpr,(Ccr,Mlo)))),((Hpy,Cje),((Hpy,Cje),(Hpy,Cje)))),(((Bbu,Tpa),(Bbu,Tpa)),(((Cpn,Ctr),(Cpn,Ctr)),(Cpn,Ctr)))),(((Bsu,Bha),(Lla,Spy)),((Mpn,Mge),(Mpn,Mge)))),((Mth,((Mja,((Pho,Pab),Ccr)),(Mja,Pho))),(Hbs,(Xfa,(Tac,Tvo))))),(Aae,Tma))
((((((Nme,(Xfa,(Pae,(Vch,((Eco,Buc),Pmu))))),(((Ccr,Mlo),Ccr),(Mth,(Mja,Pab)))),(Hpy,Cje)),(((((Bsu,Bha),(Lla,Spy)),(Uur,(Mge,Pho))),(((Bha,Spy),((Sau,((Bsu,Bha),(Bsu,Bha))),((Lla,Spy),(Lla,Spy)))),Uur)),(Mtu,Syn))),(((Nme,(Xfa,Pae)),(Rpr,(Ccr,Mlo))),(Bbu,Tpa))),(Sso,(((Mja,(Pho,Pab)),(Hbs,(Afu,(Tac,Tvo)))),(Hbs,(Afu,(Tac,Tvo))))))
((((((((Nme,Pae),(Rpr,(Ccr,Mlo))),((Hpy,(Nme,(Xfa,Pae))),(Hpy,Cje))),((Bbu,Tpa),((Cpn,Ctr),(Cpn,Ctr)))),(((((Sau,(Bsu,Bha)),(Bbu,Tpa)),((Lla,Spy),Sau)),((Uur,(Mpn,Mge)),(Uur,(Mpn,Mge)))),(((Mtu,Syn),(((Mtu,Syn),(Mtu,Syn)),Mtu)),(Mtu,Syn)))),(Dra,(Mtu,Syn))),((Ape,Sso),(Afu,(Tac,Tvo)))),(Aae,Tma))
((((((Hpy,Cje),(Bbu,(Ctr,(Cpn,Ctr)))),(((((Xfa,(Pae,(Vch,((Eco,Buc),(Hin,Pmu))))),(Ccr,Mlo)),((Nme,(Xfa,(Pae,(Eco,Buc)))),(Rpr,((Ccr,Mlo),(Ccr,Mlo))))),((Hpy,Cje),Hpy)),((Bbu,(Cpn,Ctr)),((Bbu,(Ctr,(Cpn,Ctr))),(Bbu,Tpa))))),(((Sau,(Bsu,Bha)),(Lla,Spy)),Mpn)),((Ape,Sso),((Mth,(Pho,Pab)),((Hbs,Aae),Hbs)))),Aae)
((((((Xfa,(((Xfa,Pae),(Xfa,(Pae,(((Eco,Buc),(Hin,Pmu)),((Eco,Buc),(Hin,Pmu)))))),(Nme,(Xfa,(Vch,(Eco,Hin)))))),(Rpr,(Ccr,Mlo))),(Hpy,Cje)),Tpa),(((Lla,(((Tpa,Mth),((Sau,(Bha,(Bsu,Bha))),Lla)),((Uur,(Rpr,Bha)),((Mpn,Mge),(Mpn,Mge))))),((((Bsu,Bha),(Mja,((Pho,Pab),Mtu))),(Lla,Spy)),((Uur,Mpn),(Uur,(Mpn,Mge))))),(Dra,(Mtu,Syn)))),(Aae,Tma))
(((((((Nme,(Xfa,(Pae,(Vch,((Buc,(Hin,Pmu)),((Eco,Buc),(Hin,Pmu))))))),((Ccr,Mlo),Mlo)),(Hpy,(Hpy,Cje))),(Tpa,(Ctr,(((Cpn,Ctr),Cje),Ctr)))),(Dra,(Mtu,Syn))),((Ape,Sso),((Mth,(Mja,(Pho,Pab))),(Hbs,(Afu,(Tac,Tvo)))))),(Aae,Tma))
((((((Nme,((Rpr,(Ccr,Mlo)),(Nme,((Pae,(Vch,(Hin,Pmu))),(Pae,((Vch,((Eco,Buc),Pmu)),Sso)))))),(Hpy,Cje)),((Bbu,Tpa),Ctr)),(((Uur,Mge),(Uur,((Mge,(Mpn,Mge)),Hbs))),(Dra,((Syn,(Mtu,Syn)),(Mtu,Syn))))),((Ape,Sso),(Mth,(Hbs,(((Afu,(Tac,Tvo)),(Afu,(Tac,Tvo))),(Cpn,Ctr)))))),(((Uur,((Mpn,Mge),Sau)),Dra),(Tma,((Tma,Tma),(Aae,Tma)))))
((((((Nme,(Xfa,(Pae,Vch))),(Rpr,(Ccr,Mlo))),(((Bbu,(Bbu,Tpa)),(Bbu,Tpa)),(Cpn,Ctr))),((((Sau,(Bsu,Bha)),(Lla,Spy)),((Mpn,Mge),(Mpn,Mge))),(Mtu,Syn))),((Ape,Sso),((Mth,(Mja,(Pho,Pab))),((Mth,Pab),(Hpy,Cje))))),(Aae,Tma))
((((((((Nme,(((Sau,(Bsu,Bha)),(Lla,Spy)),Xfa)),(Rpr,((Ccr,Mlo),(Ccr,Mlo)))),(Hpy,Cje)),(Cpn,Ctr)),(Cpn,((((Sau,Bha),(Lla,Spy)),((Mpn,Mge),(Mge,(Mpn,Mge)))),((Mtu,Syn),(Dra,((Syn,Dra),(Mtu,Syn))))))),((Ape,Sso),(Hbs,(Tac,(Tac,Tvo))))),Tma),(((Ape,Sso),(((Mth,(Mja,Pho)),(Mja,(Pho,Pab))),Hbs)),(Aae,Tma)))
(((((((Sau,(Bsu,Bha)),(Lla,Spy)),(Dra,Mtu)),(Dra,(Syn,Mtu))),(((Nme,((Pae,((Vch,(Hin,Pmu)),(Vch,(Pmu,((Eco,Buc),(Hin,Pmu)))))),(Afu,(Tac,Tvo)))),(Hpy,Cje)),(((Bbu,Tpa),(Cpn,Ctr)),(Tpa,Ctr)))),(Ape,(((Mth,(Mja,((Pho,Pab),(Pho,Pab)))),(Hbs,(Afu,(Tac,Tvo)))),(Mth,(Mja,(Pho,Pab)))))),(Aae,Tma))
((((((Uur,(Lla,Spy)),((Sau,((Bsu,Bha),Uur)),(Lla,Spy))),((Mpn,Mge),Uur)),Syn),((Mth,(Mja,(((Pho,Pab),Xfa),Pho))),Hbs)),((((((Nme,(Pae,(Vch,Hin))),Rpr),(Hpy,Cje)),(((Bbu,Tpa),(((Bbu,Tpa),((Bbu,Tpa),(Bbu,Tpa))),(Bbu,Tpa))),(Cpn,Ctr))),((Mpn,Mge),Dra)),((Ape,Sso),((Nme,(Afu,Ape)),(Hbs,(((Tac,Tvo),Dra),(Afu,(Tac,Tvo))))))))
((((((Hpy,Cje),(((Bbu,Tpa),((Bbu,Tpa),Tpa)),Ctr)),((((Nme,(Xfa,(Pae,(Vch,((Eco,Buc),Pmu))))),(Rpr,(Ccr,Mlo))),(Hpy,Cje)),(((Cpn,Ctr),((Ctr,(Cpn,Ctr)),((Cpn,Ctr),Sso))),((Nme,(Xfa,(Pae,(Vch,(Hin,Pmu))))),Rpr)))),(((Sau,(Bsu,Bha)),(Uur,Mpn)),(Dra,((Mtu,Syn),Syn)))),(Mth,(Mja,(Pho,Pab)))),Aae)
(((((((Rpr,Hbs),(Mth,(Rpr,((Tac,Tvo),Mlo)))),Hpy),(Bbu,((Cpn,Ctr),Cpn))),((((((Rpr,Mlo),(Rpr,Mlo)),(Cje,(Hpy,Cje))),((Hpy,Cje),(Hpy,Cje))),((Nme,(Xfa,(Pae,(Vch,(Eco,Buc))))),(Hpy,(Hpy,Cje)))),(Tpa,Cpn))),(((Uur,Mge),((Mtu,Syn),Mtu)),(((Sau,(Bsu,Bha)),((Sau,((Bsu,Bha),(Bsu,Bha))),(Lla,Spy))),(Dra,(Afu,(Tac,Tvo)))))),Tma)
((((((Nme,(((Rpr,(Ccr,Mlo)),Rpr),((Rpr,(Ccr,Mlo)),(Rpr,(Ccr,Mlo))))),Cje),((Bbu,Tpa),(Cpn,(Xfa,(Pae,(Vch,(Buc,(Hin,Pmu)))))))),((((Sau,(((Bsu,Bha),(Bsu,Bha)),Bha)),Uur),(Uur,Mge)),(Dra,(Mtu,Syn)))),((Ape,Sso),(Mth,(Hbs,((Afu,(Tac,Tvo)),(Afu,(Tac,Tvo))))))),(Aae,Tma))
(((((((Nme,(Pae,(Vch,(((Eco,Buc),(Hin,Pmu)),Mtu)))),Rpr),(((Nme,(Rpr,(((Ccr,Mlo),(Mlo,(Ccr,Mlo))),(Mja,(Pho,Pab))))),(Nme,(Pae,(Vch,((Eco,Buc),(Hin,Pmu)))))),(Hpy,Cje))),((((Bbu,Tpa),Tpa),(Cpn,Ctr)),((Cpn,Ctr),Ctr))),((((Sau,(Bsu,Bha)),(Lla,Spy)),(Uur,(Mpn,Mge))),Dra)),((Ape,Sso),((Mth,(Mth,Hpy)),((Hbs,Afu),(Hbs,(Afu,Tvo)))))),(Aae,Tma))
(((((((Pae,(Pho,Pab)),(Hpy,Cje)),((Nme,(Xfa,(Lla,Spy))),(Rpr,Ccr))),(Hpy,Cje)),(((Bbu,Tpa),Bbu),(((Cpn,Ctr),(Cpn,Ctr)),((Cpn,Ctr),(Cpn,Ctr))))),(((Sau,((Lla,Spy),((Lla,Spy),Tma))),(Uur,(((Mpn,Mge),(Vch,((Eco,Buc),(Hin,Pmu)))),Mpn))),(Dra,(((Bsu,Bha),(Mtu,Syn)),(Mtu,Syn))))),Aae)
(((((Hpy,Cje),(((Bbu,Tpa),(Cpn,Ctr)),Tma)),((Ape,Sso),((Mth,((Mja,((Pho,Pab),((Pho,Pab),(Pho,Pab)))),(Mja,Dra))),(Hbs,Tac)))),((((((Nme,(Xfa,(Pae,(Vch,Hin)))),(Ccr,Mlo)),Hpy),(Bbu,Cpn)),(((Uur,(Mpn,Mge)),(((Sau,(Bsu,Bha)),(Sau,Bha)),(Lla,Spy))),(((Sau,Bha),(Lla,Spy)),((Uur,((Mpn,Mge),(Mpn,Mge))),(Mpn,Mge))))),Ape)),(Aae,Tma))
(((((((Nme,(Pae,(((Eco,Buc),Hin),(Eco,(Hin,Pmu))))),(Rpr,Ccr)),(Hpy,Cje)),(Bbu,(Cpn,Ctr))),((((Sau,(Pho,Pab)),((Spy,(Lla,Spy)),(Lla,Spy))),((Bsu,Bha),Spy)),(Dra,(Dra,Mtu)))),(Ape,(((Ape,Sso),Tma),((Mja,(Pho,Pab)),((Afu,Tvo),(Hbs,((Afu,(Tvo,(Tac,Tvo))),Afu))))))),(Tma,(Aae,Tma)))
(((((((Nme,(Xfa,(Pae,Vch))),(Rpr,(Ccr,Mlo))),(Cje,Cje)),((Bbu,Tpa),Ctr)),(((Sau,(Bsu,Bha)),Lla),(Mtu,Syn))),((((((Sau,(Bsu,Bha)),(Lla,Spy)),Sso),((Uur,Mpn),(Uur,((Mpn,Mge),Ccr)))),(Cpn,(Cpn,Ctr))),(Dra,((Mtu,Syn),(Mtu,Syn))))),((Ape,Sso),((Mth,(Mja,Pho)),(Hbs,(Hbs,(Afu,(Tac,Tvo)))))))
(((((((Hpy,Cje),Cje),(((Bbu,Tpa),(Bbu,Tpa)),((Cpn,Ctr),Cpn))),Tpa),((((((Uur,Mge),(Uur,(Mpn,Mge))),((Bsu,Bha),(Lla,Spy))),(Dra,(((Pae,Mlo),(Vch,(Hin,Pmu))),Cje))),(((((Sau,(Lla,Spy)),(((Sau,(Bsu,Bha)),(Sau,(Bsu,Bha))),Lla)),((Bsu,Bha),Lla)),(Uur,Mge)),Dra)),(Dra,(Mtu,Syn)))),((Ape,Sso),(Mth,(Hbs,(Afu,(Tac,Tvo)))))),Aae)
((((((Nme,(Hpy,(Hpy,Cje))),((Bbu,Tpa),(((Bbu,Tpa),(Bbu,Tpa)),(Cpn,(Cpn,Ctr))))),(Dra,(Afu,(Tac,Tvo)))),((((Nme,((Xfa,(Pae,(Vch,((Eco,Buc),(Hin,Pmu))))),(Xfa,(Pae,Vch)))),(Hpy,Cje)),((Bbu,Tpa),Cpn)),(((((Sau,(Bsu,Bha)),((Lla,Spy),(Lla,Spy))),Uur),(Aae,Lla)),((Dra,((Mtu,Syn),Dra)),(Mtu,Syn))))),(Sso,((Mth,(Mja,Pho)),(Hbs,(Afu,(Tac,Tvo)))))),Tma)
(((((((Xfa,(Pae,((Vch,((Eco,Buc),(Hin,Pmu))),Dra))),Nme),(Rpr,Ccr)),(Hpy,Cje)),(((((Sau,Bsu),(Lla,Spy)),(((Uur,Hpy),((Bsu,Bha),(Lla,Spy))),((Uur,Uur),(Uur,(Mpn,Mge))))),(Uur,(Uur,((Mpn,Mge),(Mpn,Mge))))),(Dra,(Mtu,Syn)))),((Ape,Sso),((Mth,Mja),((Mth,(Mja,(Pho,Pab))),Hbs)))),(Aae,Tma))
((((((Nme,((Xfa,Pae),((Xfa,(Pae,(Vch,Aae))),(Xfa,(Vch,(Pae,(Vch,((Eco,Buc),Pmu)))))))),(Hpy,(Cje,(Hpy,Cje)))),(Cpn,Ctr)),(((Dra,Syn),(Mtu,Syn)),(((Lla,Spy),((Uur,(Mpn,Mge)),(Uur,(Mpn,Mge)))),(Dra,Syn)))),((Ape,Sso),((Mth,((Mja,Pho),Mja)),((Hbs,(Afu,(Tac,Tvo))),(Hbs,(Afu,(Tac,Tvo))))))),(Aae,Tma))
((((((Mlo,(Hpy,Cje)),(((Nme,((Xfa,(Pae,(Vch,((Eco,Buc),Hin)))),Sso)),Nme),(Hpy,(Cpn,Ctr)))),(Rpr,((Ccr,Mlo),((Ccr,Mlo),(Ccr,Mlo))))),(Bbu,Tpa)),((((Sau,(Bsu,Bha)),(((Lla,Spy),Lla),(Lla,Spy))),(Tac,(Mpn,(Mpn,Mge)))),Dra)),((Mth,((Mja,Pho),Mja)),((Hbs,(Afu,(Tac,Tvo))),((Hbs,(((Hbs,(Afu,((Tac,Tvo),Tvo))),Hbs),(Hbs,(Afu,Tac)))),Hbs))))
(((((((Nme,(Xfa,(Pae,(Vch,((Eco,Buc),(Hin,Pmu)))))),((Rpr,Mlo),(Afu,(Tac,Tvo)))),(Hpy,Cje)),((Bbu,Tpa),((Cpn,Ctr),((Cpn,Ctr),Cpn)))),((Bsu,Bha),(Uur,(Mpn,Mge)))),((Ape,Sso),((Mth,Mja),(Hbs,(Hbs,(Afu,Tvo)))))),Tma)
(((((((Nme,(Pae,(Xfa,(Vch,((Eco,Buc),(Hin,Pmu)))))),(Rpr,((Ccr,Mlo),(Ccr,Mlo)))),((Bbu,(Cpn,Ctr)),(Bbu,Bbu))),(((Sau,Bsu),(Lla,Spy)),Dra)),(Ape,((Mth,(Mja,Pab)),(Mth,(Mja,((Pho,Pab),Pho)))))),((((Sau,(Bsu,Bha)),((Uur,Mpn),Nme)),(Dra,(Cpn,Ctr))),((Ape,Sso),(Afu,(Tac,Tvo))))),(Aae,Tma))
((((((((Nme,(Pae,(Vch,((Eco,Buc),(Hin,Pmu))))),((Nme,(Xfa,Pae)),Rpr)),(Hpy,Cje)),(Tpa,((Bbu,Tpa),(Cpn,Ctr)))),(((Hpy,Cje),(Hpy,Cje)),(((Bbu,Tpa),(Tpa,Bbu)),((Cpn,Ctr),(Cpn,Ctr))))),((Lla,(Dra,Syn)),((((((Ccr,Mlo),(Ccr,Mlo)),(Lla,Spy)),((Sau,(Bsu,Bha)),(Lla,Spy))),Mpn),(Mtu,Syn)))),((Mth,Mja),(Hbs,Dra))),(((Aae,Tma),Aae),(Aae,Tma)))
(((((((Nme,(Nme,(Xfa,(Xfa,(Pae,(Vch,((Eco,Buc),(Hin,Pmu)))))))),(Rpr,(Ccr,Mlo))),(Nme,(Rpr,(Ccr,Mlo)))),(Cje,(Hpy,Cje))),(((Sau,(Bha,(Bsu,Bha))),(Lla,Spy)),(Uur,(Uur,(Mpn,Mge))))),((Mth,((Mja,((Pho,Pab),Pab)),(Mja,Pho))),(Hbs,((Afu,Tac),Afu)))),(Aae,Tma))
((((((Sau,(Bha,Syn)),(Sau,(Bsu,Bha))),Lla),(Uur,Mge)),((Ape,Sso),((Mth,(Mja,(Pho,Pab))),(Hbs,(Afu,(Tac,Tvo)))))),(((((Nme,(Xfa,(Pae,(Vch,((Eco,Buc),Pmu))))),((Rpr,(Ccr,Mlo)),(Rpr,(Ccr,Mlo)))),(Hpy,Cje)),(((Tpa,((Bbu,(Tpa,((Bbu,Tpa),(Bbu,Tpa)))),((Bbu,Tpa),Mge))),((Cpn,Ctr),(Cpn,Ctr))),((Cpn,Ctr),((Cpn,Ctr),((Cpn,Ctr),Ctr))))),(Aae,Tma)))
(((((((Nme,((Vch,((Eco,Buc),Pmu)),Xfa)),(Ccr,Mlo)),(Nme,(Rpr,(Ccr,Mlo)))),(Hpy,Cje)),((((Sau,(Bsu,Bha)),Mge),(Dra,(Mtu,Syn))),((((Sau,(Bsu,Bha)),Lla),(Uur,(Mpn,Mge))),(Dra,((Mtu,Syn),(Mtu,Syn)))))),(Ape,((Mth,(Mja,(Pho,Pab))),(Hbs,Afu)))),(Aae,Tma))
((((((Nme,(Xfa,(Pae,Vch))),(Ccr,Ccr)),(Hpy,(Cje,(Hpy,Cje)))),(((Bbu,Tpa),(Bbu,Tpa)),(Cpn,Ctr))),((Uur,((Mpn,Mge),(Ccr,Mlo))),(Spy,(((Sau,(Bsu,Bha)),(Lla,Spy)),((Sau,((Bsu,Bha),(Bsu,Bha))),(Lla,Spy)))))),(Sso,((Mth,(Mja,(Pho,Pab))),((Hbs,(((Afu,(Tac,Tvo)),(Afu,Tvo)),Dra)),(Rpr,Ctr)))))
((((((((Nme,(Pae,(Vch,((Eco,Buc),(Hin,Pmu))))),(Rpr,Mlo)),((Hpy,Cje),(Mja,(Pho,Pab)))),((Bbu,Tpa),(Cpn,Ctr))),(Uur,(Mpn,(Mpn,Mge)))),((((Bsu,(Sau,(Bsu,Bha))),(Lla,Spy)),(Uur,Mge)),(((Dra,((Mtu,Syn),Mtu)),(Mtu,Syn)),(Mtu,Syn)))),((Mth,(Mja,(Pho,Pab))),((Mth,Mja),(Tac,Tvo)))),((Aae,Tma),Aae))
((((Sso,(Hbs,(Afu,(Tac,Tvo)))),(((Uur,((Mpn,Mge),(Mtu,Syn))),((Xfa,(Pae,((Eco,Buc),(Hin,Pmu)))),(Nme,(Pae,(Vch,(Eco,(Hin,Pmu))))))),(((Sau,(Bsu,Bha)),Spy),(Mpn,Mge)))),(((Uur,Mpn),(((Ccr,Mlo),(Hpy,Hpy)),(((Bbu,Tpa),(Bbu,Tpa)),(((Cpn,Ctr),((Cpn,Ctr),Cpn)),(Cpn,Ctr))))),((Ape,Sso),(Ape,Sso)))),(Aae,Tma))
((((((Nme,(Xfa,(Pae,(Vch,(Hin,Pmu))))),(Rpr,((Ccr,Mlo),(Ccr,Mlo)))),(Hpy,Cje)),((Bbu,Tpa),Ctr)),((((Lla,Spy),((Uur,Mge),((Uur,(Mpn,Mge)),Nme))),(Mtu,Syn)),((((Sau,Bha),Afu),(Uur,(Mge,Mge))),(Dra,((Mtu,Syn),(Nme,Mtu)))))),((((Ape,(Ape,Ape)),((Ape,Sso),(Ape,Sso))),((Ape,Sso),(Ape,Sso))),(Hbs,(Tac,Tvo))))
((((((((Nme,(Xfa,(Pae,(Vch,((Eco,Buc),(Hin,Pmu)))))),Rpr),Rpr),(Hpy,Cje)),((Bbu,Tpa),(Cpn,Ctr))),((((Sau,(Bsu,Bha)),(Lla,Spy)),(Uur,((Mpn,Mge),(Mpn,Mge)))),(Dra,(Mtu,Syn)))),(Mth,(Hbs,(Afu,(Tac,Tvo))))),(Aae,Tma))
(((((((Nme,(Xfa,(Pae,(Vch,((Eco,Buc),(Hin,Pmu)))))),(Nme,((Rpr,Mth),(Rpr,Ccr)))),Hpy),(Tpa,Ctr)),((Bbu,Tpa),(Cpn,(Cpn,Ctr)))),(((Sau,(Bha,(Bsu,Bha))),(((Uur,(Mpn,Mge)),(Uur,(Mpn,Mge))),((Afu,(Tac,Tvo)),Hbs))),((Dra,((Mtu,Syn),((Mtu,Syn),(Mtu,Syn)))),(Mtu,Syn)))),Aae)
(((((((Nme,Ccr),Hpy),(Bbu,(Cpn,Ctr))),((Spy,(Mpn,Mge)),((Mtu,Syn),((Syn,Syn),(Mtu,Syn))))),((Ape,Sso),(Hbs,(Afu,(Tac,Tvo))))),(Aae,Tma)),((((((Nme,(Xfa,(Vch,((Eco,Buc),Pmu)))),Rpr),(Hpy,Cje)),((Bbu,Tpa),Cpn)),((Ape,Sso),((Mth,((Mja,(Pho,Pab)),(Mja,(Pho,Pab)))),(Hbs,((Tac,Tvo),(Afu,(Tac,Tvo))))))),Aae))
((((((Bbu,Tpa),(Cpn,Ctr)),(((Nme,(Xfa,(Pae,(Vch,((Eco,Buc),(Hin,Pmu)))))),(Rpr,(Ccr,Mlo))),(Hpy,Cje))),((((((Lla,Spy),(Lla,Spy)),(Uur,(Mpn,(Mpn,(Mpn,Mge))))),((Uur,(Mpn,Mge)),Uur)),((Sau,(Lla,Spy)),(Ccr,(Uur,Tma)))),(Xfa,(Syn,(Mtu,Syn))))),((Mth,(Mth,(Mja,(Pho,Pab)))),((Mth,(Mja,Pab)),(Afu,(((Tac,Tvo),(Tac,Tvo)),(Tac,Tvo)))))),(Aae,Tma))
(((((((Rpr,(Ccr,Mlo)),Hpy),Cpn),(((Nme,(Xfa,(Pae,(Vch,((Eco,Buc),(Hin,Pmu)))))),((Rpr,(Ccr,Mlo)),(Rpr,Uur))),(Bbu,Tpa))),(Uur,(((Lla,Spy),(Uur,(Mpn,Xfa))),((Sau,(Bsu,Bha)),Bbu)))),((Ape,Sso),((Mth,Mja),((Hbs,Afu),(Hbs,((Afu,(Tac,Tvo)),Afu)))))),((Ape,Sso),((Mth,Mja),(Hbs,(Afu,Uur)))))
((((Cje,(Tpa,((Nme,((Xfa,(Vch,((Eco,Buc),Hin))),Tma)),(Rpr,Ccr)))),(((((((Sau,Bsu),(Sau,(Bsu,Bha))),Sso),(Tac,Tvo)),Ape),(((((Lla,Spy),((Lla,Spy),(Lla,Spy))),Spy),(Uur,(Mpn,Mge))),((Sau,Spy),(Uur,((Mpn,Mge),(Mpn,Mge)))))),(Xfa,(Pae,(Vch,(Buc,(Hin,Pmu))))))),((Ape,Sso),((Mth,((Mja,(Pho,Pab)),(Mja,(Pho,Pab)))),(Afu,(Tac,Tvo))))),(Aae,Tma))
(((((Xfa,(Pae,(Vch,((Eco,Buc),Hin)))),((Bbu,Tpa),(Bbu,(Cpn,Ctr)))),((Mpn,Mge),(Mtu,Syn))),(Ape,((Mth,(((Mja,Pab),Mja),(Mja,Pab))),(Hbs,(Tac,(Tac,Tvo)))))),((Aae,Tma),((((((Sau,(Bha,(Bsu,Bha))),(Lla,Spy)),Dra),((Sau,(Sau,((Bsu,Bha),Mtu))),Spy)),(Uur,(Mpn,Mge))),((Dra,(Mtu,Syn)),(Dra,Mth)))))
(((((((((Nme,Xfa),(Rpr,(Ccr,Mlo))),(Hpy,Cje)),(Bbu,Tpa)),Nme),((Mth,(Mth,((Pho,Pab),((Pho,Pab),(Pho,Pab))))),(Mth,(((Mja,(Pho,Pab)),(Mja,(Pho,Pab))),(Pho,Pab))))),((Ape,Sso),(((Mja,(Pho,Pab)),Mth),((Hbs,Afu),(Afu,(Tac,Tvo)))))),((Ctr,((Bbu,Tpa),(Cpn,Ctr))),((((Hpy,Cje),(Bbu,Tpa)),((((Sau,Bsu),(Lla,Spy)),Uur),(Dra,(Mtu,Syn)))),Ape))),(Aae,Tma))
((((((((Rpr,Sau),((Nme,(Xfa,(Pae,Vch))),((Rpr,Mlo),(Rpr,(Ccr,Mlo))))),Hpy),(Hpy,Cje)),(Bbu,((Cpn,Ctr),Ctr))),((((Bsu,Bha),(Lla,Spy)),(Uur,(Mpn,Mge))),((Dra,((Mtu,Syn),Tma)),(Dra,(Mtu,Syn))))),(Sso,((Mth,(Mja,(Pho,Pab))),((Mth,(Mja,Mja)),(Mja,(Mth,(Mja,Mge))))))),Aae)
((((((((Rpr,(Mlo,Ccr)),(Hpy,Cje)),((Nme,((Pae,((Eco,Buc),Hin)),(Xfa,(Vch,((Eco,Buc),(Hin,Pmu)))))),(Rpr,(Ccr,Mlo)))),Bbu),((Bbu,Tpa),Cpn)),((((Sau,(Bsu,Bha)),(Lla,Spy)),((Uur,(Mpn,Mge)),Uur)),(Dra,(Dra,Mtu)))),((Ape,Sso),((Afu,Tac),(Mth,(((Mja,Pab),(Mja,Pab)),(Mja,(Pho,Pab))))))),(Aae,Tma))
(((((((Nme,(Xfa,(Pae,(Vch,(Eco,(Hin,Pmu)))))),(Rpr,(Ccr,Mlo))),((Hpy,(Hpy,Cje)),(Hpy,Cje))),Tpa),((((Sau,(Bsu,Bha)),(Lla,Spy)),(Hpy,Cje)),((Uur,(Mpn,Mge)),(Uur,(Mpn,Mge))))),(Sso,(((Mth,(Mja,((Pho,Pab),Spy))),(Hbs,(Afu,(Tac,Tvo)))),(((Mja,(Pho,Pab)),((Mth,Xfa),(Mth,(Mja,Pho)))),((Hbs,(Afu,(Tac,Tvo))),((Hbs,(Afu,(Tac,Tvo))),Tac)))))),(Aae,Tma))
(((((Ape,Sso),(Ape,Sso)),((Ape,Sso),(Mth,(Mja,(Pho,Pab))))),((((((Xfa,(Pae,(Eco,Buc))),(Rpr,(((Ccr,Mlo),(Ccr,Mlo)),((Ccr,Mlo),(Ccr,Mlo))))),((Nme,(Xfa,(Pae,((Vch,((Eco,Buc),(Hin,Pmu))),Afu)))),(Ccr,Mlo))),Cje),((Bbu,Tpa),(Cpn,Ctr))),((((Bsu,Bha),((Lla,Spy),Xfa)),Mge),Dra))),((Aae,Tma),(Aae,Tma)))
((((((((Nme,Xfa),(Ccr,Mlo)),Cje),((Nme,Rpr),Cje)),(Ctr,((Bbu,Tpa),((Bbu,Tpa),(Cpn,Ctr))))),(((((Sau,(Bsu,Bha)),(Lla,Spy)),(Uur,(Mpn,Mge))),((Mtu,Syn),(Dra,(Mtu,Syn)))),((Lla,Spy),(Uur,((Mpn,Mge),(Mpn,Mge)))))),(((Ape,Sso),((Mth,(Mja,Hbs)),Hbs)),((Mth,(Pho,Pab)),(Hbs,(Afu,(Tac,Tvo)))))),(Aae,Tma))
(((((((Dra,((Mtu,Syn),((Mtu,Syn),(Sau,(Bsu,Bha))))),((Nme,(Vch,(Hin,Pmu))),(Rpr,(Ccr,Mlo)))),(Hpy,Cje)),(((Bbu,Tpa),Ctr),((Bbu,Tpa),(Bbu,Tpa)))),((((Sau,Bha),(Lla,Spy)),(Uur,(Mpn,Mge))),(Dra,((Mtu,Syn),Mtu)))),((Ape,Sso),(Mth,(Mja,(((Pho,Pab),(Pho,Pab)),Tpa))))),Tma)
((((((Bbu,(Bbu,Tpa)),(Cpn,Ctr)),((Bbu,Tpa),Ctr)),(((Nme,(Xfa,(Pae,(Vch,((Eco,Buc),(Hin,Pmu)))))),Mja),(Hpy,Cje))),(((Sau,(Bsu,Bha)),Lla),((Uur,Dra),(Mpn,Mge)))),((Sso,(Ape,Sso)),((Mth,(Mja,(Pho,Pab))),(Hbs,((Afu,(Tac,Tvo)),Afu)))))
((((((Nme,(Mlo,(Rpr,(Ccr,Mlo)))),((Xfa,(Pae,Vch)),(Rpr,(Ccr,Mlo)))),(Hpy,Cje)),(((Bbu,((Bbu,Tpa),Bbu)),(Bbu,Tpa)),(Cpn,Ctr))),(((((Sau,(Lla,Spy)),(Uur,(Mpn,Mge))),((Sau,(Bsu,Bha)),(Uur,Mpn))),(Mtu,Syn)),Dra)),(((Ape,Sso),((Bbu,Tpa),Ctr)),(((Mth,Mja),Mja),((Hbs,(Afu,(Tvo,Sso))),(Hbs,Hbs)))))
(((((((Xfa,(Pae,(Vch,(Eco,(Hin,Pmu))))),(Rpr,(Ccr,Mlo))),Hpy),((((((Sau,Bsu),(Sau,(Bsu,Bha))),(Lla,Spy)),(Sau,Sso)),Uur),(((Mtu,Syn),Syn),Dra))),(((((Nme,((Xfa,(Pae,(Vch,((Eco,Buc),(Hin,Pmu))))),(Xfa,(Pae,Dra)))),(Rpr,(Ccr,Mlo))),Hpy),((Bbu,Tpa),(Cpn,Ctr))),(Dra,Hpy))),((Mth,(Mja,Pho)),(Afu,((Tac,Tvo),(Tac,Tvo))))),(Aae,Tma))
((((((((Nme,(Xfa,(Vch,((Eco,Buc),(Hin,Pmu))))),((Rpr,(Ccr,Mlo)),Dra)),(Hpy,Cje)),((Bbu,Tpa),(Cpn,Ctr))),Tma),((Lla,Spy),((Dra,(Mtu,Syn)),Dra))),(Mja,Pab)),((((Sau,(Bsu,Bha)),((Lla,Spy),Hpy)),(Uur,(Mpn,Mge))),(Dra,((Mtu,Syn),Syn))))
(((((((Rpr,(Ccr,Mlo)),(Rpr,(Ccr,Mlo))),(Hpy,Cje)),(Cpn,Ctr)),(((((Bsu,Bha),Sau),((Lla,Spy),Spy)),Uur),(Dra,(Mtu,(Mtu,Syn))))),(((Mth,(Pho,Pab)),((Pae,((Vch,((Eco,Buc),(Hin,Pmu))),(Vch,(Eco,Buc)))),Ccr)),(Hbs,(Tac,Tvo)))),(Aae,Tma))
((((((Nme,(Rpr,Ctr)),((Hpy,(Hpy,Cje)),(Hpy,Cje))),((Sau,(Hbs,(Mpn,Mge))),(Uur,(Mtu,Syn)))),Sso),((Aae,Tma),Aae)),(((((((Nme,(Vch,(Buc,(Hin,Pmu)))),(Ccr,Mlo)),(Hpy,Cje)),(Bbu,(Cpn,Ctr))),((((Sau,(Bsu,Bha)),Spy),(((Sau,Bha),(Afu,Tvo)),Spy)),Cje)),(Mth,((Mja,(Pho,Pab)),Mja))),Aae))
(((((Nme,((Xfa,(Pae,(Vch,((Eco,Buc),(Hin,Pmu))))),(Xfa,(Pae,(Vch,((Eco,Buc),(Hin,Pmu))))))),(Rpr,(Ccr,Mlo))),((Bbu,Tpa),((Cpn,Ctr),(Cpn,Ctr)))),((((Sau,Bha),Lla),Uur),(((((Sau,Bha),(Lla,Tma)),(Mpn,Mge)),((Uur,Mge),(Mpn,Mge))),((Dra,(Mtu,Syn)),(Mtu,Syn))))),(Sso,((Ape,(Mja,(Pho,Pab))),(Hbs,((Afu,(Tac,Tvo)),Sso)))))
((((Ape,Sso),((Mja,(Pho,Pab)),(Mth,((Mja,Pab),(Mja,(Pho,Pab)))))),Tma),(((((((Nme,(Xfa,(Pae,(Vch,((Eco,Buc),(Hin,Pmu)))))),(Rpr,Ccr)),(((Bbu,Tpa),(Bbu,Tpa)),((Cpn,Ctr),Ctr))),((Bbu,Tpa),((Bbu,Tpa),(Bbu,Tpa)))),((((Sau,(Bsu,Bha)),(Lla,Spy)),(Mpn,(Mpn,Mge))),(((Sau,(Bsu,Bha)),(Lla,Spy)),(Syn,(Uur,(Mpn,Tpa)))))),(Hbs,(Hbs,Mth))),Tma))
((((((Nme,(Xfa,Pae)),(Nme,(Xfa,(Pae,(Vch,((Eco,Buc),(Hin,Pmu))))))),(Rpr,Ccr)),(((Sau,(Bsu,Bha)),(Uur,(Mpn,Mge))),((Dra,(((Mtu,Syn),(Mtu,Syn)),Syn)),(Dra,(Mtu,Syn))))),((Ape,Sso),((Mth,((Hbs,((Bbu,Tpa),(((Cpn,Ctr),(((Pho,Pab),Pab),(Mja,(Pho,Pab)))),Cpn))),(Hbs,(Afu,((Tac,Tvo),Tac))))),((Mth,Mja),(Hbs,(Tac,Tvo)))))),((Aae,Tma),((Aae,Tma),Aae)))
(((((Nme,(Rpr,Ccr)),(((Nme,(Pae,(Vch,((Eco,Buc),(Hin,Pmu))))),(Hpy,Cje)),(Mja,(Pho,Pab)))),((((Spy,Uur),((Bsu,Bha),((Lla,Spy),(Lla,Spy)))),((Lla,Spy),(Uur,Mge))),(Dra,(Dra,(Mtu,Syn))))),(((Bbu,Tpa),(Mpn,Mge)),(Cpn,Ctr))),(Sso,(Mth,((Hbs,(Afu,(Tac,Tvo))),Afu))))
(((((((Nme,(Xfa,(Vch,((Eco,Buc),(Hin,Pmu))))),(Hpy,Cje)),(((Bbu,Tpa),(Bbu,Tpa)),((Cpn,Ctr),(Cpn,Ctr)))),((((Sau,((Bsu,Bha),(Bsu,Bha))),(Lla,Spy)),(Mge,(Mpn,Mge))),(Dra,(Mtu,(Mtu,Syn))))),((((Xfa,(Pae,(Hin,Pmu))),Lla),((Uur,(Mpn,Mge)),(Mpn,Mge))),(Dra,(Mtu,Syn)))),(((Ape,Sso),(Mth,(Hbs,((Afu,Tvo),(Afu,(Tac,Tvo)))))),(Bbu,(Cpn,Ctr)))),Aae)
((((((((Nme,(Xfa,(Pae,((Vch,((Eco,Buc),(Hin,Pmu))),(Vch,Eco))))),(Rpr,(Ccr,Mlo))),(Hpy,(Hpy,Cje))),(Dra,Syn)),((Tpa,Tpa),(Cpn,(Cpn,Ctr)))),((((Sau,(Bsu,Bha)),(Sau,Bha)),(Pae,Vch)),((Sau,(Bsu,Bha)),Spy))),((Ape,Sso),(((Mja,(Mja,(Pho,Pab))),((Mja,Pho),((Mja,(Pho,Pab)),(Mja,(Pho,Pab))))),(Afu,(Tac,Tvo))))),Tma)
((((((Hpy,Cje),Cje),((((Nme,(Xfa,(Pae,((Eco,Buc),Hin)))),((Ccr,Mlo),(Ccr,Mlo))),Cje),((Rpr,(Ccr,Mlo)),(((Hpy,Cje),(Hpy,Cje)),Cje)))),(Bbu,Tpa)),((((Sau,Spy),(Mpn,Mge)),((((Sau,(Bsu,Bha)),(Sau,Hbs)),(Lla,Spy)),(Mpn,Mge))),((Dra,((Mtu,Syn),Mtu)),(Dra,(Mtu,Syn))))),(((Ape,(Ape,Sso)),(Ape,Sso)),((Hbs,(Afu,(Tac,Tvo))),Mth)))
(((((Nme,(((Xfa,(Pae,(Vch,((Eco,Buc),((Hin,Pmu),Dra))))),(Xfa,(Pae,(Vch,((Eco,Buc),(Hin,Pmu)))))),Xfa)),(Ccr,(Ccr,Mlo))),((Bbu,Tpa),(Cpn,Ctr))),(((((Sau,Bha),(Lla,Spy)),((Bsu,Bha),(Lla,Spy))),(Uur,((Mpn,Mge),Mge))),Dra)),((Ape,Sso),(((Mth,(Mja,(Pho,Pab))),(Mth,(Pho,Hbs))),Hbs)))
((((((Pae,(Vch,Pmu)),((Ccr,Mlo),((Rpr,Ccr),(Ccr,Mlo)))),Cje),((((Tpa,((Bsu,Bha),(Bsu,(Bsu,Bha)))),Uur),(Dra,(Mtu,Syn))),(((Sau,(Bha,Bsu)),(Lla,Spy)),(Uur,(Mpn,Mge))))),((Ape,Sso),(((Mth,(Mja,Uur)),(Mth,(Mja,(Pab,Pho)))),(Tac,((Tac,Tvo),(Hbs,(Afu,(Tac,Tvo)))))))),Aae)
(((((Bbu,Tpa),(Bbu,Tpa)),(((((Sau,Bha),(Lla,Spy)),(((Uur,(Mpn,Mge)),((Uur,Mge),(Uur,(Mpn,Mge)))),(Uur,(Mge,Mpn)))),(((Sau,(Bsu,Bha)),Spy),(Uur,(Mpn,Mge)))),(Dra,((Mtu,Syn),Syn)))),(((((Ccr,Mlo),(Rpr,Ccr)),Cje),(((Nme,(Xfa,Tma)),(Ccr,Mlo)),Cje)),((Bbu,Tpa),(Cpn,Ctr)))),((Ape,Sso),(((Mth,Mja),(Mja,((Pho,(Pho,Pab)),((Pho,Pab),(Pho,Pab))))),(Hbs,Afu))))
(((((Xfa,(Pae,(Vch,((Eco,Buc),(Hin,Pmu))))),(Hpy,(((Hpy,Cje),(Hpy,Cje)),Cje))),((Bbu,Tpa),(Cpn,(Cpn,Ctr)))),(((Sau,Lla),(((Sau,(Bsu,Bha)),(Afu,((Tac,Tvo),(Tac,Tvo)))),(Lla,Spy))),(Dra,(Mtu,Syn)))),((Ape,(Ape,Sso)),((((Mth,(Pho,Pab)),Mth),(Mth,(Pho,Pab))),(Hbs,(Afu,(Tac,Tvo))))))
(((((((Sau,Bha),(Sau,((Bsu,Bha),Bha))),(Lla,Spy)),(Dra,(((Mtu,Syn),(Mtu,Syn)),Mpn))),((Ape,Sso),(Mth,(Hbs,(Afu,(Tac,Tvo)))))),(((((Nme,((Xfa,((Pae,Vch),Aae)),(Xfa,Pae))),(((Ccr,Mlo),(Mpn,Mge)),(Rpr,((Ccr,(Ccr,Mlo)),Sau)))),(Hpy,Cje)),(Bbu,Tpa)),(((Nme,(Xfa,(Pae,(Vch,((Eco,Buc),(Hin,Pmu)))))),Rpr),Hpy))),(Aae,Tma))
(((((((Nme,(Xfa,(Pae,Vch))),((Rpr,(Ccr,Mlo)),(Rpr,Ccr))),(Hpy,Cje)),Ctr),(Ape,Sso)),((Aae,Tma),Aae)),((((((Nme,((Xfa,(Pae,(Vch,((Eco,Buc),(Hin,Pmu))))),Spy)),(Rpr,(Ccr,Mlo))),(Hpy,Cje)),(Dra,Syn)),(((Sau,(Bsu,Bha)),(Lla,Spy)),((Ape,Sso),((Mth,(Mja,(Pho,Pab))),Afu)))),(Aae,Tma)))
((((((Nme,(Xfa,(Pae,(Vch,(Buc,(Hin,Pmu)))))),(Rpr,(Ccr,Mlo))),(Hpy,Cje)),((Bbu,Tpa),((Cpn,Aae),(Ctr,Cpn)))),(((((Lla,Spy),Bha),(Uur,Mpn)),((Sau,Mtu),(Uur,(Mpn,Mge)))),((Dra,Mtu),Dra))),((Ape,Sso),(Hbs,(Hbs,(Afu,Tac)))))
((((Ape,Sso),((Afu,Spy),(Afu,Tvo))),(((((((Xfa,(Pae,(Vch,((Eco,Buc),(Hin,Pmu))))),(Xfa,((Pae,(Vch,(Eco,Buc))),Mth))),Nme),(Rpr,(Ccr,Mlo))),Ctr),((((Sau,(Bsu,Bha)),Lla),(((Uur,(Mpn,Mge)),(Uur,Mge)),(((Uur,Mpn),(Mpn,Mge)),(Uur,(Mge,(Mpn,Mge)))))),((Dra,(Mtu,Syn)),(Dra,(Mtu,((Mtu,Syn),(Mtu,Syn))))))),((Uur,Mge),(Dra,(Mtu,Syn))))),(Aae,Tma))
(((((((Nme,Xfa),(Rpr,(Ccr,Mlo))),(Hpy,Cje)),((((Nme,(Xfa,(Pae,(Vch,((Eco,Buc),(Hin,Pmu)))))),(Rpr,(Ccr,Mlo))),Cje),((Bbu,Tpa),(Bbu,Tpa)))),((((Sau,((Bsu,Bha),(Bsu,Bha))),(Lla,Spy)),Uur),(Dra,(Mtu,Syn)))),((Sso,(((Mth,(Mja,(Pho,Pab))),(Hbs,(Afu,(Mth,Dra)))),((Mth,Mth),Hbs))),((Mth,(Mja,(Pho,Pab))),(Hbs,(((Tac,Tvo),Tvo),Ape))))),(Aae,Tma))
(((Hpy,Cje),((Aae,(Lla,Spy)),Mpn)),((((((Xfa,(Pae,(Vch,((Eco,Buc),(Hin,Pmu))))),(((Ccr,Mlo),(Ccr,Mlo)),(Ccr,Mlo))),Mth),(((Bbu,Tpa),(Bbu,Tpa)),((Cpn,Ctr),(Cpn,Ctr)))),(((Sau,(Bsu,Bha)),((Bsu,Bha),(Sau,(Bsu,Bha)))),(((Sau,(Bsu,Bha)),(Bsu,Bha)),(Lla,Spy)))),((Sso,(Ape,Ape)),(((Mth,Hbs),(Mth,(Mja,(Pho,Pab)))),(Hbs,((Afu,Ctr),(Afu,(Tac,Tvo))))))))
(((((((Nme,(Xfa,(Pae,(Vch,(Hin,Pmu))))),((Rpr,Ccr),Hbs)),(Cje,Cje)),Tpa),((Sau,(Uur,Uur)),(Dra,(Mtu,Syn)))),(((Ape,Sso),Ape),(((Afu,((Tac,Tvo),(Tac,Tvo))),(Afu,((Tac,Tvo),((Tac,Tvo),(Pho,Pab))))),(((Sau,(Lla,Spy)),((Sau,Bha),(Lla,Spy))),(Uur,((Mpn,Mge),((Mpn,Ctr),(Mpn,(Mpn,Mge))))))))),(Aae,Tma))
((((((((Nme,(Xfa,(Pae,Vch))),(Rpr,(Ccr,Mlo))),Nme),(Cje,(Hpy,Cje))),(((Bbu,Tpa),(Bbu,Tpa)),(Uur,((Mpn,Mge),(Mpn,Mge))))),((((Sau,(Bsu,Bha)),(Lla,Spy)),(((Sau,((Bsu,Bha),(Bsu,Bha))),(Lla,Spy)),(((Sau,(Bha,Bha)),(Bsu,Bha)),(Lla,Spy)))),Dra)),(((Mth,(Mja,(Pho,Pab))),Mth),((Hbs,(Afu,((Tac,Tvo),(Mlo,Sau)))),((Mtu,Syn),(Syn,Xfa))))),Aae)
(((((((Nme,(Pae,(Vch,(Eco,Buc)))),((Rpr,(Ccr,Mlo)),Rpr)),((Nme,(Xfa,Pae)),(Hpy,Cje))),((Bbu,Tpa),((Cpn,Ctr),(Cpn,Ctr)))),((((Sau,Pho),(Lla,Spy)),((Sau,(Bsu,Bha)),(Lla,Spy))),((Mtu,Syn),(Mtu,Syn)))),((Ape,Sso),((((Mja,(Pho,Pab)),(Hbs,(Afu,Tvo))),(Mth,Mja)),(Mth,(Mja,(Pab,Pab)))))),(Aae,Tma))
((((((((Xfa,(Pae,(Vch,(Hin,Pmu)))),Mth),(Rpr,(Ccr,Mlo))),Hpy),((Bbu,Tpa),(((Cpn,Ctr),Ctr),Ctr))),((((Sau,(Bsu,Bha)),(Lla,Spy)),(Uur,(Mge,(Mpn,Mge)))),Dra)),(Sso,((Hbs,(Afu,(Tac,Tvo))),((Mth,(Mja,((Pho,Pab),Pab))),(Hbs,(Afu,Tac)))))),Aae)
((((Ape,Sso),((Mth,(Mja,(Pho,Pab))),((Hbs,(Afu,(Tac,Tvo))),(Cpn,Ctr)))),(((((Nme,(Xfa,(Pae,(Vch,((Eco,Buc),(Hin,Pmu)))))),((Rpr,(Ccr,Mlo)),Rpr)),(Nme,(Rpr,(Ccr,Mlo)))),((((Sau,(Bsu,Bha)),Spy),(((Sau,(Bsu,Bha)),Mth),(Lla,Spy))),(Uur,(Mpn,Mge)))),((((Ape,Sso),Ape),(Hbs,(Hbs,(Tac,Tvo)))),Ape))),Tma)
(((((((((Dra,(((Mtu,Syn),(Mtu,Syn)),(Mtu,Syn))),((Nme,(Xfa,(Pae,(Hin,Pmu)))),(Ccr,Mlo))),(Hpy,Cje)),(((Bbu,Tpa),(Bbu,Tpa)),(Cpn,Ctr))),((((Rpr,(Ccr,Mlo)),(Uur,(Mpn,Mge))),((Nme,((Pae,((Vch,Eco),Mth)),(Pae,Vch))),(Rpr,(Ccr,Mlo)))),Hpy)),((Sau,(Bsu,Bha)),Uur)),((((Bsu,Bha),Lla),(Uur,Mpn)),Dra)),(Ape,Sso)),Tma)
(((((((Nme,(Xfa,(Pae,(Vch,((Eco,Buc),(Hin,Pmu)))))),(Rpr,Mlo)),(Hpy,Cje)),((Cpn,Ctr),((Cpn,Ctr),(Cpn,Ctr)))),((((Sau,((Bsu,Bha),(Bsu,Bha))),(Lla,Spy)),Xfa),(Dra,(Mtu,Syn)))),((Ape,Sso),((((Dra,((Mtu,Syn),(Mtu,Syn))),(Mth,((Mja,Pab),(Mja,(Pho,Pab))))),((Hbs,(Afu,Aae)),((Tac,Tvo),(Tac,Tvo)))),Afu))),(Aae,Tma))
(((((((Nme,(((Eco,Buc),Pmu),(Pae,(Vch,Hin)))),(Rpr,(Ccr,Mlo))),(Hpy,Cje)),(Nme,(Hpy,Cje))),(((((Bsu,Bha),(Sau,Bha)),(Lla,Spy)),(Uur,Mpn)),Mtu)),((Ape,Sso),((((Mja,(Pho,Pab)),(Mja,(Pho,Pab))),((Mth,(Afu,(Tac,Tvo))),(Mth,(Mja,(Pho,Pab))))),Hbs))),((Tma,((Mge,(Uur,(Mpn,Mge))),((Dra,(Mtu,Syn)),(Dra,(Mtu,Syn))))),(Aae,Tma)))
((((((((Xfa,(Pae,(Vch,(Hin,Pmu)))),(Xfa,((Pae,(Vch,((Eco,Buc),Pmu))),((Vch,((Eco,Buc),Pmu)),(Mpn,Mge))))),(Rpr,(Ccr,Mlo))),((Hpy,Cje),(Hpy,Cje))),(Bbu,Tpa)),((Dra,((Syn,((Mtu,Syn),(Sau,(Bsu,Bha)))),Cpn)),(((Dra,(Mtu,Syn)),(Dra,(Mtu,(Mtu,Syn)))),((Hbs,(((Tac,Tvo),(Afu,(Tac,Tvo))),(Afu,(Tac,Tvo)))),(Dra,(Mtu,Syn)))))),Ape),((Aae,Tma),Aae))
(((((((Nme,(Pae,(Vch,Tma))),(Rpr,(Ccr,Mlo))),(Hpy,Cje)),((Nme,(Xfa,(Pae,((Eco,Buc),(Hin,Pmu))))),Hpy)),(((((Lla,Tma),((Sau,(Bsu,Tpa)),(Lla,Spy))),(((Sau,(Bsu,Bha)),Lla),Sau)),(((Bsu,Bha),Spy),Mpn)),(Mtu,Syn))),((((Ape,Sso),(Uur,(Mpn,Mge))),Sso),((Tac,Tvo),((Afu,(Tac,Tvo)),Lla)))),(Aae,Tma))
((((Ape,Sso),(Mja,(Hbs,(Tac,Tvo)))),((Mth,((Mja,(Pho,Pab)),(Mja,(Pho,Pab)))),(Hbs,(Afu,Tvo)))),((((((((Nme,Pae),(Ccr,Mlo)),Dra),(Nme,(Xfa,(Pae,(Vch,(Eco,Buc)))))),Cje),(Tpa,(Cpn,Ctr))),((((Lla,Spy),(Sau,(Bsu,Bha))),((Sau,(Bsu,Bha)),(Lla,Spy))),((Mpn,Mge),(Uur,(Mtu,Syn))))),((Afu,(Tac,Tvo)),(Bbu,Tpa))))
((((((((Nme,((Xfa,(Pae,(Vch,(Hin,Pmu)))),Cje)),(Rpr,Rpr)),((Hpy,Cje),Cje)),((Bbu,Tpa),(Cpn,Ctr))),(((Sau,((Bsu,Bha),(Bsu,Bha))),(Lla,Spy)),(Mtu,Syn))),((Ape,Sso),(((Mth,(Mja,(Mpn,Mge))),(Mth,((Mja,(Pho,Pab)),Mja))),(Hbs,(Afu,(Tac,Tvo)))))),(Aae,Tma)),(Dra,(Syn,(Mtu,Syn))))
((((((Pae,(Vch,(Buc,(Hin,Pmu)))),((Cpn,Ctr),Cpn)),(Hpy,Cje)),(((Dra,((Mtu,Syn),Mtu)),(((Sau,(Bsu,Bha)),Spy),Dra)),((Bha,(Spy,(Lla,Spy))),(((Mpn,Mge),Hbs),((Mpn,Mge),Rpr))))),((Ape,Sso),(Sso,(((Mth,(Mja,((Pho,Pab),Pab))),(Mth,(Mja,(Pho,Pab)))),(Hbs,(Afu,(Tvo,Vch))))))),((Aae,Tma),(Aae,Tma)))
(((((Cje,(Bbu,Cpn)),((((Hpy,Cje),(((Xfa,(Vch,((Eco,Buc),(Hin,Pmu)))),(Ccr,Mlo)),(Hpy,Cje))),((Rpr,Ccr),Cje)),(Cpn,Ctr))),(((Bha,(Lla,Spy)),((Uur,(Mpn,Mge)),(Uur,(Mpn,Mge)))),(Dra,(Mtu,Syn)))),((Ape,Sso),((Mth,((Mja,Pho),(Mja,(Pho,Pab)))),(Hbs,Afu)))),Aae)
(((Ape,Sso),(Aae,Tma)),(((((((((Nme,(Xfa,((Pae,(Vch,(Hin,Pmu))),(Pae,(Vch,(Hin,Pmu)))))),(Rpr,Nme)),(Hpy,Cje)),((Bbu,Tpa),Ctr)),((((Afu,(Tac,Tvo)),(Afu,((Tac,Tvo),(Tac,Tvo)))),Cje),(Tpa,(Cpn,Ctr)))),(((Sau,(Bsu,Bha)),(Dra,Mtu)),((Bsu,Bha),(Lla,Spy)))),(Mth,Mja)),((Ape,Sso),(Mth,((Mtu,Syn),(Mja,(Pho,Pab)))))),(Aae,Tma)))
(((((((Xfa,(Pae,(Vch,((Eco,Buc),Pmu)))),(Nme,(Rpr,Mlo))),(Cje,Cje)),(((Bbu,Tpa),(Bbu,Tpa)),Cpn)),((((Bha,(Lla,Spy)),(Mpn,Mge)),Mtu),((Sau,Spy),(Mtu,(Mtu,Syn))))),((Ape,Sso),(((Mth,(Bbu,Tpa)),(Hbs,(Afu,((Rpr,(Ccr,Mlo)),(Rpr,(Ccr,Mlo)))))),((Mth,(((Mja,(Pho,Pab)),(Mja,((Pho,Pab),Mth))),((Mja,Pab),(Pab,(Pho,Pab))))),(Afu,(Tvo,Tac)))))),(Aae,Tma))
((((((((Rpr,(Hpy,Cje)),(Bbu,Tpa)),(((Xfa,(Pae,(Vch,((Eco,Buc),(Hin,Pmu))))),Rpr),((Hpy,Cje),(Hpy,Cje)))),(((Sau,(Lla,Spy)),Uur),(Dra,(Mtu,Syn)))),(((((Nme,((Xfa,(Pae,(Vch,Uur))),Xfa)),Rpr),Hpy),Tpa),((Bbu,Tpa),(Uur,Mge)))),((Ape,(Ape,Sso)),(Hbs,(Afu,(Tac,Tvo))))),Tma),((((Bbu,Tpa),(Cpn,Ctr)),Hpy),(Aae,Tma)))
((((((((Xfa,((Pae,((Eco,Buc),(Hin,Pmu))),(Pae,(Vch,((Eco,Buc),(Hin,Pmu)))))),(Rpr,(Ccr,Mlo))),((((Sau,((Bsu,Bha),Hbs)),Sau),(Lla,Spy)),Uur)),(Hpy,Cje)),((Bbu,Tpa),(Cpn,Ctr))),((Uur,(Mpn,Mge)),((Mtu,Syn),((Mtu,Syn),((Mtu,Syn),(Mtu,Syn)))))),((Ape,Sso),(Ape,Sso))),Aae)
(((((Ccr,Mlo),(Hpy,Cje)),(Bbu,Tpa)),Ape),(((((Nme,Xfa),((Rpr,((Ccr,Mlo),(Ccr,Mlo))),((((Ccr,Mlo),Mlo),(Ccr,(Ccr,Mlo))),(Ccr,Mlo)))),((Nme,(Xfa,(Pae,(Vch,(Eco,(Hin,Pmu)))))),Rpr)),((((Lla,(Lla,Spy)),((Sau,(Bsu,Bha)),(Lla,Spy))),(Uur,(Mpn,Mge))),(Dra,Syn))),((Ape,Sso),(Hbs,(Afu,(Tac,Tvo))))))
((((((((Xfa,((Pae,(Vch,(Eco,(Hin,Pmu)))),(Pae,(Vch,(Eco,Hin))))),(Mlo,(Rpr,(Ccr,Mlo)))),Hpy),Hpy),((Bbu,Tpa),(Cpn,(Cpn,Ctr)))),((((Sau,(Bsu,Bha)),Spy),((Mpn,Mge),Sso)),(Dra,(Mtu,Syn)))),((Ape,Sso),(Mth,(Hbs,((Afu,(Tac,Tvo)),(Tac,Tvo)))))),(Aae,Tma))
(((((((Xfa,((Pae,(Vch,Buc)),(Pae,(Vch,((Eco,Buc),(Hin,Pmu)))))),(((Ccr,Mlo),(Ccr,Mlo)),(Rpr,(Ccr,Mlo)))),(Hpy,Cje)),((Bbu,Tpa),((Cpn,Ctr),Ctr))),(Uur,(Dra,(Dra,Syn)))),(Ape,((Mth,(Hbs,(Afu,(Tac,Tvo)))),((Afu,(Tac,Tvo)),(((Mja,(Pab,Nme)),Mth),(Hbs,(Afu,(Tac,Tvo)))))))),(Aae,Tma))
(((((((Sau,((Bsu,Bha),(Bsu,Bha))),(Lla,Spy)),((Uur,Mge),(((Tac,Tvo),Pae),(Tac,Tvo)))),((((Nme,((Xfa,(Pae,(Vch,((Eco,Buc),Hin)))),(Xfa,(Pae,((Vch,(Buc,Pmu)),Vch))))),(Rpr,(Ccr,Mlo))),Nme),(Nme,(Rpr,((Ccr,Mlo),(Ccr,Mlo)))))),(Dra,(Mtu,Syn))),((Ctr,Uur),(Dra,((Syn,(Mtu,Syn)),(Mtu,Syn))))),(((Ape,Sso),Ape),((Mth,Mja),(Hbs,Cje))))
(((((Nme,(Xfa,(Pae,(Vch,((Eco,(Hin,Pmu)),(Eco,Buc)))))),((Rpr,Ctr),(Rpr,(Mlo,(Ccr,Mlo))))),(Cje,(Dra,(Mtu,Syn)))),(Ape,((((Mja,((Pho,Pab),((Pho,Pab),Sso))),(Mth,(Mja,(Pho,Pab)))),Mth),(Hbs,(Afu,(Tac,Tvo)))))),((((Sau,(Sau,(Bsu,Bha))),(Lla,Spy)),(Dra,(((Mtu,Syn),(Mtu,Syn)),(Mtu,Syn)))),(Aae,Tma)))
((((((((Nme,(Pae,(Ccr,Mlo))),(Rpr,(Ccr,Mlo))),(Nme,Rpr)),((Hpy,Cje),Dra)),((Hpy,Cje),(Tpa,((Cpn,Ctr),(Cpn,Ctr))))),((((((Sau,Bsu),(Lla,Spy)),(Mtu,Syn)),(Mpn,Mge)),((Mtu,Syn),Dra)),(Mtu,(Dra,Syn)))),((Ape,Sso),((Mth,((Mja,(Pho,Pab)),(Mja,(Pho,Pab)))),(Afu,((Tac,Tvo),Afu))))),(Aae,((Ape,Sso),(Sau,((Afu,(Afu,(Tac,Tvo))),(Hbs,(Afu,Tac)))))))
(((((((Nme,(Xfa,(Pae,(Vch,(Hin,Pmu))))),Nme),(Rpr,(Ccr,Mlo))),((Bbu,Tpa),((Cpn,Ctr),((Cpn,Ctr),(Cpn,Ctr))))),((((Spy,(Lla,Spy)),((Mpn,Mge),Uur)),(((((Sau,(Bsu,Bha)),(Lla,Spy)),(Mpn,Mge)),(Sau,((Bsu,Bha),(Bsu,Bha)))),(Uur,Mpn))),(Dra,(((Mtu,Syn),Mtu),Syn)))),((Sso,(Ape,Sso)),((Mth,(Mja,(Pho,Pab))),(Tac,Tac)))),(Aae,Tma))
(((((Nme,(Xfa,(Pae,(Vch,((Eco,Buc),(Hin,Pmu)))))),(Rpr,(Ccr,Mlo))),(Hpy,Cje)),((Bbu,Tpa),(((Cpn,Ctr),((Cpn,Ctr),((Cpn,Ctr),(Cpn,Ctr)))),((Cpn,Ctr),(Hbs,((Afu,Tpa),((Afu,Tac),(Afu,(Tac,Tvo))))))))),((((Sau,(Bsu,Bha)),(((Lla,Spy),Spy),Nme)),((Uur,(Mpn,Mge)),Mge)),(Dra,Cje)))
((((((Nme,(Xfa,(Pae,(Vch,((Eco,Buc),(Hin,Pmu)))))),(Hpy,Cje)),((Nme,(Xfa,(Pae,(Vch,(Eco,Buc))))),(Nme,(Rpr,(Ccr,Mlo))))),((Bbu,Tpa),(Cpn,Ctr))),(((Dra,((Mtu,Syn),(Mtu,Syn))),(Dra,((Mtu,Syn),(Mtu,Syn)))),((Dra,Syn),(Dra,Mtu)))),((Ape,Sso),((Mth,(Mja,(Pho,Pab))),(Hbs,(Afu,(Tac,Tvo))))))
(((((((Nme,(Xfa,(Pae,Vch))),Cje),((((Xfa,(Pae,(Vch,Buc))),((Vch,(Eco,(Hin,Pmu))),(Pae,(Ccr,Mlo)))),Mlo),(Hpy,Cje))),((Rpr,(Ccr,Mlo)),((Cpn,Ctr),((Cpn,Ctr),((Cpn,Ctr),Ctr))))),((((Sau,Bsu),Cpn),(Lla,Spy)),(Dra,(Mtu,Syn)))),((Ape,Sso),((Mth,(Mja,(Pho,Pab))),(Hbs,((Tac,Tvo),Rpr))))),(Tma,(Aae,Tma)))
((((((Nme,((Xfa,Pae),(Xfa,((Vch,((Eco,Buc),(Hin,Pmu))),(Pae,(Vch,((Eco,Buc),(Hin,Pmu)))))))),((Ccr,Mlo),((Ccr,Mlo),Dra))),((((Hpy,Cje),(Hpy,Cje)),(Hpy,Cje)),(Bbu,(((Cpn,Ctr),(Cpn,Ctr)),(Cpn,Ctr))))),(((Bha,Lla),(Mpn,Mge)),((Mtu,Syn),Dra))),(((Ape,Sso),(Mth,(Hbs,Afu))),Pho)),(Aae,Tma))
(((((((Nme,(Vch,((Eco,Buc),Pmu))),(Ccr,Mlo)),(Hpy,Cje)),((Bbu,((Bbu,Tpa),((Bsu,Bha),Lla))),(Cpn,Ctr))),(((((Bsu,Bha),(Sau,(Bsu,Bha))),(Sau,(Bsu,Bha))),(Uur,(Mpn,Mge))),(Dra,(Mtu,Syn)))),((Ape,Sso),((Mth,(Mja,Pho)),((Mth,(Pho,(Pho,Pab))),(Hbs,(Afu,(Tac,Tvo))))))),Aae)
(((((((Nme,((Xfa,(Pae,(Vch,(Hin,Pmu)))),(Xfa,(Pae,(Vch,((Eco,Buc),(Hin,Pmu))))))),Mlo),(Hpy,(Hpy,Cje))),(((Nme,(Xfa,Pae)),(Rpr,(Mlo,(Ccr,Mlo)))),(Cje,(Hpy,Cje)))),(Tpa,(Cpn,Ctr))),((Dra,Mtu),((((Sau,(Bsu,Bha)),(Lla,Spy)),(Mpn,Mge)),(Dra,(Afu,(Tac,Tvo)))))),(Ape,Sso))
(((((Bbu,Tpa),((Cpn,Ctr),(Cpn,Ctr))),(((Lla,Spy),(Uur,(Mpn,Mge))),Dra)),((Sso,(Hbs,(Tac,Afu))),(((((Nme,(Xfa,(Pae,(Vch,(Pmu,(Hin,Pmu)))))),(((Rpr,(Ccr,Mlo)),Tma),(Rpr,(Ccr,Mlo)))),Hpy),((Bbu,Tpa),(Cpn,Ctr))),((((Sau,(Bsu,Bha)),(Lla,Spy)),(Uur,Ape)),(Dra,(Mtu,Syn)))))),((Aae,Tma),(Aae,Tma)))
((((((((Nme,(Xfa,(Pae,(Vch,(Eco,(Hin,Pmu)))))),(Ccr,Mlo)),((Cpn,Ctr),(Cpn,Ctr))),(((Sau,Bsu),(Lla,Spy)),(((Sau,(Bsu,Bha)),(Lla,Spy)),(Uur,((Mpn,Mge),Dra))))),(Hbs,(Afu,(Tac,Tvo)))),(((Nme,(Hpy,Cje)),Aae),((Bbu,Tpa),(Cpn,Ctr)))),((Mth,(Mja,(Pho,Pab))),(Aae,(Hbs,((Afu,(Tac,Tvo)),(Afu,((Tac,Tvo),(Tac,Tvo)))))))),((Uur,Mpn),Mtu))
((((((Nme,(((Xfa,(Pae,(Vch,((Eco,Buc),(Hin,Pmu))))),(Xfa,((Pae,Vch),Nme))),(Xfa,(Pae,Vch)))),Rpr),(Cpn,(Cpn,Ctr))),(((((Sau,Bsu),((Lla,Spy),(Lla,Spy))),((Uur,Mpn),(Mtu,Syn))),(Mja,(Pho,Pab))),(Dra,(Syn,(Mtu,Syn))))),((Ape,(Ape,Sso)),((Mth,((Mja,((Pho,Pab),(Pho,Pab))),(Mja,Pab))),((Hbs,((Afu,Bha),(Tac,Tvo))),(Afu,Tac))))),Tma)
(((((Uur,(Mpn,Mge)),(Mtu,Syn)),((((Xfa,(Pae,(Vch,((Eco,Buc),Pmu)))),(Rpr,(Ccr,Mlo))),(Hpy,Cje)),(Uur,(Dra,Syn)))),((Sso,(Ape,Sso)),((Hbs,(Afu,((Tac,Tvo),(Tac,Tvo)))),(((Mth,(Cpn,(Mja,(Pho,Pab)))),(Mth,(Mja,(Pho,Pab)))),(Hbs,(Afu,(Tac,Tvo))))))),(Aae,Tma))
((((((Nme,(Xfa,(Pae,(Eco,Pmu)))),((Rpr,Mlo),(Rpr,(((Ccr,Mlo),(Pae,(Vch,(Eco,Buc)))),(Mtu,Syn))))),(Hpy,Cje)),(((Bbu,((Bbu,Tpa),(Bbu,Tpa))),(Bbu,Tpa)),(Cpn,Ctr))),(((((Sau,(Bsu,Bha)),Spy),(Sau,((Sau,(Bsu,Bha)),(Lla,Spy)))),(((Sau,(Bsu,Bha)),(Lla,Spy)),Aae)),Dra)),((Ape,Sso),((Mth,(Mja,(Pho,Pab))),(Hbs,Afu))))
((((((Hpy,Cje),(Cje,Syn)),((Bbu,Tpa),((Cpn,Ctr),(Cpn,Ctr)))),(((Nme,(Xfa,(Pae,(Vch,((Eco,Buc),(Hin,Pmu)))))),(Rpr,(Ccr,Mlo))),Cje)),(Mja,(Hbs,(Afu,(Tac,Tvo))))),((((Bbu,Tpa),Cpn),((((Sau,Bha),(Lla,Spy)),(Uur,Mpn)),(Dra,Mtu))),(Ape,Sso)))
(((((((Nme,(Pae,(Vch,((Eco,Buc),(Hin,Pmu))))),(Rpr,((Ccr,Mlo),Mlo))),((Cpn,Ctr),((Cpn,Ctr),(Cpn,Ctr)))),(((Bha,(Lla,Spy)),((Uur,(Mpn,Mge)),(Uur,(Mpn,Mge)))),(Dra,(Mtu,Syn)))),(((Ape,Sso),Sso),(Mth,(Mja,(Pho,Pab))))),(Aae,Tma)),(((((Tpa,Tpa),Cpn),((Lla,Spy),(Dra,Mtu))),Sso),(Aae,Tma)))
((((((Hpy,Cje),(Tpa,Ctr)),Tma),(Spy,(((Uur,(Mpn,Mge)),(Uur,(Mpn,Mge))),(Mpn,(Mpn,Mge))))),(Aae,Tma)),((((Cje,((Nme,(Xfa,(Pae,(Vch,((Eco,Buc),(Hin,Pmu)))))),((Hpy,Cje),(Hpy,Cje)))),(((Afu,(Afu,(Tac,Tvo))),(Mpn,Mge)),(Dra,(Mtu,Syn)))),(((Mth,(Mja,(Pho,Pab))),(Mth,Mlo)),Hbs)),(Aae,Tma)))
(((((Hpy,(Hpy,Cje)),(((Bbu,Tpa),(Bbu,Tpa)),(Tpa,(Cpn,Ctr)))),((((Mpn,Mge),(Xfa,(Pae,(Vch,(Eco,(Hin,Pmu)))))),((Sau,(Bsu,Bha)),(Lla,Spy))),(Dra,Syn))),((((Ape,Sso),(Ape,Sso)),(Mth,(Mja,Pho))),((Ape,Sso),(((Mja,Pho),(Hbs,(Afu,(Tac,Tvo)))),((Mth,((Mja,(Pho,Pab)),(Mja,Pab))),(Hbs,(Afu,Tvo))))))),Tma)
(((((Uur,(Mpn,Mge)),(Dra,(Syn,((Mtu,Syn),(Mtu,Syn))))),(((((Nme,(Xfa,(Pae,((Eco,Buc),(Hin,Pmu))))),(Rpr,Ccr)),((Nme,(Vch,(Buc,(Hin,Pmu)))),(Rpr,Mth))),Hpy),((Bbu,Tpa),(Cpn,Ctr)))),((Ape,(Ape,Sso)),((Mth,(Mja,(Pho,Pab))),((Hbs,(Hbs,(Afu,(Tac,Tvo)))),(Hbs,((Afu,(Tac,Tvo)),((Ccr,Mlo),(Ccr,Mlo)))))))),(Aae,Tma))
(((((((Nme,Xfa),((Rpr,(Ccr,Mlo)),((Rpr,(Ccr,Mlo)),(Ccr,Mlo)))),Hpy),(((Bbu,(Bbu,(Cpn,Ctr))),((Mth,(Tpa,(Hbs,(Tac,Tvo)))),(Ctr,(Cpn,Ctr)))),Bbu)),((((Sau,Bha),((Lla,Spy),(Lla,Spy))),Uur),(Dra,(Mtu,Syn)))),((Ape,Sso),((Mja,(Pho,Pab)),(Hbs,(Afu,(Afu,Tac)))))),(Aae,Tma))
((((((Hpy,Cje),(((Bbu,Tpa),(Cpn,Ctr)),(Cpn,Ctr))),(((Sau,(Bsu,Bha)),Spy),(((Uur,Uur),Mpn),Uur))),((Hbs,(Afu,Tvo)),(Ape,Sso))),(Aae,Tma)),((((((Nme,(Xfa,(Pae,(Vch,((Eco,Buc),(Hin,Pmu)))))),(Rpr,(Ccr,Mlo))),(Hpy,Cje)),(Dra,((Mtu,Syn),Syn))),((Ape,Sso),((Mja,Pab),(Hbs,(Afu,(Tac,Tvo)))))),Aae))
((((((((Nme,(Xfa,(Pae,(Vch,((Eco,Buc),(Hin,Pmu)))))),(Ccr,Mlo)),(((Nme,Xfa),(Nme,(Xfa,(Pae,(Vch,(Eco,(Hin,Pmu))))))),Rpr)),(Hpy,Cje)),(Bbu,(Cpn,Ctr))),((((Sau,(Bsu,Bha)),(Lla,Spy)),Uur),(Dra,((Mtu,Syn),(Mtu,Syn))))),(((Hbs,(Afu,Tvo)),((Hbs,Afu),Hbs)),(Mth,((Mja,(Pho,Pab)),Tma)))),(Tma,(Aae,Tma)))
(((((Nme,(Xfa,((Pae,(Vch,(Eco,Buc))),(Pae,(Vch,Pmu))))),(Rpr,Mlo)),((Bbu,Tpa),Tpa)),(((Uur,Mpn),(((Cpn,Ctr),(Mpn,Mge)),(((Sau,((Bsu,Bha),Bsu)),(Lla,Spy)),((Uur,(Mpn,Mge)),(Uur,Mpn))))),((Dra,(Mtu,Syn)),((Sau,(Bsu,Bha)),(Lla,Spy))))),(((Ape,Sso),Ape),(Hbs,(Afu,(Tac,Tvo)))))
(((((((Nme,Xfa),Rpr),Cpn),((((Rpr,(Ccr,Mlo)),((Ccr,Mlo),((Pae,(Vch,(Eco,Buc))),(Xfa,(Pae,((Eco,Buc),(Hin,Pmu))))))),((Hpy,Cje),(Hpy,Cje))),(((Cpn,Ctr),(Cpn,Ctr)),Sso))),((((Sau,((Bsu,Bha),Bbu)),(Afu,(Tac,Tvo))),(Uur,(Mpn,Mge))),(Dra,Syn))),(Ape,Sso)),Tma)
((((((Bbu,Tpa),(Cpn,Ctr)),((((Nme,(Xfa,(Pae,(Vch,((Eco,Buc),(Hin,Pmu)))))),(Rpr,Ccr)),Cje),(Cpn,Ctr))),((((Uur,(Mpn,Mge)),Mtu),(Lla,Spy)),((((Sau,Bsu),(Lla,Spy)),(Mpn,Mge)),Nme))),((Ape,Sso),((Hbs,(Afu,(Tac,Tvo))),((Hbs,((Afu,(Tac,Tvo)),(Tac,Tvo))),(Afu,Dra))))),(Aae,Tma))
((((Ape,Sso),((Mth,(Mja,(Pho,Pab))),(((Nme,(Xfa,(Pae,(Vch,((Buc,(Eco,Buc)),(Hin,Pmu)))))),((Bha,(Lla,Spy)),(Mpn,Mge))),((Tpa,(Cpn,Ctr)),Tma)))),(((((Nme,(Xfa,(Pae,((Vch,((Eco,Buc),(Hin,Pmu))),(Vch,((Eco,Buc),Hin)))))),(Rpr,((Ccr,Mlo),(Mtu,Syn)))),Hpy),((Bbu,Tpa),Ctr)),(((Ape,Sso),(Ape,Sso)),((Mth,(Mja,(Pho,Pab))),(Sso,(Hbs,Rpr)))))),(Aae,Tma))
(((((((Nme,(Xfa,(Vch,(((Eco,Buc),(Hin,Pmu)),(Buc,(Hin,Pmu)))))),(Rpr,((Ccr,Mlo),(Mpn,Mge)))),(Hpy,Cje)),Hpy),(((Sau,(Bsu,Bha)),(Uur,((Mpn,Mge),Mge))),((Dra,(Mtu,Syn)),Dra))),((Ape,Sso),((Mth,(Mja,Pab)),(Hbs,(Afu,(Tac,Tvo)))))),(Aae,Tma))
(((Mth,(Mja,(Pho,Pab))),(Hbs,(Afu,Tac))),((((((Ape,Sso),((Rpr,(Ccr,Mlo)),Hpy)),(((Xfa,(Pae,Vch)),Rpr),Cje)),(((Bbu,Tpa),Bbu),(Bbu,(Tma,(Cpn,Ctr))))),((Sau,Bsu),(Lla,Hpy))),((Ape,Sso),((Mth,(Hbs,((Afu,(Tac,Tvo)),(Afu,Tvo)))),((((Xfa,(Pae,(Vch,(((Eco,Buc),(Hin,Pmu)),Vch)))),(Rpr,(Ccr,Mlo))),(((Hpy,Cje),(Hpy,Cje)),(Hpy,Cje))),((Rpr,(Mlo,(Ccr,Mlo))),Hpy))))))
((((((Nme,(Xfa,(Pae,(Vch,((Eco,Buc),Pmu))))),(Rpr,(Ccr,Mlo))),Cje),((((Sau,((Bsu,Bha),(Bsu,Bha))),(Bbu,Tpa)),(Spy,Lla)),(Uur,Mge))),((((Hpy,Cje),(Hpy,Cje)),(Xfa,(Xfa,(Vch,(Eco,Buc))))),((Sau,(Bsu,Bha)),(((Sau,((Lla,Spy),((Mja,(Pho,Pab)),((Pho,Pab),(Mja,(Pho,Pab)))))),Mpn),(Dra,(Mtu,Syn)))))),(Aae,Tma))
((((((((Nme,(Xfa,(Pae,(Vch,((Eco,Buc),(Hin,Pmu)))))),(Rpr,(Ccr,Mlo))),(Nme,(Rpr,Rpr))),(Hpy,Cje)),Dra),(((((Nme,(Sau,(Xfa,(Vch,((Eco,Buc),Pmu))))),(Rpr,(Ccr,(Ccr,Mlo)))),(Cje,(Hpy,Cje))),Bbu),((((Sau,(Bsu,Bha)),(Tac,Tvo)),((Uur,Hpy),(Ccr,Mlo))),((Dra,(Mtu,Syn)),(Afu,(Tac,Tvo)))))),(((Mja,Pho),(Mja,Pab)),Hbs)),(Aae,Tma))
(((((((((Nme,(Xfa,(Pae,(Vch,((Eco,Buc),(Hin,(Hin,Pmu))))))),((Rpr,(Ccr,Mlo)),(Rpr,Aae))),(Hpy,Cje)),(((Bbu,Tpa),Bbu),(Cpn,Ctr))),(Bbu,(Cpn,Ctr))),((Hbs,(Cpn,Ctr)),((Bbu,Tpa),Dra))),((((Sau,((Bsu,Bha),Uur)),(Lla,Spy)),(Uur,Uur)),(Dra,Syn))),(Sso,((Mth,(Mja,Pho)),(Hbs,((Bbu,Tpa),(((Cpn,Ctr),(Mtu,Syn)),(Cpn,Ctr))))))),Tma)
((((((Nme,((Xfa,(Pae,(Vch,((Eco,Buc),(Hin,Pmu))))),Xfa)),(Ccr,Mlo)),(Hpy,(Hpy,Cje))),((((((Sau,(Bsu,Bha)),(Lla,Spy)),((Mtu,Syn),(Bsu,Bha))),(Uur,(Uur,((Mpn,Mge),(Mpn,Mge))))),((Lla,Spy),(Uur,Mpn))),(Dra,Mtu))),(((Ape,Sso),((Tma,(Mth,(Mja,(Pho,Pab)))),(Hbs,(Afu,(Tac,Tvo))))),((Ape,Sso),(Mth,(Hbs,(Afu,((Tac,Tvo),(Tac,Tvo)))))))),((Aae,Aae),Tma))
((Hpy,Tma),(((((((Nme,(Xfa,(Pae,(Vch,((Eco,Buc),Pmu))))),(Rpr,(Ccr,Mlo))),((Hpy,Cje),(Hpy,Cje))),((Cpn,((Bbu,((Bbu,Tpa),(Bbu,Tpa))),(Ctr,Ctr))),((Tpa,(Cpn,(Cpn,Ctr))),((Tpa,(Bbu,Tpa)),Tpa)))),((Bbu,Tpa),(Cpn,Ctr))),((((Mpn,Mge),Ape),(((Sau,Bsu),(Lla,Spy)),(Mpn,Mge))),(Dra,(Mtu,Syn)))),(Sso,((Mja,(Pho,Pab)),(Mja,Pho)))))
(((((((Nme,(((Xfa,((Pae,(Vch,((Eco,Buc),(Hin,Pmu)))),(Vch,((Eco,Buc),(Hin,Pmu))))),(Xfa,(((Vch,(Eco,Buc)),Pae),(Pae,((Buc,(Hin,Pmu)),Uur))))),(Xfa,Pae))),(Rpr,(Ccr,Mlo))),Hpy),(((Bbu,Tpa),(Bbu,Tpa)),(Cpn,Ctr))),(((Sau,(Bsu,Bha)),(Lla,Spy)),Syn)),(Sso,((Mth,(Mja,((Pho,Pab),(Pho,Pab)))),(Hbs,(Afu,(Tac,Tvo)))))),(Aae,Tma))
((((((Nme,(Xfa,(Pae,(Vch,((Eco,Buc),Pmu))))),(Sso,((Ccr,Mlo),Rpr))),((Dra,(((Mtu,Syn),(Mtu,Syn)),(Mtu,Syn))),(((((Sau,((Bsu,Bha),Mpn)),(Sau,Bha)),(Lla,Spy)),(Uur,((Mpn,Mge),(Mpn,Mge)))),(Dra,Syn)))),((Ape,Sso),Sso)),((Dra,((Mtu,Syn),((Mtu,Syn),(Mtu,Syn)))),((Mth,(Mja,(Pho,Pab))),((Nme,(Xfa,((Pae,((Eco,Buc),Pmu)),Pae))),(Hpy,Cje))))),Tma)
((((((Nme,(Xfa,(Pae,(Vch,((Eco,Buc),(Hin,Pmu)))))),(Hpy,Cje)),((Bbu,(Tpa,Bbu)),(Cpn,Ctr))),((((Sau,(Bsu,Bha)),Lla),Uur),((Mtu,((Mtu,Syn),(Mtu,Syn))),Cje))),((((Ape,Sso),Sso),(Ape,Sso)),(((Mth,(Mja,(Pho,Pab))),Mth),(Hbs,(Afu,(Tac,Tvo)))))),Tma)
(((Sso,((Hpy,Cje),((((Rpr,Mlo),(((Nme,(Xfa,((Pae,(Vch,((Eco,Buc),Hin))),(Pae,Vch)))),(Nme,(Xfa,(Pae,(Vch,(Hin,Pmu)))))),(Rpr,(Ccr,Mlo)))),(Hpy,(Hpy,Cje))),((Bbu,Tpa),(Cpn,Ctr))))),((((Sau,(Bsu,Bha)),Lla),((Mpn,Mge),(Uur,(Mpn,Mge)))),(Dra,(Mtu,((Mtu,Syn),(Mtu,Syn)))))),((Aae,Tma),(Aae,Tma)))
(((((Bbu,Tpa),(Cpn,Ctr)),((((Nme,(Xfa,(Xfa,((Vch,((Eco,Buc),(Hin,Pmu))),(Vch,(Hin,Pmu)))))),(Ccr,(((Rpr,(Ccr,Dra)),(Rpr,(Ccr,Mlo))),(Rpr,(Ccr,Mlo))))),(Hpy,Cje)),(Tpa,(Cpn,Ctr)))),((Sau,(Lla,Spy)),Uur)),((Ape,Sso),(((Mth,(Mja,(Pho,Pab))),Hbs),(Mth,(Hbs,((Afu,Tvo),Hbs))))))
((((((Nme,(Rpr,(Ccr,Mlo))),((Hpy,Cje),(Hpy,Cje))),(Bbu,Tpa)),(((((Sau,(Bsu,Bha)),Spy),(Uur,Aae)),(Mth,((Mja,(Pho,Pab)),Sso))),(Mtu,Syn))),((((Nme,((Xfa,((Pae,(Vch,((Eco,Buc),(Hin,Pmu)))),(Pae,(Buc,(Hin,Pmu))))),(Pae,(Vch,((Eco,Buc),(Hin,Pmu)))))),(Rpr,Nme)),(Bbu,Tpa)),(((Lla,Spy),(Lla,Spy)),(Dra,Mtu)))),(Aae,(Aae,Tma)))
(((((((Nme,(Rpr,((Ccr,Mlo),(Ccr,Mlo)))),((Hpy,Cje),Hpy)),(Cpn,Ctr)),(Ape,Sso)),(((Sau,((Bsu,Bha),Bha)),Tma),(Dra,((Mtu,Syn),(Xfa,(Pae,(Vch,((Eco,Buc),Pmu)))))))),(Sso,((Mth,((Mja,(Pho,Pab)),Mja)),(Hbs,(Tac,Tvo))))),Tma)
(((Bbu,((Cpn,Ctr),(Mth,(Mja,(Pho,Pab))))),(((Uur,(Mpn,Mge)),(Hbs,((Afu,((Tac,Tvo),Cpn)),(Afu,(Tac,Tvo))))),Dra)),(((((Hpy,Cje),Aae),(((Nme,(Xfa,(Pae,(Vch,(Eco,Pmu))))),Rpr),((Nme,Rpr),((Xfa,(Xfa,(Pae,(Vch,(Eco,Buc))))),(Rpr,(Ccr,Mlo)))))),(Dra,Mtu)),((Ape,Sso),(((Mja,((Pho,Pab),(Pho,Pab))),(Mja,(Pho,Pab))),(Mja,Pab)))))
(((((((Nme,((Xfa,(Vch,((Eco,Buc),(Hin,Pmu)))),(Xfa,Pae))),((Rpr,Ccr),(Rpr,(Ccr,Mlo)))),(((Hpy,Cje),Cje),Mtu)),(Bbu,(Cpn,Ctr))),(((((((Sau,(Bsu,Bha)),Sau),(Lla,Spy)),(Uur,(Mpn,Mge))),(((Sau,(Bsu,Bha)),((Sau,(Bsu,Bha)),(Lla,Spy))),(Uur,Nme))),Dra),(Dra,(Mtu,Aae)))),(Mth,(Afu,Tvo))),((Aae,Tma),((Aae,Tma),(Aae,Tma))))
(((((((Nme,(Xfa,Pae)),((Hpy,Cje),(Hpy,Cje))),(((Nme,(Xfa,(Xfa,(Pae,(Vch,(Hin,Pmu)))))),(Hpy,Cje)),(((Bbu,Tpa),(Cpn,(Cpn,Ctr))),(Cpn,Ctr)))),(((Rpr,((Ccr,Mlo),Ccr)),(Nme,(Pae,(Vch,((Eco,Buc),(Hin,Pmu)))))),(Tpa,(Bbu,Tpa)))),((Bbu,Tpa),Ctr)),((((Sau,(Bsu,Bha)),Lla),(Uur,(Mpn,Mge))),(Dra,((Mtu,Syn),(Mtu,Syn))))),(Mth,(Hbs,(Afu,Tpa))))
(((((((Nme,(Xfa,((Pae,(Vch,((Eco,Buc),(Hin,Pmu)))),Afu))),(Rpr,(Ccr,Mlo))),(Ape,Sso)),((Bbu,Tpa),((Cpn,Ctr),(Cpn,Ctr)))),(((Bsu,Bha),(Lla,Spy)),Mge)),(((((Mja,(Pho,Pab)),(Mja,(Pho,Pab))),Syn),(Mth,(Mja,Pho))),((Hbs,((Afu,(Tac,Tvo)),(Afu,(Tac,Tvo)))),(Aae,(Hbs,Afu))))),(Aae,Tma))
(((((((Nme,(Xfa,(Pae,(Vch,((Eco,(Hin,Pmu)),((Eco,Buc),Hin)))))),(((Rpr,Mlo),(Rpr,Mlo)),(Ccr,Mlo))),(Hpy,Cje)),Cpn),(((((((Bsu,Bha),Mth),(Bsu,(Bsu,Bha))),(Sau,(Lla,Spy))),Uur),(((Dra,(Mtu,Syn)),(Dra,Tma)),Dra)),Tma)),((Ape,Sso),(Mth,(Hbs,(Afu,Rpr))))),((Aae,Tma),(Aae,Tma)))
((((((((Pae,(Eco,Buc)),(Pae,(Vch,((Eco,Buc),Hin)))),(Rpr,(Ccr,Mlo))),(Sau,Spy)),(Cpn,(Cpn,Ctr))),((((Sau,(Sau,Dra)),(Lla,Spy)),(Uur,(Mpn,Mge))),(Dra,Tpa))),((Sso,((Mja,((Pho,Pab),Pho)),((((Tac,Tvo),Cje),Afu),Hpy))),(Ape,Sso))),((Aae,Tma),(Aae,Tma)))
(((((Nme,(Xfa,(Pae,(Vch,((Eco,Buc),(Hin,Pmu)))))),(Ccr,Mlo)),(((((Bbu,Tpa),Tpa),(((Bbu,Tpa),(Tpa,(Bbu,Aae))),(Bbu,Tpa))),(Cpn,Ctr)),((Tpa,(Bbu,Tpa)),(Cpn,Ctr)))),(((Lla,Spy),(Uur,((Mpn,Mge),(Mpn,Mge)))),(Dra,(Mtu,Syn)))),((Ape,Sso),(((Mja,(Pho,Pab)),Pho),(Hbs,((Afu,(Tac,Tvo)),Hpy)))))
(((((Xfa,(Vch,((Eco,Buc),(Hin,Pmu)))),(Rpr,Ccr)),(((Mpn,Mge),(((((Sau,(Bsu,Bha)),((Lla,Spy),Ape)),((Sau,((Bsu,Bha),(Bsu,Bha))),(Lla,Spy))),((Sau,Bsu),(Spy,Hpy))),Uur)),(Syn,(Dra,(Mtu,Syn))))),(((Ape,Sso),Sso),(((Mth,(Mja,Tma)),Hbs),(((Afu,(Tac,Tvo)),(Tac,Tvo)),(Afu,((Tac,Tvo),Nme)))))),(Tma,Tma))
(((((Nme,(Xfa,(Pae,(Vch,((Eco,Buc),Pmu))))),Rpr),(((((((Sau,(Bsu,(Bsu,Bha))),(Bbu,Tpa)),(Lla,Spy)),Aae),((Uur,Mge),((Uur,(Mpn,Mge)),Uur))),((((Sau,(Bsu,Bha)),(Sau,(Bsu,Bha))),(Lla,Spy)),(Lla,Spy))),(Dra,(Mtu,Syn)))),(((Ape,Sso),Sso),((Mth,(((Mja,(Pho,Pab)),((Pho,Pab),(Pho,Pab))),Mja)),(Hbs,(Afu,(Tac,Tvo)))))),((Aae,Tma),(Aae,Tma)))
(((((((Xfa,Pae),(Xfa,(Pae,(Vch,((Eco,Buc),Pmu))))),(Hpy,Cje)),((Rpr,(Mlo,(Ccr,Mlo))),(Tpa,((Cpn,Ctr),Cpn)))),((((Sau,(Bsu,Bha)),(Lla,Spy)),(Uur,(Mpn,Mge))),(Dra,(Ape,Mtu)))),(Mth,((Hbs,Tvo),((Tac,Tvo),Xfa)))),(Aae,Tma))
(((((((((Nme,(Xfa,(Pae,Pmu))),(Rpr,(Ccr,Mlo))),(Nme,((Xfa,Sso),(Rpr,(Ccr,Mlo))))),(Hpy,Cje)),Bbu),(((((Sau,Spy),Lla),((Sau,(Bsu,Bha)),Cpn)),(((Uur,(Mpn,Mge)),(Uur,(Mtu,Syn))),(Uur,(Mpn,Mge)))),(Dra,((Mtu,Syn),(Mtu,Syn))))),(Ape,Sso)),(Aae,Tma)),((Hpy,((Mth,((((Pho,Pab),Hbs),(Afu,(Tac,Tvo))),(Mja,Pab))),(((Tac,Tvo),(Afu,Tac)),Rpr))),(Aae,Tma)))
(((((((Nme,(((Pae,(Buc,(Hin,Pmu))),(Pae,Vch)),(Xfa,((Pae,(Vch,((Eco,Buc),(Hin,Pmu)))),Pae)))),(Rpr,(Ccr,Mlo))),((Nme,(Xfa,(Pae,Vch))),Rpr)),((((Bbu,Tpa),(Bbu,Tpa)),(Hpy,Cje)),(Cpn,Ctr))),(((Cpn,Ctr),Tpa),((((Bsu,Bha),((Lla,Spy),Lla)),(Uur,(Uur,Hbs))),((Dra,(Syn,Aae)),(Dra,(Mtu,Syn)))))),(Sso,((Uur,(Mpn,Mge)),(Uur,(Mpn,Mge))))),(Mth,(Hbs,Ctr)))
(((((((Nme,((Pae,(Vch,((Eco,Buc),(Hin,Pmu)))),(Pae,(Vch,((Eco,Buc),(Hin,Pmu)))))),(Rpr,Ccr)),(Hpy,((Hpy,Cje),(Hpy,Cje)))),(Bbu,(Cpn,Ctr))),((Sau,(Bsu,Bha)),((Lla,Spy),Spy))),((Mtu,Syn),(Mtu,Syn))),((Ape,Sso),(((Mth,(((Mja,(Pho,Pab)),(Mja,((Pho,Pab),Ctr))),(Pho,Pab))),(Hbs,(((Afu,Xfa),(Afu,(Tac,Tvo))),Xfa))),(Mth,(Mja,(Mja,(Pho,Pab)))))))
(((((((Nme,(Xfa,(Pae,((Vch,((Eco,Buc),(Hin,Pmu))),(Vch,(((Eco,Buc),(Hin,Pmu)),(Eco,(Hin,Pmu)))))))),(Rpr,(Ccr,Mlo))),(Hpy,Cje)),(Cpn,Ctr)),((((Bsu,Bha),(Lla,Spy)),(Uur,(((Mpn,Mge),(Mpn,Mge)),(Mpn,Mge)))),(Dra,Mtu))),(Ape,((((Hbs,((Afu,Tac),Afu)),(Hbs,Afu)),((Mth,(Mja,(Pab,(Pho,Pab)))),(Hbs,Afu))),(((Mja,Mlo),Mth),(Mth,(Mja,Pho)))))),(Aae,Tma))
((((((Sau,(Bsu,Bha)),((Pae,(Vch,Mge)),(Pae,(Buc,(Hin,Pmu))))),Uur),(Hbs,Tvo)),((Aae,Tma),Aae)),((((((Xfa,((Pae,((Eco,Buc),(Hin,Pmu))),Lla)),((Ccr,Mlo),Ccr)),((((Cpn,Ctr),(Cpn,Ctr)),Bbu),(Bbu,Bbu))),((Sso,(Ape,Sso)),(Hbs,(Afu,(((Tac,Tvo),Mpn),(Tac,Tvo)))))),(((Bsu,Bha),(Lla,Spy)),(Dra,(((Mtu,Syn),Mtu),(Syn,Xfa))))),(Aae,Tma)))
((((((((Xfa,(Pae,(Vch,((Eco,Buc),(Hin,Pmu))))),((Rpr,Ccr),(Rpr,(Ccr,Mlo)))),((Nme,(Xfa,(Pae,(Vch,((Eco,Buc),(Hin,Pmu)))))),(Rpr,Ccr))),(Hpy,Cje)),((Bbu,Tpa),(Cpn,Ctr))),((Sau,Uur),(((Sau,(Bsu,Bha)),(Lla,Spy)),(Uur,(Mpn,Mge))))),(Sso,(Mth,Mja))),((Aae,Tma),Tma))
((((((((Nme,(Xfa,Pae)),(((Rpr,((Ccr,Mlo),((Ccr,Mlo),(Pae,Vch)))),(Rpr,(Ccr,Mlo))),(Lla,Spy))),((Nme,(Xfa,(Pae,Vch))),(Rpr,(Rpr,(Ccr,Mlo))))),((Hpy,Cje),Hpy)),(Bbu,Ctr)),(((Uur,Mpn),(Lla,Spy)),((Dra,(Mtu,Syn)),(Dra,((Mtu,(Mtu,Syn)),Mtu))))),((Ape,Sso),(((Mth,(Mja,(Pho,(Pho,Pab)))),(Hbs,(Afu,(Tac,Tvo)))),(Mth,Mja)))),((Aae,Tma),Aae))
(((((Bbu,(Cpn,Ctr)),(((Nme,((Pae,((Vch,((Eco,Buc),(Hin,Pmu))),(Mpn,Mge))),(Pae,Vch))),(Rpr,(Rpr,(Ccr,Mlo)))),(Hpy,(Hpy,Cje)))),(((Uur,(Mpn,(Mpn,Mge))),((Sau,(Bsu,Bha)),(Lla,Spy))),Mtu)),(((Ape,Sso),((Mth,(Mja,Pho)),Hbs)),(Ape,(Mth,(Hbs,Afu))))),Aae)
((((((((Xfa,(Pae,Vch)),Dra),((Xfa,((Pae,(Eco,(Hin,Pmu))),Pae)),((Ccr,Mlo),(Ccr,Mlo)))),(Hpy,Cje)),(((Bbu,Tpa),Ape),(((Bbu,Tpa),Bbu),(Cpn,Ctr)))),((((Sau,(Bsu,(Bsu,Bha))),(Lla,Spy)),((Sau,(Bsu,Bha)),((Bsu,Bha),(Lla,Spy)))),Uur)),(((Mth,(Mja,Sau)),Hbs),((Mth,(Mja,(Pho,Pab))),((Hbs,(Hbs,(((Afu,(Tac,Tvo)),(Afu,Bbu)),(Afu,(Tac,Tvo))))),Hbs)))),(Aae,Tma))
((((((Xfa,(Pae,((Eco,Buc),(Hin,Pmu)))),(Rpr,(Ccr,Mlo))),(((Hpy,Cje),Hpy),((Cje,(Hpy,Cje)),Cje))),((((((Bsu,Bha),(Bsu,Bha)),Spy),(Uur,(((Mpn,Mge),(Mpn,Mge)),Mja))),Lla),(Dra,(Mtu,Syn)))),((Sso,(Ape,Sso)),(Hbs,(Afu,(Tac,(Tac,Tvo)))))),(Aae,Tma))
((((((Hpy,(Hpy,Cje)),(((Nme,(Xfa,Pae)),(Rpr,(Ccr,Mlo))),((Nme,(Xfa,(Pae,(Vch,((Eco,Buc),(Hin,Pmu)))))),(Rpr,((Ccr,Mlo),Ccr))))),((Bbu,Tpa),(Cpn,Ctr))),(((((Sau,((Bsu,Bha),Rpr)),(Xfa,(Pae,(Vch,(Buc,(Hin,Pmu)))))),(((Sau,Bha),((Bsu,Bha),(Sau,Bha))),(Lla,Spy))),(Mpn,Mge)),Dra)),((Mth,(Mja,(Pho,Pab))),(Hbs,(Afu,((Tac,Tvo),(Tac,Tvo)))))),(Aae,Tma))
(((((Mtu,Syn),((Nme,((Xfa,(Pae,Vch)),(Xfa,(Pae,(Vch,((Eco,Buc),Hin)))))),(Hpy,Cje))),Ape),((((((((Nme,(Cpn,Ctr)),((Rpr,(Ccr,Mlo)),(Rpr,((Ccr,Mlo),(((Ccr,Mlo),Dra),(Ccr,Mlo)))))),(Hpy,Cje)),Ape),(((Bbu,Tpa),Ctr),(Cpn,Ctr))),(Uur,(Dra,(Syn,(Lla,Spy))))),(((Mja,(Pho,Pab)),Mth),(Hbs,Afu))),((Dra,(((Mtu,Syn),Syn),Syn)),(Hbs,(Afu,Tvo))))),(Aae,Tma))
((Ape,((Dra,Syn),(((Afu,(Tac,Tvo)),(Afu,Tac)),(Tvo,Afu)))),((((((Pae,((Vch,((Eco,Buc),(Hin,Pmu))),(Vch,((Eco,Buc),(Hin,Pmu))))),((Rpr,(Ccr,Mlo)),((Rpr,(Mlo,(Ccr,Mlo))),(Rpr,(Ccr,Mlo))))),(Hpy,Cje)),(Cpn,Ctr)),((((Sau,(Bsu,Bha)),Lla),(Uur,((Mpn,Mge),Mge))),(((Sau,(Bsu,Bha)),((Lla,Spy),(Lla,Spy))),Mth))),((Ape,Sso),(Ape,(Hbs,(Afu,Tac))))))
((((((((Nme,(Xfa,((Pae,(Vch,(Eco,Buc))),((Pae,(Vch,(Eco,(Hin,Pmu)))),Pae)))),((Rpr,(Ccr,Mlo)),(Ccr,Mlo))),((Ccr,Mlo),Cpn)),(Hpy,Cje)),((Bbu,Tpa),Cpn)),((((Sau,(Bsu,Bha)),(((Lla,Spy),Spy),Hbs)),(Uur,(Mpn,Mge))),(Dra,(Mtu,Syn)))),Ape),Tma)
((((((Nme,Rpr),((Cje,(Hpy,Cje)),Hpy)),(((Cpn,Ctr),((Tpa,(Bbu,Tpa)),Cpn)),Tpa)),((((Bbu,Tpa),((Cpn,Ctr),Ape)),((Nme,(Pae,(Pae,(Vch,((Eco,Buc),Hin))))),(Nme,(Xfa,(Pae,(Vch,Pmu)))))),((((Bsu,Bha),Sau),(Sau,((Bsu,Bha),Mtu))),(Lla,Spy)))),((Ape,Sso),((Mja,(Pho,Pab)),((Hbs,(Afu,((Tac,Tvo),Tac))),(Hbs,(Afu,(Tac,Tvo))))))),(Aae,Tma))
(((((Tpa,(Cpn,Ctr)),(((Nme,(Xfa,(Vch,((Eco,Buc),(Hin,Pmu))))),(Rpr,(Ccr,Mlo))),(Bbu,Tpa))),(((Sso,(Spy,(Lla,Spy))),(Uur,((Mpn,(Mge,(Mpn,Mge))),(Mpn,Mge)))),(Mtu,Syn))),((Ape,Sso),((Mth,(Pho,Pab)),(((((Afu,(Tac,Tvo)),(Afu,Tvo)),Aae),(Hbs,Tac)),(Hbs,((Afu,(Tac,Tvo)),Tac)))))),Aae)
((((((Pae,(Vch,(Eco,Buc))),(((Ccr,Mlo),Mlo),(Rpr,(Ccr,Mlo)))),Hpy),((Ape,Sso),(((Pho,Pab),(Hbs,((Tac,Tvo),(Mtu,Syn)))),(Mth,(Afu,(Tac,Tvo)))))),((((Bbu,Tpa),((Tpa,(Ctr,Ctr)),(Hpy,((Cpn,Ctr),Ctr)))),((((((Bsu,Bha),Bha),(Lla,Spy)),Ape),((Sau,(Sau,(Bsu,Bha))),(Lla,Spy))),(Mpn,Mge))),Mth)),Tma)
(((((((Nme,(Xfa,(Pae,(Vch,((Eco,Buc),(Hin,Pmu)))))),((Ccr,Mlo),Uur)),((Hpy,Cje),((Hpy,Cje),Bbu))),((((Xfa,(Pae,((Eco,Buc),(Hin,Pmu)))),(Pae,(Vch,((Eco,Buc),(Eco,Buc))))),Rpr),Cje)),(((Uur,Mpn),((Sau,((Bsu,Bha),(Bsu,Bha))),(Uur,(Uur,Mge)))),(Dra,((Mtu,Syn),Mtu)))),((Mth,((Mja,(Pho,Pab)),Mja)),(((Sau,(Bsu,Bha)),Spy),(Uur,Mpn)))),(Aae,Tma))
((((((((Xfa,(Pae,(Vch,((Eco,Buc),(Hin,Pmu))))),(Rpr,(((Ccr,Mlo),(Xfa,(Pae,(Vch,Afu)))),(Ccr,Mlo)))),(Cpn,((Cpn,Ctr),Cpn))),Cje),(Tpa,(Bbu,Tpa))),((((Mtu,Syn),Tma),(Dra,Mtu)),(((Sau,Lla),(Uur,((Mpn,Mge),Dra))),(Dra,Syn)))),(Ape,((Mth,(Mja,((Mja,Pho),(Mja,(Pho,Pab))))),(Mth,(Mja,(Mja,(Pho,Pab))))))),Tma)
((((((((Nme,(Xfa,Pae)),(Rpr,(Ccr,Mlo))),(Nme,((Pae,Vch),(Pae,(Vch,(((Eco,Buc),(Hin,Pmu)),Mja)))))),(Hpy,Cje)),(Cpn,Ctr)),((Sau,(Bsu,Bha)),(Lla,Spy))),(Ape,((Mth,((Pho,Pab),(Mja,(Pho,Pab)))),((Hbs,((Tac,Tvo),(((Tac,Tvo),(Tac,Tvo)),((Afu,(Tac,Tvo)),Sau)))),(Hbs,(Afu,((Tac,Tvo),Dra))))))),(Aae,Tma))
(((((((Nme,(Xfa,(Vch,(Eco,(Hin,Pmu))))),(((Rpr,(Ccr,Mlo)),((Rpr,(Ccr,Mlo)),((Rpr,Mlo),(Mtu,Syn)))),Dra)),(Hpy,Cje)),((((Lla,Spy),(Lla,Spy)),Cpn),(Hbs,(Afu,(Tac,Tvo))))),((Dra,(Mtu,Syn)),(((Sau,Spy),Uur),(Mtu,Syn)))),(Ape,((Mth,(Mja,(Pho,Pab))),(Hbs,(Afu,(Tac,Tvo)))))),(Aae,Tma))
((((Ape,Ape),((Mja,(Pho,Pab)),(Mth,(Mja,(Pho,Pab))))),(((((Rpr,(Ccr,Mlo)),(Hpy,Cje)),(Tpa,(Cpn,Ctr))),(((((Sau,(Bsu,Bha)),((Sau,Bsu),(Vch,((Eco,Buc),Hin)))),((Sau,(Bsu,Bha)),(Lla,Aae))),Uur),(Mtu,Syn))),(Ape,((Mth,(((Mja,Pab),(Mja,Pho)),(Mja,(Pho,Pab)))),(Hbs,((Afu,(Tac,Tvo)),(Afu,Tvo))))))),(Aae,Tma))
(((((((Nme,(((Xfa,(Pae,(Vch,((Eco,Buc),(Hin,Pmu))))),(Xfa,(Pae,(Vch,((Eco,Buc),Pmu))))),Tma)),(Rpr,(Ccr,Mlo))),(Hpy,Cje)),(Bbu,((Cpn,Ctr),(Cpn,Ctr)))),((((Uur,(Mpn,Mge)),Uur),Dra),((Bha,(Sau,(Bsu,Bha))),Spy))),(Sso,(Mth,(Hbs,(Afu,((Tac,Tvo),(Mtu,Syn))))))),(Aae,Tma))
(((((((Nme,((Xfa,(Xfa,((Pae,(Vch,((Eco,Buc),(Hin,Pmu)))),Pae))),Xfa)),(Rpr,Mlo)),(Hpy,Cje)),((Xfa,((Pae,(Vch,((Eco,Buc),(Hin,Pmu)))),Sso)),(Ccr,Mlo))),((((((Sau,(Bsu,Bha)),(Sau,(Bsu,Bha))),Hbs),(Uur,(((Mpn,Mge),Mpn),Mge))),Dra),(((Sau,Lla),(Uur,Uur)),(Dra,(Mtu,Syn))))),((Ape,Sso),(Hbs,(Afu,Tvo)))),(Aae,Tma))
(((((Cpn,Ctr),((Bbu,((Rpr,((Ccr,Mlo),(Ccr,Mlo))),(Hpy,Cje))),(Hpy,(Cje,(Hpy,Cje))))),((((Lla,Spy),(Sau,(Bsu,Bha))),(Uur,((Mpn,Mge),(Mpn,Mge)))),((Dra,(Mtu,Syn)),(Dra,(Mtu,Syn))))),(((Sso,(Ape,Sso)),(((Mja,(Pho,Pab)),((Mja,((Pho,Pab),Pho)),(Mja,((Pho,Pab),(Pho,Pab))))),(Hbs,Hbs))),((Ape,Sso),((Mth,(Mja,(Pho,Pab))),(Afu,(Tac,Tvo)))))),Tma)
(((((((Xfa,((Pae,(Vch,((Eco,Buc),(Hin,Pmu)))),Pae)),(Rpr,(Ccr,Mlo))),Cje),((Cpn,Ctr),(Cpn,Ctr))),((((Sau,Bha),(Lla,Spy)),((Mtu,Syn),(Mtu,Syn))),(((Sau,(Lla,Spy)),(Uur,Mge)),((Uur,(Mpn,Mge)),((Uur,Mge),(Uur,Tpa)))))),((Mja,(Pho,Pab)),(Hbs,(Afu,(Tac,Tvo))))),Tma)
(((((Nme,(Mlo,(Xfa,((Pae,(Vch,((Eco,Buc),Pmu))),(Vch,((Eco,Buc),(Hin,Pmu))))))),(Hpy,Cje)),(((Sau,(Lla,Spy)),(Mpn,Mge)),(Dra,((Mtu,Syn),Mtu)))),(((Ape,Sso),(Ape,Sso)),((Hbs,(Afu,((Afu,Tac),(Afu,Cpn)))),((Mth,((Mja,Mge),((Mja,Pab),(Mja,(Pho,Pab))))),(Hbs,((Tac,Tvo),(Afu,(Tac,Tvo)))))))),(Ape,Sso))
((((((((Nme,(Xfa,(Pae,(Vch,((Eco,Buc),(Hin,Pmu)))))),(Nme,(Xfa,(Pae,(Vch,(Eco,Buc)))))),(Rpr,(Ccr,Mlo))),(Hpy,Cje)),(Bbu,Nme)),((((Sau,Bha),((Spy,(Lla,Spy)),(Spy,(Mja,(Pho,Pab))))),((Mpn,Mge),Dra)),(Dra,Mtu))),(Sso,(Mth,Hbs))),((Aae,Tma),(Aae,Tma)))
(((((((Nme,(Xfa,(Pae,(Buc,(Hin,Pmu))))),Rpr),((Xfa,(Pae,(Hin,Pmu))),((Ccr,Mlo),(Rpr,Mlo)))),(Hpy,Cje)),(Tpa,Cje)),((((Sau,(Bsu,Bha)),Spy),((Uur,(Mpn,Mge)),(Mpn,Mge))),(Dra,Sso))),(Ape,((((Mth,(Mja,Hpy)),Hbs),((Mja,Pab),((Afu,(Tac,Tvo)),(Tac,Tvo)))),(((Sau,(Bsu,Bha)),(Lla,Spy)),((Uur,(Mpn,Mge)),((Uur,(Uur,(Mpn,Mge))),(Uur,(Mpn,Mge))))))))
((((((Nme,(Xfa,(Vch,(((Eco,Buc),Hin),Hin)))),(Hpy,Cje)),(((Lla,Spy),((Mpn,Mge),(Mpn,Mge))),Aae)),Ape),Tma),(((((Nme,((Xfa,(Pae,(((Vch,Hin),(Vch,((Eco,Buc),(Hin,Pmu)))),Hpy))),Xfa)),(((Hpy,Cje),(Bbu,Tpa)),(Cpn,Ctr))),(((((Bsu,Bha),((Spy,(Lla,Spy)),(Lla,Spy))),Bha),Uur),(Dra,(((Mtu,Syn),Syn),Mtu)))),(Mth,(Pho,Pab))),Aae))
(((((((Nme,((Xfa,(Pae,(Vch,((Eco,Buc),(Hin,Pmu))))),(Afu,Tac))),((Nme,(Vch,Hin)),(Nme,(Xfa,(Pae,(((Eco,Buc),Pmu),(Buc,(Hin,Pmu)))))))),(Hpy,Cje)),((Cpn,Ctr),(Cpn,Ctr))),((((((Sau,(Sau,Bsu)),Hpy),(Lla,Spy)),((Sau,(Bsu,Bha)),Lla)),(Uur,(Mpn,Mge))),(Dra,(Mtu,Syn)))),((Ape,Sso),((((Mja,(Pho,Pab)),Mja),((Afu,(Tac,Tvo)),Bbu)),(Mja,(Pho,Pab))))),(Aae,Tma))
(((((((Nme,(Xfa,Pae)),(Ccr,Mlo)),((Nme,(Xfa,(Pae,(Vch,(Hin,Pmu))))),Afu)),(Nme,(Rpr,(Ccr,Mlo)))),(Bbu,((Bbu,Tpa),(Cpn,Ctr)))),((Ape,Sso),((((Mth,(Mja,(Pho,Pab))),(Cpn,Ctr)),(Hbs,Afu)),((Mth,(Mja,(Pho,Pab))),(Mth,(((Sau,(Bsu,Bha)),((Lla,Spy),Uur)),(Mpn,(((Mpn,Mge),(Mpn,Mge)),Mge)))))))),Tma)
((((((Nme,((Xfa,((Pae,(Vch,((Eco,Buc),(Hin,Pmu)))),Pae)),(Pae,(Vch,(Hin,Pmu))))),Rpr),(Hpy,Cje)),((Bbu,Tpa),Cpn)),(((((Sau,(Bsu,Bha)),(Sau,(Ccr,Mlo))),Lla),(Mtu,Syn)),Dra)),((Ape,Sso),(((Mth,(Pho,Pab)),(Mth,(Pho,(Pho,Sau)))),(Afu,(Afu,(Tac,Syn))))))
(((((Hpy,Cje),Hpy),((((Sau,((Lla,Spy),Mja)),Sau),Uur),((Dra,Syn),(Dra,(Mtu,Syn))))),(Ape,((((Mth,(Mja,((Pho,Pab),(Pho,Pab)))),Aae),Hbs),(((Mth,(Pho,Pab)),((((Nme,(Xfa,((Pae,(Vch,((Eco,Buc),(Hin,Pmu)))),(Pae,(Vch,((Eco,Buc),(Hin,Pmu))))))),(Ccr,Mlo)),((Nme,(Xfa,Pae)),(Rpr,(Ccr,Mlo)))),(Hpy,Cje))),(Hbs,((Afu,Tac),(Afu,((Tac,Tvo),(Tac,(Tac,Tvo)))))))))),Aae)
((((((((Nme,(Pae,(Vch,((Eco,Buc),(Hin,Pmu))))),(Rpr,((Ccr,Mlo),(Ccr,Mlo)))),(((Bbu,Tpa),(Bbu,Tpa)),Tpa)),(((Bbu,Tpa),(Hbs,(Afu,(Tac,Tvo)))),(Cpn,Ctr))),Cje),((((Sau,Bsu),Lla),((Uur,((Mpn,Mge),(Mpn,Mge))),Mge)),(Mtu,Syn))),(((Ape,Sso),((Mth,Mja),(Mth,(Mja,(Pho,Pab))))),((Ape,Sso),(Hbs,Hbs)))),(Aae,Tma))
(((((((Nme,Rpr),((Nme,(Rpr,(Ccr,Mlo))),((Rpr,(Ccr,Mlo)),(((Bsu,Bha),Lla),((Xfa,(Pae,(Vch,Eco))),(Rpr,Mlo)))))),(Hpy,Hpy)),(Cpn,Ctr)),(((Sau,(Bsu,Bha)),(Spy,(Lla,Spy))),(Uur,(Uur,(Mpn,Mge))))),(Ape,Sso)),((Aae,Tma),(((((Tpa,Uur),Tpa),Cpn),((Mtu,Syn),(Mtu,Syn))),((Hbs,(Afu,(Tac,Tvo))),Hbs))))
(((((((Nme,(Xfa,(Pae,(Vch,((Eco,Buc),(Hin,Pmu)))))),(Ccr,Mlo)),(Hpy,Cje)),((Hpy,Cje),(((Bbu,Tpa),(Ctr,(Cpn,Ctr))),((Bbu,Tpa),(Ctr,(Cpn,Ctr)))))),((Sau,(Bha,Uur)),Spy)),((((Sso,Sso),(Hbs,(Afu,Tvo))),Sso),(Sso,((Mth,(Mja,(Pho,Pab))),(Hbs,((Afu,(Tac,Tvo)),(Afu,(Tac,Tvo)))))))),(Tma,Tma))
(((((((Mja,(Pho,Pab)),Cje),(((Nme,(Xfa,(Pae,(Vch,((Eco,Buc),(Hin,Pmu)))))),(Rpr,Mlo)),((Hpy,Cje),(((Hpy,Cje),(Hpy,Cje)),((Hpy,Cje),(Hpy,Cje)))))),(Tpa,(Bbu,Tpa))),(((Sau,((Bsu,Bha),((Bsu,Bha),(Bsu,Bha)))),Spy),(Uur,Ctr))),(Aae,((Afu,Tvo),Hbs))),((Ape,Sso),(Hbs,(Mth,(Mja,((Mja,(Pho,Pab)),(Mja,(Pho,Pab))))))))
((((((Tpa,(Cpn,Ctr)),Bbu),(Ctr,(Cpn,Ctr))),((Bsu,(Uur,(Mpn,Mja))),(Dra,(Mtu,Syn)))),(((Nme,((Sau,(Sau,(Bsu,Bha))),(((Lla,Spy),Lla),(Spy,(Lla,Spy))))),((Xfa,(Pae,(Vch,((Eco,Buc),Pmu)))),(Rpr,((Ccr,Mlo),Mlo)))),((Mth,((Mja,(Pho,Pab)),(Pho,Pab))),(Hbs,Afu)))),(Aae,Tma))
((((((Nme,Xfa),((Rpr,Ccr),(Ccr,Mlo))),(Hpy,Cje)),((((Lla,Spy),(Uur,(Mpn,Mge))),(((Mtu,Syn),(Mtu,Syn)),(Dra,Syn))),((((Nme,(Pae,(Vch,((Eco,Buc),Pmu)))),(Rpr,(Ccr,Mlo))),(Hpy,Cje)),(Sau,(Dra,((Nme,(Xfa,Pae)),Mlo)))))),((Sso,((((Mth,(Mja,(Pho,Pab))),(Mth,((Mja,Afu),(Pab,Uur)))),Hbs),(Hbs,(Afu,Tvo)))),(Ape,Sso))),(Aae,Aae))
(((((Mth,(Mth,((Pho,Pab),(Mja,Pab)))),((Mth,(Mja,(Pho,Pab))),((Mja,((Pho,Pab),((Pho,Pab),Sso))),(Mja,(Pho,Pab))))),(Hbs,Afu)),(((((Nme,(Xfa,(Pae,((Eco,Buc),(Hin,Pmu))))),Rpr),(Hpy,Cje)),((((Sau,((Bsu,Bha),(Bsu,Bha))),(Lla,Spy)),(Uur,(Mpn,Mge))),(Dra,((Mtu,Syn),Syn)))),(Ape,((Pho,Pab),(Mth,Mja))))),Aae)
((((((Nme,(Vch,(Pae,((Vch,((Eco,Buc),(Hin,Pmu))),Vch)))),(Rpr,((Ccr,Mlo),Mlo))),(Hpy,Cje)),((Rpr,(Mlo,(Ccr,Mlo))),(((Bbu,Tpa),(Bbu,(Bbu,Tpa))),(Cpn,(Cpn,Ctr))))),(((((Sau,(Bsu,Bha)),(Lla,Spy)),(Lla,Spy)),((Dra,(Mtu,(Mtu,Syn))),Dra)),((((Sau,Bha),(Lla,(Lla,Spy))),Aae),((Dra,(Dra,Syn)),(Dra,(Mtu,Syn)))))),((Sso,(Hbs,(Afu,(Tac,Tvo)))),((Mth,Mja),Tac)))
((((((Rpr,(Ccr,Mlo)),(((Nme,(Xfa,(Pae,(Eco,Buc)))),((Rpr,(Ccr,Mlo)),((Rpr,(Ccr,Mlo)),(Rpr,(Ccr,Mlo))))),(Nme,(Rpr,Ccr)))),Cje),(Bbu,Ctr)),((((((Sau,((Bsu,Bha),(Bsu,Bha))),Hbs),(Lla,Spy)),((Mja,(Pho,Pab)),(Pho,Pab))),(Mpn,Mge)),((((Bsu,Bha),(Lla,Spy)),(Uur,(Mpn,Mge))),(Dra,((Afu,(Tac,Tvo)),(Mtu,Syn)))))),Tma)
(((((((Rpr,(Ccr,Mlo)),(Hpy,(Cje,Hpy))),(Bbu,Tpa)),(((Nme,(Xfa,(Pae,((Eco,Buc),(Hin,Pmu))))),Uur),Sso)),(((((Sau,(Bsu,Bha)),Lla),((Uur,(Mpn,Mge)),Cje)),(((((Lla,Spy),((Sau,(Bsu,Bha)),(Lla,Spy))),(Lla,Spy)),Uur),((Bbu,Tpa),(Uur,((Uur,(Mpn,Mge)),(Cpn,Ctr)))))),((Dra,(Mtu,Syn)),(Mtu,Syn)))),Hbs),Aae)
((((((((Nme,(Xfa,(Vch,Hin))),Rpr),Hpy),((Bbu,Tpa),(Cpn,Ctr))),(((Bbu,Tpa),Ctr),((Bbu,Tpa),(Ctr,(Cpn,Ctr))))),(((Sau,Bsu),(Lla,Spy)),((((Bha,Mpn),((Sau,(Sau,Bha)),(Lla,Spy))),((Uur,((Mpn,Mge),(Mpn,Mge))),Uur)),(Dra,((Mtu,Syn),(Syn,(Mtu,Syn))))))),((Mth,((Mja,Pab),Mja)),(Hbs,(Afu,((Tac,Tvo),(Tac,Tvo)))))),(Aae,Tma))
((((((Bbu,Tpa),(Xfa,((((Pae,((Eco,Buc),Hin)),(Pae,Vch)),(Vch,((Eco,Buc),(Hin,Pmu)))),(Pae,(Pae,((Eco,Buc),(Pho,Pab))))))),(Cpn,Ctr)),(((((Sau,Bha),Uur),(Lla,Spy)),(Uur,((Uur,((Mpn,Mge),Mge)),Uur))),(Mtu,Syn))),Tma),(Sso,(((Ape,Sso),Ape),(((Mth,(Mja,(Pho,Pab))),(Afu,Tvo)),((Mth,(((Pab,(Mja,(Pho,Pab))),Mja),Mja)),(Hbs,Afu))))))
(((((((Rpr,(Ccr,Mlo)),((Bbu,Tpa),Cpn)),(Rpr,((Ccr,Mlo),(Ccr,Mlo)))),((((Nme,(Xfa,Pae)),(Ccr,Mlo)),(Nme,(Xfa,(Pae,Vch)))),Hpy)),((((((Bsu,Bha),(Lla,(Lla,Spy))),(Uur,(Uur,((Mpn,Mge),Xfa)))),(Uur,(Mpn,Mge))),((Lla,Spy),(Uur,(Mpn,Mge)))),(Mtu,Syn))),(((Ape,Sso),(Ape,Sso)),((Mth,(Mja,Pho)),(Hbs,(Afu,(Tac,Tvo)))))),Tma)
(((((((Xfa,(Pae,(Vch,(Buc,(Hin,Pmu))))),(Xfa,(Pae,((Eco,Buc),Hin)))),(Rpr,(Ccr,Mlo))),(Bbu,Tpa)),(((((Sau,(Bsu,Bha)),(Lla,Spy)),(Uur,(Mpn,Mge))),Sau),(Dra,(Mtu,Syn)))),(((Ape,(Ape,Sso)),(Mth,(Tac,Tvo))),(Mth,Hbs))),((((Rpr,Syn),(Hpy,Cje)),(((Bbu,Tpa),(Bbu,Tpa)),Ctr)),Uur))
((((((Nme,((Xfa,(Pae,(Vch,((Eco,Buc),(Hin,Pmu))))),Xfa)),(Rpr,(((Ccr,Mlo),Mlo),((Mpn,Mge),(Mpn,Mge))))),((Nme,((Xfa,(Pae,Vch)),(Xfa,Pae))),((Rpr,((Ccr,Mlo),Uur)),(Rpr,(Ccr,(Ccr,Mlo)))))),Cje),((((Sau,Bha),(Lla,Spy)),(Uur,(Mpn,Mge))),(Dra,((Mtu,Syn),(Mtu,Syn))))),((Ape,Sso),(((Mth,(Mja,(Pho,Pab))),Mja),(Hbs,(Afu,(Tac,Tvo))))))
(((((((Xfa,(Pae,(Vch,((Eco,Buc),(Hin,Pmu))))),(Rpr,(Ccr,Mlo))),(Cpn,((Bbu,Tpa),(Cpn,Ctr)))),((Rpr,(Ccr,Mlo)),(Tpa,((Cpn,Ctr),(Cpn,(Cpn,Ctr)))))),((((Sau,((Bsu,Bha),Bha)),((Lla,Spy),Ape)),((Mpn,Mge),(Uur,(Tac,Tvo)))),(Dra,Mtu))),(((Ape,Sso),(Ape,Sso)),((Mth,(Mja,Cpn)),(Hbs,(Afu,(Tac,Tvo)))))),Tma)
(((Ape,(Hbs,((Afu,(Tac,Tvo)),((Afu,(Tac,Tvo)),((Afu,(Tac,Tvo)),(Afu,(Tac,Tvo))))))),((((((Pae,(Vch,(Eco,Buc))),Mth),(Xfa,(Pae,(Vch,((Eco,Buc),(Hin,Pmu)))))),(Cje,Cje)),(((((Lla,Spy),((Uur,(Mpn,Mge)),(Uur,Mpn))),((Bbu,Tpa),(Cpn,Ctr))),(Dra,(Dra,((Mtu,Syn),((Mtu,Syn),(Mtu,Syn)))))),(Dra,Syn))),((Ape,Sso),((Mja,(Pho,Pab)),(Hbs,(Afu,Tvo)))))),(Aae,Tma))
(((((Cpn,((Cpn,Ctr),((((Nme,(Xfa,(Pae,(Vch,((Eco,Buc),(Hin,Pmu)))))),(Rpr,(Rpr,(Ccr,Mlo)))),((Hpy,Cje),Cje)),(Bbu,(Cpn,Ctr))))),(Uur,Mpn)),((((Bbu,Tpa),(Cpn,Ctr)),Hpy),(Dra,Mtu))),(((Mth,(Pho,Pab)),(Hbs,(Tac,Tvo))),((Hbs,Afu),(Afu,Tvo)))),(Aae,Tma))
(((((((Nme,(Xfa,((Pae,(Vch,((Eco,Buc),(Hin,Pmu)))),(Pae,((Eco,Buc),Pmu))))),(Rpr,((Rpr,(Ccr,Mlo)),(Rpr,(Ccr,Mlo))))),(Hpy,Cje)),((Hpy,Cje),((Bbu,Tpa),(Cpn,Ctr)))),(((((Sau,(Bsu,Bha)),(Lla,Spy)),(Sau,(Bsu,Bha))),(Mpn,(Uur,(Mpn,Mge)))),(Mtu,Syn))),(Ape,Sso)),(Aae,Tma))
(((((Uur,Cpn),(Dra,(Mtu,Syn))),((Ape,Sso),(Mth,((Hbs,((Afu,Tvo),Afu)),((Nme,((Xfa,(Pae,(Vch,((Eco,Buc),(Hin,Pmu))))),Sso)),(Rpr,(Ccr,Mlo))))))),Aae),((((((Sau,(Lla,Spy)),(Uur,(Mpn,Mge))),((((Sau,(Bsu,Bha)),Spy),((Uur,(Mpn,Mge)),(Uur,(Mpn,Mge)))),Uur)),(Dra,((Mtu,Syn),Nme))),Ape),Tma))
((((((Rpr,(Ccr,Mlo)),(((Bbu,Tpa),((Cpn,Ctr),(Cpn,Ctr))),(Bbu,Tpa))),(((Nme,(Xfa,(Pae,(Vch,((Eco,Buc),(Hin,Pmu)))))),(Ccr,Mlo)),Tpa)),((((Uur,((Mpn,Mge),(Lla,Spy))),Uur),((Sau,(Bsu,Bha)),((Lla,Spy),Hbs))),(Dra,(Syn,(Mtu,Syn))))),((Ape,Sso),(Mth,(Hbs,(Afu,Tvo))))),(Aae,Tma))
((((((Hpy,Cje),(Cpn,Ctr)),((((Nme,((Pae,(Vch,((Eco,Buc),Hin))),((Xfa,(Pae,Vch)),Xfa))),(Rpr,(Ccr,Mlo))),Hpy),(Cpn,Ctr))),(((Sau,((Bha,Bsu),(Bsu,Bha))),(Lla,Spy)),(Mtu,Syn))),(((Ape,Sso),((Ape,Sso),Sso)),((Mth,(Pho,(Mja,(Mja,(Pho,Pab))))),(Hbs,(Afu,(Tac,Tvo)))))),Tma)
(((((((((Nme,((Xfa,(Pae,((Eco,Buc),(Hin,Pmu)))),(Xfa,(Pae,Vch)))),Nme),Rpr),(Hpy,Cje)),(Cpn,Ctr)),(((Hpy,Cje),(((Bbu,Tpa),((Mja,((Pho,Pab),(Pho,Pab))),Spy)),(Ctr,(Cpn,Ctr)))),((Spy,((Uur,(Mpn,Mge)),Rpr)),(((Sau,(Bsu,Bha)),(Sau,(Bsu,Bha))),(Dra,(Mtu,Syn)))))),((Mth,(Mja,(Pho,Pab))),Hbs)),((Aae,Tma),((Aae,Tma),(Aae,Tma)))),((Ape,Sso),Hbs))
(((((((Xfa,(Pae,(Vch,((Eco,Buc),(Hin,Pmu))))),(Rpr,(Afu,(Tac,Tvo)))),Cje),(Tpa,(Cpn,Ctr))),((((Sau,((Bha,(Bsu,Bha)),(Bsu,Bha))),(Lla,Spy)),((Uur,(Mpn,Mge)),(Uur,((Mpn,Mge),((Mpn,Mge),Hpy))))),(Dra,(Mtu,Syn)))),(Sso,((Mth,Mja),((Mth,(Mja,(Pho,Pab))),(Hbs,(Afu,Tvo)))))),Tma)
(((((((Rpr,((Ccr,Mlo),(Ccr,Mlo))),((Xfa,(Pae,(Vch,((Eco,Buc),(Hin,Pmu))))),(Rpr,Mlo))),((Bbu,Tpa),(Cpn,Ctr))),(((((Bsu,Bha),(Sau,((Bsu,Bha),Bha))),(Lla,Spy)),(Mpn,Mge)),Dra)),(((Ape,Sso),(Sso,(Ape,Sso))),(Mth,(Mja,Pho)))),(Aae,Tma)),(((Ape,Sso),((Mth,((Mja,Pab),Mja)),(Hbs,Afu))),(Aae,Tma)))
(((((((Xfa,Vch),(Rpr,(Ccr,Mlo))),(Hpy,Cje)),(((Bbu,Tpa),(Bbu,Tpa)),(Cpn,Ctr))),((((Nme,(Xfa,(Pae,(Eco,Buc)))),((Rpr,Ccr),(Rpr,(Ccr,Mlo)))),(Hpy,Cje)),(((Sau,(Bsu,Bha)),(Lla,Spy)),(Uur,(Mpn,Mge))))),(((Ape,Sso),(Ape,Sso)),(((Pho,Pab),(Mja,(Pho,Pab))),(Hbs,(Hbs,(Afu,(Afu,((Tac,Tvo),(Tac,Tvo))))))))),Tma)
((((((((Nme,(Xfa,((Pae,(Vch,((Eco,Buc),((Hin,Pmu),Pmu)))),(Pho,Pab)))),(Rpr,(Ccr,Mlo))),(Hpy,Cje)),((Hpy,Cje),(Mth,(Mja,(Pho,Pab))))),(Bbu,Tpa)),(Uur,(Mpn,Mge))),(((Ape,Sso),(Ape,Sso)),(Hbs,(Afu,(Tac,Tvo))))),(Aae,Tma))
(((((((Nme,(Xfa,(Pae,Vch))),(Rpr,(Ccr,Mlo))),((Xfa,(Pae,(Vch,((Eco,Buc),(Hin,Pmu))))),(Ccr,Mlo))),(Hpy,(Hpy,Cje))),(((Bbu,Tpa),(Cpn,Ctr)),(Bbu,(Cpn,(Cpn,Ctr))))),((((Sau,(Bsu,Bha)),(Lla,Spy)),(Tma,((Mpn,Mge),(Mpn,Mge)))),(Dra,(Mtu,Syn)))),((Ape,(Hbs,(Afu,(Tac,Tvo)))),(Hbs,(Tac,Tvo))))
(((((((Rpr,(Ccr,Mlo)),((Nme,(Pae,(Vch,((Eco,Buc),(Hin,Pmu))))),(Rpr,(Ccr,Mlo)))),(Cje,(Hpy,Cje))),(Mtu,Sau)),(((((Nme,(Pae,Vch)),((Rpr,(Ccr,Mlo)),(Rpr,(Ccr,Mlo)))),Hpy),Bbu),((((Sau,(Bsu,Bha)),((Lla,(Lla,Spy)),Spy)),((Mtu,Syn),Mtu)),(((((Sau,(Bsu,Bha)),(Bha,Bha)),(Lla,Spy)),Mpn),(Dra,(Afu,(Tac,Tvo))))))),((Mth,(Mth,Mja)),(Hbs,Afu))),(Tma,(Aae,Tma)))
(((((((Nme,(Pae,(Vch,(Mth,(Hin,Pmu))))),(Rpr,Mlo)),((Hpy,Cje),Cje)),Cpn),(((((Bsu,Bha),(Bsu,Bha)),(Lla,Spy)),(Uur,(((Mpn,Mge),Ape),(Mpn,Mge)))),Dra)),((Mth,((Mja,((Mja,(Pho,Pab)),(Mja,(Pho,Pab)))),((Mja,(Pho,Pab)),((Sau,(Bsu,Bha)),(Lla,Spy))))),(Hbs,(Spy,(Afu,(((Tac,Tvo),Cje),Xfa)))))),Tma)
((((((((Nme,(Xfa,(Pae,(Vch,((Eco,Buc),(Hin,Pmu)))))),((Ccr,Mlo),(Ccr,Mlo))),((Pae,((Vch,((Eco,Buc),Hin)),(Vch,((Eco,Buc),Hin)))),(Rpr,Tma))),(Hpy,Cje)),(Bbu,(Cpn,Ctr))),((((Sau,(Bsu,Bha)),(Lla,Spy)),((Mpn,Mge),Mge)),(Dra,((Mtu,Syn),Mtu)))),(((Mja,(Pho,Pab)),((Mja,(Pho,Pab)),(Mja,(Pho,Pab)))),Mja)),(Aae,Tma))
(((((((Xfa,(Pae,(Vch,((Eco,Buc),(Hin,Pmu))))),(Xfa,(Pae,(Vch,(Buc,Pmu))))),(Uur,(Mpn,Mge))),(Hpy,Cje)),(((Sau,((Bsu,Bha),(Bsu,Bha))),(Lla,Spy)),Dra)),((Sso,((Mja,(Pho,Pab)),(Hbs,(Tac,Tvo)))),((Mth,(Pho,Pab)),(Afu,((Tac,Tvo),Tpa))))),(Aae,Tma))
((((((Nme,(Xfa,(Vch,((Eco,Buc),(Hin,Pmu))))),(Rpr,(Ccr,Mlo))),((Hpy,Cje),Syn)),((Bbu,Tpa),Aae)),((Mth,((Pho,Pab),((Pho,Pab),(Mja,Sso)))),((((Sau,(Bsu,Bha)),(Lla,Spy)),(Dra,(Mtu,Mtu))),((((Mpn,Mge),((Sau,(Bsu,Bha)),(Uur,(Mpn,Mge)))),Uur),Aae)))),((Ape,Sso),Ape))
(((((((Nme,((Xfa,((Pae,((Eco,Buc),(Hin,Pmu))),(Pae,Vch))),Pae)),(Rpr,(Ccr,Mlo))),(Hpy,Cje)),Cpn),Tma),((Mtu,Syn),Aae)),((Sso,(Hbs,(Tac,Tvo))),(((((((Bsu,Bha),(Bsu,Bha)),(Lla,Spy)),((Uur,(Mpn,Mge)),(Mpn,Mge))),(((Sau,((Bsu,Bha),Bha)),(Lla,Spy)),(Uur,(((Mpn,Mge),Mge),Mge)))),(Mtu,Syn)),((Mth,((Mja,Pho),(Mja,(Pho,Pab)))),(Hbs,(Afu,(Tac,Tvo)))))))
(((Tma,Syn),(Aae,Tma)),((((((Rpr,(Ccr,Mlo)),(Hpy,Cje)),((Nme,(Xfa,(Pae,((Eco,Buc),(Hin,Pmu))))),Hpy)),((((Lla,Spy),Uur),((Sau,(Bsu,Bha)),(Uur,(Mpn,Mge)))),(Dra,((Mtu,Syn),(Mtu,Syn))))),((Ape,(Mth,(Hbs,(Afu,Tvo)))),((Ape,Sso),((Hbs,(Afu,(Tac,Tvo))),((((Cpn,Ctr),(Cpn,Ctr)),(Cpn,Ctr)),(Tpa,Cpn)))))),(Aae,Tma)))
(((((((Nme,(Xfa,(Pae,(Vch,((Eco,Buc),(Hin,Pmu)))))),(Rpr,(Ccr,Mlo))),((Cpn,Ctr),((Bbu,(Bbu,Tpa)),((Cpn,Ctr),((Cpn,Ctr),(Cpn,Ctr)))))),(Tpa,((Cpn,Ctr),Ctr))),(((Sau,Bha),(Lla,Spy)),(Uur,Mpn))),((Ape,Sso),((Mth,((Mja,(Pho,Cpn)),Dra)),((Mth,(Mja,(Pho,Pab))),(Mth,((Mja,Pho),(Mja,((Pho,Pab),(Pho,Pab))))))))),(Aae,Tma))
((((((Nme,(Xfa,(Pae,(Vch,((Eco,Buc),(Hin,Pmu)))))),(Rpr,((Ccr,Mlo),Ccr))),(Hpy,Ape)),((Bbu,Tpa),Ctr)),(Sso,((Mth,Hbs),((((Sau,(Bsu,Bha)),(Lla,Spy)),((Uur,((Mpn,Mge),(Mpn,Mge))),Uur)),Syn)))),(Aae,Tma))
(((Ape,((Mth,(Afu,(Tac,Tvo))),(Mth,(Hbs,(Afu,((Tac,Tvo),Tvo)))))),((((((Nme,(Xfa,(Vch,(Buc,Pmu)))),(Rpr,(Ccr,Mlo))),Cje),(Bbu,(Cpn,Ctr))),(((((Sau,Bsu),Lla),Uur),((Lla,Spy),Mge)),((Dra,(Mtu,Syn)),Dra))),(Sso,((Mth,(((Mja,(Pho,Pab)),(Mja,(Pho,Pab))),(Mja,(Mja,(Pho,Pab))))),(Hbs,(Afu,(Tac,Tvo))))))),(Aae,Tma))
(((((Rpr,((Bbu,Tpa),((Bbu,Tpa),(Bbu,Tpa)))),(((Sau,(Lla,Spy)),(Uur,(Mpn,Mge))),Dra)),((((Mth,Mja),(Mth,(Mth,(Mja,((Pho,Pab),Pab))))),(Hbs,(Afu,(Tac,Tvo)))),(Mth,(Tma,(Mja,Pho))))),((Ape,Sso),((((((Hpy,Cje),(Hpy,Cje)),((Xfa,(Pae,(Vch,(Buc,(Hin,Pmu))))),(Hpy,Cje))),((Tpa,Tpa),Ctr)),Dra),(Ape,(Mth,(Tac,Tvo)))))),(Tma,(Aae,Tma)))
(((((Mlo,(Bbu,(Cpn,Ctr))),(((Bha,((Sau,(Bsu,Bha)),Spy)),(((Ape,(Bsu,Bha)),(Lla,Spy)),Uur)),Dra)),(((Nme,(Xfa,(Pae,(Vch,Buc)))),(((Rpr,(Ccr,Mlo)),((Mlo,((Ccr,Mlo),Sso)),Mlo)),(Rpr,((Ccr,Mlo),Mlo)))),Cje)),((Hbs,(Afu,(Tac,Tvo))),(((Mja,(Pho,Pab)),(Mth,(Mja,(Pho,Pab)))),(Hbs,Tpa)))),(Aae,Tma))
(((((((Xfa,(Pae,(Vch,((Eco,Buc),(Hin,Pmu))))),(Rpr,(Ccr,Mlo))),(Hpy,Cje)),Ctr),(((Nme,Xfa),(Rpr,(Ccr,Mlo))),(Hpy,Cje))),(((Bbu,Tpa),(Sso,Cpn)),(((((Sau,(Bsu,Bha)),((Sau,(Bsu,Bha)),(Sau,(Bsu,Bha)))),(Lla,Spy)),Uur),(Mtu,Syn)))),(Ape,((Hbs,(Afu,Tac)),((Afu,(Hpy,((Tac,Tvo),(Tac,Tvo)))),(Afu,Tvo)))))
(((((((((Nme,(Pae,(Vch,((Eco,Buc),Hin)))),(Nme,(Xfa,(Pae,(Vch,((Eco,Buc),(Hin,Pmu))))))),Rpr),(Hpy,Cje)),((Rpr,(Ccr,Mlo)),(Hpy,Cje))),(Cpn,Ctr)),(((Bsu,Bha),(Lla,Spy)),(Mtu,Syn))),((Ape,(Mth,(Pho,Pab))),((Mja,(Hbs,(Afu,(Tac,Tvo)))),Afu))),(((Aae,Tma),Tma),Aae))
(((((((Nme,(((Xfa,Pae),((Pae,(Vch,(Eco,Buc))),(((Eco,Buc),(Hin,Pmu)),(Pae,(Vch,(Eco,(Hin,Pmu))))))),(Pae,(Vch,(Eco,Buc))))),Rpr),(Hpy,Cje)),(Tpa,(Cpn,Ctr))),(((Sau,((Lla,Spy),(Lla,Spy))),(Uur,(Uur,(Ctr,(Mpn,Mge))))),(Dra,(Syn,Uur)))),(Sso,((Mth,(Mja,(Pho,Pab))),((Afu,(Tac,Tvo)),((Hbs,((Tac,Tvo),(Tac,(Tac,Tvo)))),(Hbs,Cpn)))))),(Aae,Tma))
((((((Nme,(Xfa,(Pae,(Vch,(Eco,(Hin,Pmu)))))),(Rpr,Rpr)),(Ctr,(Cpn,Ctr))),((Lla,Spy),(Uur,(Uur,(Mpn,Mge))))),((Ape,Sso),(((Mth,Mja),((Mth,(Mja,((Pho,(Pho,Pab)),(Pho,Pab)))),(Mja,(Mja,((Pho,Pab),Lla))))),(Hbs,Afu)))),((((Sau,(Bsu,Bha)),((Mtu,Syn),(Dra,((Mtu,Syn),(Mtu,(Mtu,Syn)))))),((Rpr,((Ccr,Mlo),(Bsu,Bha))),((Uur,(Mpn,Mge)),(Dra,Mtu)))),((Ape,Sso),Hbs)))
(((Dra,(Mtu,Syn)),((Ape,Sso),((Pho,Pab),(Hbs,(Afu,((Tac,Tvo),(Tac,Tvo))))))),((((((Xfa,(Pae,(Vch,((Eco,Buc),(Hin,Pmu))))),((Nme,Xfa),Rpr)),(Nme,(Rpr,Ccr))),(((Bbu,Tpa),(Mtu,Syn)),(Cpn,Ctr))),(((Sau,(Lla,Spy)),(Uur,Mge)),((Lla,Spy),(Mpn,Mge)))),(((Ape,Sso),((Ape,Sso),((Nme,(Xfa,(Pae,(((Eco,Buc),Nme),(Hin,Pmu))))),(Rpr,(Ccr,Mlo))))),Mth)))
((((((Nme,(Xfa,Pae)),(Rpr,((Ccr,Mlo),(Ccr,Mlo)))),Hpy),((((Bsu,Bha),((Lla,Spy),(Lla,Spy))),(Mpn,Mge)),(Dra,(Mtu,Syn)))),(((Mth,(Mja,((Pho,Pab),Uur))),(Mth,((Pho,Pab),(Mja,Sso)))),(Mth,((Mja,(Pho,Pab)),((Pho,Pab),(Mja,Pab)))))),((((Nme,(Xfa,(Pae,(Vch,(Buc,(Hin,Pmu)))))),(Hpy,Cje)),((Bbu,Tpa),(Cpn,Ctr))),((Ape,Ape),((Mth,(Mja,(Pho,Pab))),(Hbs,(Afu,Tvo))))))
((((((((Nme,(Xfa,(Pae,(Vch,(Hin,Pmu))))),Rpr),((Hpy,Cje),Hpy)),((Bbu,Tpa),(Cpn,Ctr))),((Nme,(Ccr,Mlo)),(Hpy,Cje))),(((((Sau,((Bsu,Bha),(Bsu,Bha))),(Lla,Spy)),((Sau,Bha),(Lla,Spy))),(Bsu,Bha)),(Mtu,Syn))),((Ape,Sso),((Mja,(Mja,(Pho,Pab))),(Hbs,(Afu,(Tac,Tvo)))))),Aae)
(((((((Nme,(Xfa,((Pae,(Vch,((Eco,Buc),(Hin,Pmu)))),Cje))),(Rpr,(Mlo,Mlo))),(Bbu,Tpa)),((((((Sau,Lla),(Sau,(Bsu,Bha))),((Sau,(Bsu,Bha)),(Spy,Spy))),(Uur,Mge)),(Dra,(Mtu,Syn))),(((Uur,(Mpn,Mge)),(Dra,((Hpy,Cje),(Hpy,Cje)))),Syn))),((Ape,Sso),(Mth,(Mja,Pab)))),((((Uur,(Mpn,Mge)),((Lla,Spy),Mpn)),(Dra,(Mtu,Syn))),(Ape,Sso))),(Aae,Tma))
(((((((((Hpy,Cje),(((Pae,Vch),(Xfa,(Pae,((Vch,((Eco,Buc),Pmu)),(Ccr,Mlo))))),Cje)),(Tpa,Tpa)),Aae),(Cje,(Tpa,((Cpn,Ctr),((Tpa,Tpa),(Cpn,Ctr)))))),(((Bha,Spy),(Uur,Syn)),((Dra,(((Mtu,Syn),(Ccr,Mlo)),(Mtu,Syn))),(Dra,(Mtu,Syn))))),(((Ape,Sso),(Ape,Sso)),((Mth,(Mja,(Pho,Pab))),(Hbs,(Afu,(Tac,Tvo)))))),((Bbu,Tpa),(Cpn,Ctr))),Aae)
((((Tpa,(Cpn,Ctr)),(Ctr,Mge)),(((Ape,Sso),(Mja,(Pho,Pab))),((((Ape,Sso),Ape),(Hbs,(Afu,(Tac,Tvo)))),Aae))),(((((((Nme,((Pae,(Vch,((Eco,Buc),(Hin,Pmu)))),Xfa)),(Ccr,Mlo)),Hpy),((Tpa,((Cpn,Ctr),(Bbu,Tpa))),(Cpn,(Cpn,Ctr)))),(((Hpy,Cje),Tma),Hpy)),(((Dra,(Mtu,Syn)),((Dra,((Mtu,Syn),Syn)),(Dra,Aae))),((Sau,(Lla,Spy)),(Mpn,Mge)))),(Aae,Tma)))
((((Ape,Sso),(((Mth,(Mja,(Pho,Pab))),(Hbs,(Afu,(Tvo,(Pho,Pab))))),Mth)),Tma),(((((((Xfa,(Pae,((Eco,Buc),Pmu))),(Rpr,Ccr)),Hpy),((Cje,(Bbu,Tpa)),(Cpn,Ctr))),(Mge,((Dra,((((Mtu,Syn),Dra),(Mtu,Syn)),((Mtu,Syn),((Mtu,Syn),(Mtu,Syn))))),Mtu))),(((Ape,Sso),(Mja,(Pho,Pab))),((Sso,(Ape,Sso)),(Mth,(Mja,((Sau,(Bsu,Bha)),Cje)))))),Aae))
(((((((Nme,(Xfa,(((Eco,Buc),(Hin,Pmu)),(Pae,Hin)))),((Nme,Pae),(((Rpr,(Ccr,Mlo)),(Ccr,Mlo)),(Rpr,(Ccr,Mlo))))),(Hpy,Cje)),(Hpy,Cje)),(((((Sau,(Lla,Spy)),((Bsu,Bha),Lla)),((Uur,(Mpn,Mge)),((Uur,(Mpn,Mge)),(Uur,(Mpn,Mge))))),(Dra,(Mtu,Syn))),(Dra,Mtu))),(Ape,((((Mja,(Pho,Pab)),(Mja,Pab)),Mja),((Hbs,(Afu,Aae)),Hbs)))),(Aae,Tma))
((((((((Nme,Xfa),((Rpr,(Ccr,Mlo)),(Rpr,(Ccr,Mlo)))),(Nme,(Xfa,(Vch,((Eco,Buc),(Hin,Pmu)))))),(Hpy,Cje)),(((Nme,(Xfa,(Vch,((Eco,Buc),(Hin,Pmu))))),(Rpr,Ccr)),Hpy)),(((((Sau,((Bsu,Bha),(Bsu,Bha))),(Sau,(Bsu,Bha))),(Lla,Spy)),(((Sau,Bha),(Lla,Spy)),(Uur,(Mpn,Mge)))),Mtu)),((Sso,(Ape,Sso)),(Hbs,(Mja,(Afu,(Tac,Tvo)))))),((Aae,Tma),((Aae,Tma),(Aae,Tma))))
((((((Nme,(Xfa,(Vch,(Eco,Buc)))),Hpy),(((Bbu,Tpa),((Bbu,Tpa),(Bbu,Tpa))),((Cpn,Ctr),Ctr))),((((Lla,Spy),(((Uur,Mpn),((Mpn,Mge),(Uur,(Mpn,Mge)))),(Uur,(Mpn,Mge)))),((Ccr,Mlo),Rpr)),(Dra,(Mtu,Syn)))),((Mth,(Mja,(Pho,Pab))),(Afu,(Tac,Tvo)))),(Tma,(Aae,Tma)))
((((((((Hpy,Cje),Hpy),Cje),Cje),(((((Hbs,((Afu,Syn),(Tac,Tvo))),Afu),(Hbs,(Uur,(Mpn,Mpn)))),((Xfa,(Pae,(Vch,((Eco,Buc),(Hin,Pmu))))),(Rpr,(((Ccr,Mlo),(Ccr,Mlo)),(Ccr,Mlo))))),Hpy)),((Bbu,Tpa),Ctr)),((Ape,Sso),((Mja,((Pho,Pab),Cpn)),(Mja,(Pho,Pab))))),(Aae,Tma))
(((((((Pae,(Vch,((Eco,Buc),Hin))),(((((Ccr,Mlo),(Ccr,Mlo)),(Ccr,Mlo)),(Rpr,(Ccr,Mlo))),(Rpr,((Ccr,Mlo),(Ccr,Mlo))))),(((Xfa,Pae),(Xfa,(Pae,(Vch,(Hin,Pmu))))),(Rpr,(((Ccr,Mlo),Ccr),(Ccr,Mlo))))),((((Sau,(Bsu,Bha)),(Lla,Spy)),(Uur,((Uur,Mpn),(Uur,(Mja,(Pho,Pab)))))),Dra)),(Ctr,(Cpn,Ctr))),((Ape,Sso),(Mth,((Hbs,Afu),Aae)))),(Aae,Tma))
((((((((Nme,(Xfa,(Pae,(((Eco,Pmu),(Buc,(Hin,Pmu))),Cje)))),(Rpr,((Ccr,Mlo),Mlo))),((Nme,(Xfa,(Xfa,(Pae,(Vch,Pab))))),((Rpr,((Ccr,Mlo),Tma)),(Rpr,Mlo)))),((Hpy,Cje),Cje)),(Bbu,Tpa)),((((Lla,Spy),(Lla,Spy)),((Uur,(Mpn,Mge)),(Uur,(Mpn,Mge)))),(((((Cpn,Ctr),(Cpn,Ctr)),(Cpn,Ctr)),(Cpn,Ctr)),((Dra,(Mtu,Syn)),(Dra,Mtu))))),(Ape,Sso)),((Aae,Tma),Tma))
(((((((Nme,(Xfa,(Vch,((Eco,Buc),(Hin,Pmu))))),(Rpr,(Ccr,Mlo))),(((Hpy,Cje),((Hpy,Cje),Ape)),((Hpy,Cje),Sso))),(Bbu,(Cpn,Ctr))),(((Uur,Mpn),(Uur,(Mpn,Mge))),Dra)),((Mth,(Mja,Pab)),((Afu,(Bsu,Bha)),(Hbs,((Tac,Tvo),(Tac,(Tac,Tvo))))))),Aae)
((((((((Xfa,(Pae,(Vch,((Eco,Buc),(Hin,Pmu))))),(Xfa,(Pae,(Vch,((Eco,Buc),(Hin,Pmu)))))),(Rpr,Uur)),Hpy),((Bbu,Tpa),(Bbu,Tpa))),((((Lla,Spy),(Uur,(Mpn,Mge))),((Sau,(Bsu,Bha)),(Lla,Spy))),Dra)),((Ape,Sso),(((Mth,(Mth,(Mja,(Pho,Pab)))),(Mth,((Mja,(Pho,Pab)),(Mja,(Pho,Pab))))),(Hbs,((Afu,Bbu),((Afu,(Tac,Tvo)),((Afu,(Tac,Tvo)),(Mpn,Mge)))))))),(Tma,Aae))
(((((((Ccr,Mlo),Hpy),((Bbu,Tpa),(Cpn,Ctr))),(((Bsu,Bha),((Mja,(Pho,Pab)),(Lla,Spy))),(Uur,(Mpn,Mge)))),(Sso,((Mth,Pho),((Afu,Tac),((Hbs,((((Tac,Tvo),Tac),(Dra,(Tac,Tvo))),Rpr)),(Afu,(Tac,Tvo))))))),Tma),(((Tpa,Ctr),(((((((Bsu,Bha),(Bsu,Bha)),(Lla,Spy)),((Sau,Lla),(Uur,Mpn))),Aae),(Dra,(Syn,(Mpn,Mge)))),(Uur,(Dra,((Mtu,Syn),(Mtu,Syn)))))),Aae))
((((((Bbu,Tpa),(Bbu,Tpa)),(Cpn,Ctr)),(((((Nme,(Xfa,(Pae,(Vch,((Eco,Buc),(Hin,Pmu)))))),(Rpr,(Ccr,Mlo))),Cje),((Bbu,Tpa),(Cpn,Ctr))),(((Cpn,Ctr),Cpn),(((Bbu,Tpa),(((Bbu,Tpa),Bbu),(Bbu,Tpa))),(Cpn,Ctr))))),((((Sau,Bha),(Lla,Spy)),Uur),((Dra,(Mtu,Syn)),Dra))),(((Mth,((Mja,(Pho,Pab)),(Mja,(Afu,Mpn)))),(Mth,(Mja,(Pho,Pab)))),Hbs))
(((((((Nme,(Xfa,Xfa)),(Rpr,Ccr)),Cje),(((Bbu,Tpa),(((Bbu,Tpa),(Tpa,(Bbu,(Afu,(Tac,Tvo))))),Cpn)),Ctr)),(((Lla,Uur),(((Sau,((Bsu,Bha),(Mtu,Syn))),((Lla,Spy),(Lla,Spy))),((Sau,(Bsu,Bha)),(Uur,(Mpn,Mge))))),((Dra,(Mtu,Syn)),(Dra,Syn)))),((Ape,Sso),((Mth,(Mja,(Pho,Pab))),(Hbs,(Tac,Tvo))))),(Tma,(Aae,Tma)))
((((((Lla,Spy),(Lla,Spy)),(Uur,(Uur,(Mpn,Mge)))),((((((Nme,(Xfa,Mtu)),(Xfa,(Pae,(Vch,((Eco,Hin),Dra))))),Rpr),Hpy),((Bbu,Tpa),Cpn)),((((Bsu,Bsu),((Lla,Spy),(Lla,Spy))),Uur),(Dra,Mtu)))),(Sso,((Mth,(Mja,(Mja,(Pho,Pab)))),(Hbs,(Hbs,((Afu,(Tac,Tvo)),((Ccr,Mlo),(Ccr,Mlo)))))))),(((Aae,Tma),(Aae,Tma)),(Aae,Tma)))
((((((((Nme,(Eco,(Hin,Pmu))),(Ccr,Mlo)),((Hpy,Cje),((Hpy,Cje),Hpy))),(Nme,(Xfa,(Pae,(Vch,((Eco,Buc),(Hin,Pmu))))))),((Bbu,Tpa),((Cpn,Ctr),(Cpn,Ctr)))),((Uur,(Mpn,Mge)),(Dra,((Mtu,Syn),(Mtu,Syn))))),((((Mth,(Mja,(Pho,Pab))),(Mth,(((Pab,(Pho,Pab)),(Mja,Pho)),(Mja,Pho)))),((Afu,(Tac,Tvo)),(Afu,(Tac,Tvo)))),(Mth,((Mja,Pho),Nme)))),(Aae,Tma))
(((((((Nme,Xfa),((Nme,(Xfa,(Pae,Bsu))),Vch)),(Hpy,Cje)),(Bbu,Tpa)),((Uur,(Mpn,Mge)),((Dra,Rpr),(Dra,(Mtu,Syn))))),(((((((Nme,(Pae,(Vch,((Eco,Buc),(Hin,Pmu))))),(Rpr,Mlo)),(Cje,(Hpy,Cje))),(Cpn,Ctr)),Cpn),(((Rpr,(Ccr,Mlo)),Hpy),Tpa)),(((Sau,Bha),Spy),(((Mpn,Mge),(Mpn,Mge)),(Uur,Mpn))))),(Ape,((Mth,(Mja,(Pho,Pab))),(Hbs,(Afu,Tac)))))
(((((((Nme,(Xfa,(Pae,(Vch,((Eco,Buc),(Hin,Pmu)))))),(Rpr,Mlo)),(Hpy,Cje)),(Hpy,Cje)),((((Cpn,(Cpn,Ctr)),(Cpn,Ctr)),(Uur,Mpn)),((Sau,(Lla,Spy)),((Uur,(Mpn,((Mpn,Mge),(Mpn,Mge)))),(Uur,(Mpn,Mge)))))),(Sso,((Mth,(Mja,Pho)),(Hbs,(Afu,(Tac,Tvo)))))),(Aae,Tma))
(((((Nme,(Xfa,(Pae,(Vch,((Eco,Buc),Hin))))),(((((Nme,(Ccr,Mlo)),Nme),Mlo),((Rpr,(Ccr,Mlo)),(Hpy,Cje))),(((Bbu,Tpa),(Cpn,Ctr)),(((Bbu,Tpa),(Bbu,Tpa)),(Cpn,Ctr))))),((((Sau,(Bsu,Bha)),Bsu),(Uur,(Mpn,Mge))),Dra)),(((Mja,Dra),((Mja,Pab),(Mja,(Pho,Pab)))),(Tac,Tvo))),(Aae,Tma))
(((((((Nme,Sso),(Rpr,Mlo)),(Hpy,Cje)),((Bbu,Tpa),(Cpn,Ctr))),(((Sau,(Lla,Spy)),(Uur,(Mpn,Mge))),((Dra,(((Mtu,Syn),Syn),(Mtu,Syn))),(Dra,(Mtu,Syn))))),(((Sso,Sso),(Hbs,(Afu,(Tac,Tvo)))),(Ape,(Mth,(Mja,(Pho,Pab)))))),(Aae,Tma))
(((((Cje,((Bbu,Tpa),((Cpn,(Cpn,Ctr)),(Cpn,Ctr)))),(Dra,Mtu)),(Mth,((Hbs,Afu),Hbs))),(((((Nme,(Xfa,(Pae,(Vch,(Eco,Mth))))),(Hin,Pmu)),Hpy),(((((Sau,(Sau,((Bsu,Bha),(Bsu,Bha)))),(Lla,Spy)),((Lla,Spy),((Uur,(Mpn,Mge)),(Uur,(Mpn,Mge))))),((Dra,(Mtu,Syn)),(Mtu,Syn))),((((Lla,Spy),Bha),Ctr),(Dra,(Mtu,Syn))))),(Ape,Sso))),(Aae,Tma))
(Tma,(((((((Nme,((Vch,(Eco,(Hin,Pmu))),((Pae,(Vch,((Eco,Buc),(Hin,Pmu)))),(Pae,((Vch,(Buc,Pmu)),Hbs))))),(Rpr,((Ccr,Mlo),(Ccr,Mlo)))),(Hpy,Cje)),((Bbu,Tpa),((Cpn,Ctr),(Cpn,Ctr)))),(((Mpn,Mge),Uur),(Mtu,Syn))),(Aae,Tma)),(((((Pho,Sso),((Rpr,((Ccr,Mlo),(Ccr,Mlo))),(Ccr,Mlo))),((Bbu,Tpa),(Cpn,Ctr))),(((Sau,(Bsu,Bha)),(Lla,Spy)),(Dra,Mtu))),(Aae,Tma))))
((((((Xfa,Pae),(((Xfa,(Vch,((Eco,Buc),Pmu))),(Pae,(Vch,(Eco,Buc)))),((Xfa,(Vch,Eco)),Xfa))),Rpr),((Bbu,Tpa),(Cpn,Ctr))),(((((((Sau,(Bsu,Bha)),(Sau,(Bsu,Bha))),(Bsu,Bha)),(Lla,Spy)),(Uur,(Mpn,Mge))),(Dra,Syn)),(((Sau,(Bsu,(Bsu,Bha))),(Lla,Spy)),((Mpn,Mge),Mth)))),((Ape,Sso),((Mth,((Mja,Pab),((Mja,(Pho,Pab)),(Mja,(Pho,Pab))))),(Hbs,(Tac,Tvo)))))
(((Sso,(Aae,Tma)),((((((Sau,(Bsu,Bha)),(Lla,Spy)),((Sau,(Bsu,Bha)),Spy)),Dra),(Hbs,(Tac,Tvo))),((Aae,Tma),(Aae,Tma)))),(((((Nme,((Xfa,((Eco,(Hin,Pmu)),(Vch,((Eco,Buc),(Hin,Pmu))))),Nme)),(((((Rpr,(Ccr,Mlo)),Mlo),(Ccr,Mlo)),((Nme,Xfa),(Rpr,Mlo))),(Hpy,Cje))),(Bbu,(Cpn,Ctr))),((((Sau,(Uur,(Mpn,Mge))),((Sau,Bsu),(Afu,(Tac,Tvo)))),Sso),(Aae,Tma))),(Aae,Tma)))
((((((Nme,((Xfa,(Pae,(Vch,(Hin,Pmu)))),(Xfa,(Pae,((Eco,Buc),(Hin,Pmu)))))),Cje),(Dra,(Mtu,Syn))),((((((Nme,Xfa),(Nme,(Xfa,(Pae,Vch)))),(Nme,((Rpr,(Mtu,Syn)),(Ccr,Mlo)))),Hpy),((Cpn,Ctr),(Sau,Bsu))),(((Sau,(Bsu,Bha)),(Uur,(Mpn,Mge))),Dra))),((Ape,Sso),(Mja,(Afu,(Tac,Tvo))))),(Aae,Tma))
((((((Xfa,(Pae,(Vch,(((Eco,Buc),(Eco,Buc)),(Hin,Pmu))))),(Hpy,Cje)),(((Bbu,Tpa),Tpa),Cpn)),((((Sau,(Bsu,Bha)),((Lla,Spy),(Lla,Spy))),((Uur,Mpn),(Uur,Ctr))),Dra)),(((Mth,(Mja,(Pho,Pab))),(Mth,((Mja,(Pho,Pab)),(Mja,Mja)))),((Hbs,(Afu,Tac)),((Hbs,Afu),(Hbs,((Tac,Tvo),Nme)))))),Tma)
((((((Dra,(Mtu,Mtu)),(Dra,Syn)),((Ape,Sso),((Mth,(Mja,((Pho,Pab),(Pho,Pab)))),(Hbs,(Afu,Tvo))))),Tma),((((((Nme,(Xfa,(Xfa,(Pae,(Vch,(Eco,Buc)))))),((Rpr,Mlo),Rpr)),(Hpy,Cje)),(Bbu,(Cpn,Ctr))),(((Sau,(Bsu,Bha)),(Mja,Pho)),(Sau,(Bsu,Bha)))),(Aae,Aae))),(Aae,Tma))
(((Ape,((Mja,(Pho,Pab)),(Mja,(Pab,((Pho,Pab),(Pho,Pab)))))),(((((Rpr,((Hpy,Cje),(Cje,(Hpy,Cje)))),((Nme,(Pae,(Eco,(Hin,Pmu)))),(Rpr,(Rpr,(Ccr,Ccr))))),(((Bbu,Tpa),(Bbu,Tpa)),(Cpn,Ctr))),(((Sau,Bsu),Lla),((Dra,((Mtu,Syn),Syn)),(Dra,(Mtu,Syn))))),(((Tpa,Ctr),(Mth,(Cpn,Ctr))),(Uur,(Dra,((Afu,(Tac,Tvo)),(Pho,Pab))))))),((Aae,(Aae,Tma)),(Tma,Tma)))
(((((Nme,((Xfa,((Eco,Buc),Hin)),((Pae,(Vch,((Buc,Pmu),Sau))),(Pae,(Vch,((Eco,Buc),(Hin,Pmu))))))),((Rpr,(Ccr,Mlo)),Rpr)),(Hpy,Cje)),((((Sau,Bsu),((Lla,Spy),Lla)),(Uur,(Mpn,(Mpn,Mge)))),((Dra,(Mtu,Syn)),(Dra,Mtu)))),((Ape,Sso),((((Mth,Mja),(Mth,(Mja,(Pho,Pab)))),(Hbs,(Afu,((Tac,Tvo),(Tac,Tvo))))),((Hbs,Afu),Afu))))
(((((Nme,(Ccr,(Rpr,Ccr))),(((Dra,(Lla,Spy)),((Sau,(Bsu,Bha)),(Lla,Spy))),(Uur,Mge))),((Mth,((Mja,(Pho,Pab)),(Mja,(Pho,Pab)))),(Tac,Tvo))),((((((Rpr,(Lla,Spy)),(((Nme,Xfa),(Ccr,Mlo)),Nme)),(Hpy,Cje)),(Cpn,(Cpn,Ctr))),((Sau,((Uur,(Mpn,Mge)),(Hpy,Cje))),(Mtu,Syn))),(((Ape,Sso),Sso),((Pho,Pab),Hbs)))),(Aae,(Aae,Tma)))
((((((Nme,(Hpy,Cje)),(((Cpn,Ctr),(Cpn,Ctr)),(Ctr,(Cpn,Ctr)))),((((Sau,(Bsu,Bha)),(Sau,(Bsu,Bha))),((Lla,Spy),(Lla,Spy))),Spy)),((((((((Nme,(Vch,((Eco,Buc),(Hin,Pmu)))),((Afu,(Tac,Tvo)),(Tac,Tvo))),(Rpr,(Ccr,Mlo))),((Nme,Xfa),(Rpr,(Ccr,Mlo)))),(Hpy,Cje)),(Ape,Sso)),(Cpn,Ctr)),(((Uur,(Mpn,Mge)),Uur),Dra))),(Mth,Hbs)),Tma)
(((((Nme,(Hpy,Cje)),(((((Nme,(Xfa,(Pae,(Vch,((Eco,Buc),(Hin,Pmu)))))),(Xfa,((Pae,(Vch,((Eco,Buc),Pmu))),((Eco,Buc),(Hin,Pmu))))),Rpr),((Hpy,Cje),(Hpy,Cje))),((((Rpr,(Ccr,Mlo)),Rpr),(Mlo,Sau)),(Hpy,Cje)))),(((((Sau,(Bsu,Bha)),(Lla,Spy)),(Mja,(Pho,Pab))),(Uur,(Bbu,(Mpn,Cpn)))),(Dra,(Mtu,Syn)))),((Ape,Sso),((Hbs,(Afu,(Tac,Tvo))),Hbs))),Aae)
(((((((Xfa,(Nme,(Rpr,(Ccr,Mlo)))),(Hpy,Cje)),(((Nme,(Rpr,((Ccr,(Ccr,Mlo)),(Ccr,Mlo)))),(Nme,Xfa)),Hpy)),(((Bbu,Tpa),(Ctr,(Cpn,Ctr))),(Pae,(Vch,(Eco,Buc))))),(((Bsu,Bha),(Sau,(Bsu,Bha))),((Dra,(Mtu,Syn)),(Dra,Ape)))),(Sso,(((Mth,(Mja,(Pho,Pab))),(Mth,(Mja,(Pho,Pab)))),(Hbs,(Afu,(((Tac,Tvo),(Tac,Tvo)),Tvo)))))),((Aae,Tma),Aae))
((((((((Nme,(Xfa,(Pae,(Vch,(Eco,(Hin,Pmu)))))),(Nme,Xfa)),((Ccr,Mlo),((Rpr,Mlo),(Rpr,(Mlo,((Ccr,Mlo),Ccr)))))),(Hpy,Cje)),((Bbu,Tpa),(Cpn,Ctr))),(((((Sau,Bha),(Lla,Spy)),(Uur,(Mpn,Mge))),(Dra,(Mtu,Syn))),Mge)),(Ape,Sso)),(Aae,Tma))
(((((((Nme,(Pae,(Vch,((Eco,Buc),(Hin,Pmu))))),(Rpr,Ccr)),(Hpy,Cje)),((Bbu,Tpa),(Cpn,Ctr))),((((Sau,Bha),Spy),((((Sau,(Bsu,Bha)),Lla),((Sau,Lla),((Bsu,Bha),((Lla,Spy),(Lla,Spy))))),(Uur,Mge))),((Dra,(Mtu,Syn)),Dra))),(((Mth,(Mja,Sso)),Ape),((Afu,(Tac,Tvo)),(Hbs,((Tac,Tvo),(Afu,(Tac,Tvo))))))),Tma)
(((((Cje,(((Nme,(Ccr,Mlo)),(Hpy,Cje)),(((Nme,(Xfa,(Vch,(Buc,(Hin,Pmu))))),(Rpr,(Ccr,Mlo))),((Hpy,Cje),(Hpy,Cje))))),((Bbu,Tpa),Hbs)),(((((Sau,Bha),(Lla,Spy)),(Uur,(Mge,Mpn))),(((Sau,Bsu),((Lla,Spy),(Lla,Spy))),((Uur,Mge),(Uur,(Mpn,Mge))))),Dra)),(Ape,((Mth,(Mja,Syn)),(Hbs,(Afu,(Tac,Tvo)))))),(Aae,Tma))
((((((((Nme,(Pae,(Vch,((Eco,Buc),(Hin,Pmu))))),Mlo),(Hpy,Cje)),(((Nme,Pae),Nme),(Hpy,Cje))),(Bbu,(Tpa,(Bbu,Tpa)))),(((Uur,((Mpn,Mge),Mge)),(Dra,(Mtu,(Mtu,Syn)))),((((Sau,(Bsu,Bha)),(Lla,Spy)),Uur),(Dra,(Syn,(Uur,Mge)))))),(Sso,(Hbs,(Afu,(Tac,Tvo))))),(((Aae,Tma),(Aae,Tma)),(Aae,Tma)))
(((((((Nme,Rpr),(Hpy,Cje)),((Bbu,Tpa),(Cpn,Ctr))),(((Nme,(Xfa,(Pae,(Pae,(Vch,((Eco,Buc),(Hin,Pmu))))))),(Rpr,(Ccr,Mlo))),(Bbu,Tpa))),((((Ccr,Mlo),(Ccr,Sau)),((Ccr,Mlo),(Mja,Pho))),((Bbu,Tpa),(Cpn,Ctr)))),(((((Sau,(Bsu,Bha)),Uur),(Lla,Spy)),(Uur,((Mpn,Mge),Mpn))),(((Uur,(Uur,(Mpn,Mge))),(Hpy,Cje)),((Mtu,Syn),(Mtu,Syn))))),((Ape,Sso),(Pho,Pab)))
((((((((Xfa,(Tac,Tvo)),(Rpr,(((Ccr,Mlo),(Ccr,Aae)),(Ccr,Mlo)))),((((Nme,(Xfa,Pae)),(Nme,(Xfa,(Pae,(Vch,((Eco,Buc),(Hin,Pmu))))))),(Rpr,(Ccr,Mlo))),((Nme,((Xfa,(Pae,Vch)),Xfa)),(Ccr,Mlo)))),(Hpy,Cje)),(Bbu,(Cpn,Ctr))),((((Sau,(((Bsu,Bha),Bsu),Bsu)),(Lla,Spy)),((Mpn,Mge),(Uur,((Mpn,Mge),(Mpn,Mge))))),(Dra,(Mtu,Syn)))),(Ape,(Mth,Pho))),(Aae,(Aae,Tma)))
((((Cje,(((Nme,(Xfa,(Pae,(Vch,(Buc,(Hin,Pmu)))))),Rpr),((Hpy,Cje),Hpy))),((Cpn,Ctr),(Cpn,Ctr))),(((((Sau,Bha),(Lla,Spy)),(Lla,Spy)),(Mge,Mpn)),(Dra,((Mtu,Syn),(Mtu,Syn))))),(Ape,((Mth,(Mth,((Mja,((Pho,Pab),(Pho,Pab))),Pab))),(Hbs,((Afu,(Afu,(Tac,Tvo))),Afu)))))
((((((Ccr,Mlo),(Ccr,Mlo)),(Hpy,Cje)),((Bbu,Tpa),(Bbu,Tpa))),(((((Vch,(Eco,Buc)),(Rpr,Ccr)),(Hpy,Cje)),((Bbu,Tpa),(Ctr,(Cpn,Ctr)))),((((((Sau,(Pae,Vch)),((Sau,(Bsu,(Bsu,Bha))),Lla)),(((Sau,(Bha,Bha)),(Lla,Spy)),Uur)),Ape),Dra),((((Sau,(Bha,Bha)),Lla),(Uur,Cje)),(Dra,(Mtu,Mpn)))))),((Ape,Sso),((Mth,(Mja,((Pho,Pab),(Pho,Pab)))),(Hbs,(Afu,(Afu,Xfa))))))
((((((Rpr,(Ccr,Mlo)),(((Nme,(Xfa,(Pae,(Vch,(Eco,(Hin,Pmu)))))),(Ccr,Mlo)),((Hpy,Cje),(Ctr,((Hpy,Cje),(Ape,(Hpy,Cje))))))),(Cpn,Ctr)),((Dra,(Mtu,Syn)),(Uur,Mge))),(Sso,((Mth,(Mth,(Pab,(Mja,(Pho,Pab))))),(Hbs,((Afu,((Tac,Tvo),(Tac,Tvo))),Afu))))),(Aae,Tma))
((((((((Nme,(Xfa,(Pae,(Vch,((Eco,Buc),(Hin,Pmu)))))),(Rpr,(((Ccr,Mlo),((Ccr,Mlo),(Ccr,Mlo))),Uur))),(Hpy,Cje)),((Bbu,Tpa),((Cpn,Ctr),(Cpn,Ctr)))),((((Sau,Bha),Spy),(Uur,Mge)),(Dra,Tma))),(Aae,Tma)),(Aae,Tma)),(((((Hpy,Cje),(Bbu,Bbu)),((Sau,(Lla,Spy)),(Dra,(Mtu,(Mtu,Syn))))),(Ape,((Mth,(Mja,(Pho,Pab))),Hbs))),(Aae,Tma)))
((((((Bbu,Tpa),(Cpn,Ctr)),(((((Xfa,(Pae,(Vch,(Hin,Pmu)))),((Nme,(Xfa,(Vch,((Eco,Buc),(Hin,Pmu))))),(Rpr,(Ccr,Mlo)))),(Hpy,Cje)),((Bbu,Tpa),(Cpn,Ctr))),Hpy)),((Dra,((Sau,(Bsu,Bha)),Spy)),(Dra,((Mtu,Syn),Dra)))),(Ape,(Mth,(Hbs,(((Afu,(Tac,Tvo)),(Afu,(Tac,Tvo))),Cje))))),Tma)
(((((((Hpy,Cje),(Hpy,Cje)),(Tpa,((Bbu,Tpa),Tpa))),((((Nme,(Pae,(Vch,((Eco,Buc),(Hin,Pmu))))),(Rpr,((Ccr,Mlo),(Ccr,Mlo)))),Hpy),(Cpn,Ctr))),(((Bsu,(Lla,Spy)),((Mpn,Mge),(Mge,(Mpn,Mge)))),(Dra,(Syn,(Mtu,Syn))))),(Ape,(Mth,(Mja,(Pho,Pab))))),(Ape,Sso))
((((((((Xfa,(Pae,(Vch,(Tac,Tvo)))),Rpr),Hpy),((Bbu,Tpa),(Cpn,Ctr))),(((Nme,(Xfa,((Vch,(Eco,Buc)),Rpr))),(Rpr,(Ccr,(Ccr,Mlo)))),(Hpy,Cje))),(((Sau,(Bsu,Bha)),(Uur,(Mpn,Mge))),(Syn,Dra))),((((Bbu,Tpa),(Cpn,Ctr)),((((Sau,((Bsu,Bha),(Bsu,Bha))),(Lla,Spy)),(Uur,(((Mpn,Mge),Ape),(Mpn,Mge)))),(Syn,(Dra,Mtu)))),(((Mja,Pab),Dra),(Hbs,(Afu,(Tac,Tvo)))))),Aae)
(((((((Nme,(Xfa,(Pae,(Vch,Buc)))),(((Nme,(Xfa,Pae)),(Xfa,(Pae,(Vch,(Buc,(Hin,Pmu)))))),((Rpr,(Ccr,Mlo)),(Rpr,Mlo)))),((Bbu,Tpa),Tma)),((Bbu,Tpa),((Cpn,Ctr),(Cpn,Ctr)))),((((((Sau,Bha),Spy),((Sau,(Bsu,Bha)),Sau)),(Mth,Mja)),(Dra,(Mtu,Syn))),((((Bsu,Bha),Spy),(Mpn,Mge)),Dra))),(((Ape,Sso),(Mja,(Mth,(Mja,(Pho,Pab))))),(Ape,(Ape,Sso)))),Tma)
((((((((Nme,(Xfa,(Pae,(Vch,((Eco,Buc),(Hin,Pmu)))))),Nme),((Rpr,(Ccr,Mlo)),(Ccr,Mlo))),(Hpy,Cje)),(Cpn,Ctr)),(((((Sau,Bha),(Lla,Spy)),(Uur,Mge)),(((Sau,Bsu),(Lla,Spy)),(Uur,((Mpn,Mge),(Mpn,Mge))))),(Dra,((Syn,(Mtu,Syn)),(Mtu,(Hpy,Cje)))))),((Ape,Sso),((Mth,((Hbs,((Afu,(Tac,Tvo)),Aae)),Ape)),(((Mth,Pab),Ctr),(Hbs,(Afu,Tac)))))),(Aae,Tma))
((((((((Nme,((Xfa,Afu),((Mtu,Syn),(Mtu,Syn)))),Rpr),(Hpy,Cje)),((Bbu,Tpa),(((Cpn,Ctr),(Cpn,Ctr)),(Cpn,Ctr)))),(((Nme,((Xfa,(Pae,Vch)),(Xfa,(Pae,(Vch,((Eco,Buc),(Hin,Pmu))))))),Hpy),Cpn)),(((Sau,(Spy,(Lla,Spy))),(Uur,((Mpn,Mge),Mge))),((Dra,(Mtu,Syn)),(Dra,(Mtu,Syn))))),(((Mth,Mja),(Mth,(Mja,Pho))),(Hbs,Sso))),Tma)
(((((((Nme,(Nme,(Pae,(Vch,((Eco,Buc),Hin))))),(Rpr,(Ccr,Mlo))),Cje),((Bbu,Tpa),((Cpn,Ctr),((Sau,(Sau,(Bsu,Bha))),(Lla,Spy))))),(((((Sau,(Bsu,Bha)),((Lla,Spy),(Lla,Spy))),((Uur,((Lla,Spy),(Mpn,Mge))),(Uur,Mpn))),(Dra,Mtu)),((Uur,(Mpn,Mge)),((Uur,Mpn),((Uur,(Mpn,Mge)),((Mpn,Mge),(Mge,Hpy))))))),(((Ape,Sso),(Ape,Sso)),(Hbs,Afu))),(Aae,Tma))
(((((Xfa,(Pae,(Vch,((Eco,Buc),(Hin,Pmu))))),(((Rpr,(Ccr,Mlo)),(Rpr,Mlo)),(Rpr,(Ccr,Mlo)))),(Bbu,(Cpn,Ctr))),(((Uur,(Mpn,Mge)),(Dra,((Mtu,Syn),Mtu))),((((Sau,(Bsu,Bha)),(Lla,Spy)),(Uur,(Mpn,Mge))),(Dra,Syn)))),(((Ape,Sso),((Mth,(Mja,Pho)),(Mth,((Mja,((Pho,Pab),(Pho,Pab))),(Pho,(Pho,Pab)))))),((Mth,(Mja,(Pho,Pab))),(Afu,(Tac,Tvo)))))
((((((((Nme,(Xfa,(((Pae,((Eco,Buc),(Hin,Pmu))),Bbu),(Eco,Hin)))),((Rpr,Mlo),((Rpr,(Ccr,Mlo)),Hbs))),(Hpy,Cje)),(Ctr,((Cpn,Ctr),Mth))),(((Sau,(Lla,Spy)),(((Spy,(Lla,Spy)),((Sau,Bha),Spy)),(Xfa,Spy))),(Dra,Mtu))),(((Ape,Sso),((Ape,Sso),(Ape,(Ape,Sso)))),(((Mth,(Mja,(Pho,Pab))),(Mth,Mja)),(Hbs,(Afu,(Tac,Tvo)))))),(Bbu,((Cpn,Ctr),(Cpn,Ctr)))),(Aae,Tma))
(((((Nme,(Rpr,(Ccr,Mlo))),(Bbu,Tpa)),((((Ccr,Mlo),(Hbs,Afu)),(Hpy,Cje)),(Bbu,Tpa))),(((((Sau,Bha),(Sau,(Bsu,Bha))),(Lla,Spy)),(((Xfa,(Pae,(Vch,(Eco,Buc)))),(Uur,(Mpn,Mge))),(Uur,(Mpn,Mge)))),(Dra,((Mtu,Syn),Nme)))),(Sso,(((Mja,(Pho,Pab)),Pho),((Mth,(Mja,Pho)),(Hbs,((Afu,(Tac,Tpa)),((Afu,(Afu,(Tac,Tvo))),(Afu,(Afu,(Tac,Tvo))))))))))
(((((Bbu,Tpa),((Cpn,Ctr),Hbs)),(((((Sau,Bha),(Lla,Spy)),((Uur,(Mpn,(Mpn,Mge))),(Uur,(Mpn,Mge)))),(Uur,(Mpn,Mge))),((Dra,((Mtu,Syn),(Mtu,Syn))),(Dra,(Mtu,Syn))))),((Sso,Ape),(Mth,(Hbs,(Afu,(Tac,Tvo)))))),((Aae,Tma),(((Rpr,(Rpr,(Ccr,Mlo))),((Hpy,Hpy),(Hpy,Cje))),(((Nme,(Pae,(Buc,(Hin,Pmu)))),(Rpr,Ccr)),(Hpy,Cje)))))
((((Hpy,Cje),(((((Bsu,Bha),(Lla,Spy)),((Uur,Mge),(Uur,(Mge,Mge)))),(((((Nme,((Xfa,(Pae,(Vch,((Buc,(Hin,Pmu)),Bbu)))),(Pae,(Vch,((Eco,Buc),(Hin,Pmu)))))),(Rpr,Aae)),(Hpy,Cje)),(Cpn,Ctr)),(((Nme,(Xfa,Pae)),(Rpr,(Ccr,Mlo))),(Bbu,Cpn)))),(((((Sau,((Bsu,Bha),(Bsu,Bha))),Spy),(Uur,Mpn)),Dra),(Dra,(Dra,(Mtu,Syn)))))),((Mth,(Pho,Pab)),(Hbs,(Tac,Tvo)))),(Aae,Tma))
(((((((Nme,(Xfa,(Pae,(Vch,(Pae,(Hin,Pmu)))))),(Rpr,(Ccr,Mlo))),((Nme,(Xfa,(Pae,Vch))),((Rpr,(Ccr,Mlo)),Rpr))),(((Bbu,Tpa),Bbu),(Cpn,Ctr))),(((((Bsu,Bha),(Lla,Spy)),((Sau,(Bsu,Bha)),Lla)),(Uur,Mpn)),(Dra,(Syn,(Mtu,Syn))))),(((Ape,Sso),(Ape,Sso)),(Hbs,(Afu,(Afu,(Tac,Tvo)))))),Tma)
((((((((((Bsu,Bha),((Lla,Spy),Nme)),(Sau,(Lla,Spy))),((Sau,Bha),((Lla,Spy),(Lla,Spy)))),(Uur,Uur)),(Dra,Syn)),((Ape,Sso),((Mth,(Pab,(Mja,(Pho,Pab)))),(Mth,Syn)))),((((Cje,(Hpy,Cje)),((Bbu,Tpa),(Ctr,(Syn,(Mtu,Syn))))),((((Nme,(Xfa,Pae)),(Rpr,(Ccr,Mlo))),(Hpy,Cje)),((Pae,(((Eco,Buc),(Hin,Pmu)),Afu)),Rpr))),(Tma,(Hbs,Afu)))),Tma),Tma)
(Aae,(((((Cpn,Ctr),(Cpn,Ctr)),((((Nme,((Xfa,(Pae,(Vch,((((Eco,Buc),(Eco,Buc)),(Eco,Buc)),(Hin,Pmu))))),Uur)),Rpr),((Dra,Mtu),(Hpy,Cje))),(Cpn,(Cpn,Ctr)))),(((Sau,(Bsu,Bha)),(Dra,((Rpr,Bbu),(Hpy,Cje)))),(((Bha,(Uur,(Mpn,Mge))),((Sau,(Bsu,Bha)),Lla)),(Dra,Aae)))),(Ape,((Mja,(Pho,Pab)),(Afu,(Tac,Tvo))))))
