# Supplementary material for: Cubic time algorithms of amalgamating gene trees and building evolutionary scenarios
Source: Biol Direct. 2012 Dec 22;7:48. doi: 10.1186/1745-6150-7-48 (PMC3577452; doi:10.1186/1745-6150-7-48)
Supplement: Additional file 4 — Input gene trees (biological data). (viewable by e.g. TreeViewX). [file 1745-6150-7-48-S4.txt]

(Nostos,(Nocardia,(Streptomyces,Streptomyces)94)94)
(Desulfotalea,((Legionella,Vibrio)94,(Sinorhizobium,Agrobacterium)100)100)
(Symbiobacterium,(((((((((Methylococcus,Shewanella)1,((Chromobacterium,(Burcholderia,Ralstonia)96)51,Nitrosomonas)92)9,((Bdellovibrio,(((Nostos,(Synechosystis,(Prochlorococcus,Synechococcus)90)63)71,Thermus)71,(Pseudomonas,(Pseudomonas,Pseudomonas)88)100)26)8,(Deinococcus,(Xylella,(Xanthomonas,(Xanthomonas,Xanthomonas)45)71)100)45)5)7,(Vibrio,Vibrio)100)4,(Thermosynechococcus,((Leptospira,(Pirell…
(((((Brucella,Brucella)99,Brucella)100,((Burcholderia,Burcholderia)100,(Chromobacterium,(Bordetella,(Bordetella,Bordetella)97)100)54)83)59,Azoarcus)100,(Synechosystis,(Nostos,Gloeobacter)88)88)
((Streptococcus,Streptococcus)99,((Pasteurella,(Haemophilus,Mannheimia)84)99,((Streptococcus,Streptococcus)70,(((Legionella,Photorhabdus)63,(Erwinia,(Yersinia,Yersinia)100)98)46,(Neisseria,(Salmonella,(Shigella,Escherichia)100)100)65)43)32)32)
(((Idiomarina,Chromobacterium)89,(Ralstonia,((Burcholderia,Burcholderia)100,(Bordetella,(Bordetella,Bordetella)66)100)60)94)100,((Erwinia,(Buchnera,Photorhabdus)41)53,(Salmonella,(Shigella,Escherichia)100)100)100)
(Chlorobium,(Nitrosomonas,((Nocardia,Desulfotalea)86,(Xanthomonas,(Xanthomonas,Xanthomonas)65)100)57)57)
(Bacillus,(((((Mycobacterium,Mycobacterium)100,Mycobacterium)100,Nocardia)100,Shewanella)91,Gloeobacter))
(((Chlamydophila,Chlamydophila)99,Chlamydophila)100,((Rickettsia,(Rickettsia,Rickettsia)85)100,((Nitrosomonas,Mesorhizobium)88,(Burcholderia,Burcholderia)100)99)99)
(Thermosynechococcus,(Xanthomonas,(Xanthomonas,Xanthomonas)100)100)
(Leifsonia,(((Bradyrhizobium,Rhodopseudomonas)100,((Acinetobacter,Chromobacterium)63,Ralstonia)79)57,((Agrobacterium,Sinorhizobium)96,(Mesorhizobium,(Brucella,Brucella)100)57)100)100)
(((Brucella,Brucella)55,Brucella)100,(Escherichia,Shigella))
((Shewanella,Chromobacterium)100,(Bacteroides,Bacteroides))
(Desulfotalea,(Vibrio,(Vibrio,(Acinetobacter,(Wolinella,((Pseudomonas,Pseudomonas)100,(((Salmonella,(Escherichia,Shigella)100)97,Erwinia)64,(Yersinia,Yersinia)100)77)84)84)70)94)94)
(((Thermotoga,Methanobacterium)98,((Pyrobaculum,Archhaeoglobus)100,Dehalococcoides)81)99,(Methanosarcina,Methanosarcina))
(((((((((Vibrio,(Vibrio,Vibrio)20)53,Vibrio)100,((Salmonella,(Shigella,Escherichia)100)100,(Erwinia,(Yersinia,Yersinia)100)92)100)94,Idiomarina)97,Pseudomonas)57,Shewanella)98,((Chromobacterium,Azoarcus)26,Ralstonia)48)27,(Burcholderia,Burcholderia)100)100,(Zymomonas,((Rhodopseudomonas,Bradyrhizobium)99,((Sinorhizobium,Agrobacterium)91,(Brucella,(Brucella,Brucella)47)100)95)87)87)
(Haroarcula,(((((((Mycoplasma,(Staphylococcus,Staphylococcus)100)71,(Oceanobacillus,(Bacillus,Bacillus)100)75)70,Treponema)73,Porphyromonas)62,Ralstonia)99,Clostridium)41,(Pirellula,Pirellula)100)100)
(Listeria,(Desulfovibrio,((Silicibacter,Caulobacter)97,((((Nitrosomonas,((((Bordetella,Bordetella)91,Bordetella)100,(Ralstonia,(Burcholderia,Burcholderia)100)98)75,Azoarcus)49)53,Chromobacterium)92,Xanthomonas)73,(Pseudomonas,(Pseudomonas,Pseudomonas)59)100)62)65)65)
((Bradyrhizobium,Silicibacter)100,(((((Vibrio,Vibrio)43,Vibrio)87,Vibrio)77,Shewanella)97,(Azoarcus,(Ralstonia,(Bordetella,(Bordetella,Bordetella)67)100)81)87)87)
(Parachlamydia,(Geobacter,(Pirellula,Pirellula)100)100)
(Xanthomonas,(((Bordetella,Bordetella)76,Bordetella)100,(Ralstonia,(Burcholderia,Burcholderia)100)100)100)
(Streptococcus,((Erwinia,(Xanthomonas,(Xanthomonas,Xanthomonas)100)99)100,(Mycobacterium,(Mannheimia,Silicibacter)100)77)77)
(Haemophilus,(Mycoplasma,(Mycoplasma,Mycoplasma)83)83)
((Methanobacterium,Methanobacterium)100,(((Clostridium,(Clostridium,Clostridium)100)83,Thermoanaerobacter)44,((Thermotoga,(Porphyromonas,Methanobacterium)10)3,((Coxiella,Methanopyrus)27,((Geobacillus,Symbiobacterium)49,((((Prochlorococcus,Synechococcus)98,(Thermosynechococcus,(Synechosystis,Nostos)93)66)45,Gloeobacter)97,((Thermus,Deinococcus)95,(Streptomyces,(Pirellula,Pirellula)100)31)45)16)11)…
((Clostridium,Clostridium)100,((((((((Streptococcus,Streptococcus)41,Streptococcus)33,Streptococcus)96,Lactococcus)100,(Lactobacillus,Enterococcus)58)74,(Lactobacillus,Lactobacillus)100)97,Bacillus)50,(Staphylococcus,Staphylococcus)100)100)
(Pyrobaculum,(Aeropyrum,((((((Methanobacterium,Methanobacterium)100,(Thermococcus,(Pyrococcus,(Pyrococcus,Pyrococcus)85)71)100)46,(Methanobacterium,((Haroarcula,Halobacterium)100,(Archhaeoglobus,(Methanosarcina,Methanosarcina)100)74)76)36)98,(Sulforobus,Sulforobus)100)37,Methanopyrus)25,(Nanoarchaeum,(Picrophilus,(Thermoplasma,Thermoplasma)99)100)68)72)72)
(Leptospira,(Acinetobacter,(((((Xanthomonas,(Xanthomonas,Xanthomonas)98)100,Chromobacterium)72,(Vibrio,(Vibrio,(Vibrio,Vibrio)88)96)98)25,(Pseudomonas,Pseudomonas)73)43,(Francizella,(Bordetella,Bordetella)100)85)61)61)
(Clostridium,(((Lactobacillus,Mycoplasma)68,Lactobacillus)100,Bifidobacterium))
(Pyrobaculum,((((Archhaeoglobus,(Thermococcus,(Pyrococcus,(Pyrococcus,Pyrococcus)73)76)100)58,((Methanopyrus,(Methanobacterium,Methanobacterium)100)12,(Methanobacterium,(Methanosarcina,Methanosarcina)100)46)1)28,(Halobacterium,Haroarcula)100)19,((Sulforobus,Sulforobus)100,(Aeropyrum,(Picrophilus,(Thermoplasma,Thermoplasma)100)100)52)49)49)
(Gloeobacter,((Pseudomonas,Geobacter)100,(((Xanthomonas,(Xanthomonas,Xanthomonas)95)100,Legionella)43,(Pirellula,Pirellula)100)96)96)
(Clostridium,(Lactobacillus,(Bifidobacterium,(Synechococcus,Prochlorococcus)100)88)88)
(((Methanosarcina,Methanosarcina)100,((Archhaeoglobus,Methanopyrus)78,((Methanobacterium,Methanobacterium)100,Methanobacterium)67)59)93,(Methylococcus,(Pirellula,Pirellula)100)100)
((Methanosarcina,Methanosarcina)100,(Geobacter,(((Mesorhizobium,Sinorhizobium)100,((Gloeobacter,((Synechosystis,Thermosynechococcus)59,Nostos)77)69,(Prochlorococcus,Synechococcus)100)100)36,((Thermoanaerobacter,Symbiobacterium)84,((Thermoplasma,Thermotoga)59,(Helicobacter,Wolinella)100)39)49)38)38)
(Clostridium,((Bacillus,(Bacillus,Staphylococcus)39)77,Geobacillus))
(Zymomonas,((Idiomarina,Shewanella)64,((Vibrio,(Vibrio,(Vibrio,Vibrio)96)63)52,(Photorhabdus,((Salmonella,(Escherichia,Shigella)100)98,(Erwinia,(Yersinia,Yersinia)100)63)61)100)36)36)
(Clostridium,(Oceanobacillus,((((Bacillus,(Enterococcus,(Streptococcus,Streptococcus)93)84)31,(Bacillus,Shewanella)29)34,(Nocardia,Streptomyces)100)33,((Vibrio,Desulfotalea)100,(Listeria,Listeria)100)77)38)38)
(((((((((((Mycoplasma,(Mycoplasma,(Mycoplasma,Ureaplasma)98)88)29,(Oceanobacillus,((((Bacillus,Bacillus)100,(Listeria,Listeria)100)31,((Lactobacillus,(Lactobacillus,Lactobacillus)49)70,((Lactococcus,((Streptococcus,Streptococcus)67,(Streptococcus,(Streptococcus,Streptococcus)84)40)71)99,Enterococcus)11)39),(Geobacillus,(Bacillus,Bacillus)76)26)15)94)50,Aquifex)10,(Campylobacter,((Helicobacter,Wol…
(Thermus,((((Bordetella,Bordetella)72,Bordetella)100,Silicibacter)100,Pseudomonas))
(((Propionibacterium,Leifsonia)90,Nocardia)52,(Chlamydophila,Treponema))
(Geobacillus,(((Pseudomonas,Pseudomonas)68,(((Vibrio,Vibrio)100,Campylobacter)94,Pseudomonas)47)99,(Silicibacter,Mesorhizobium)100)100)
(((Photorhabdus,Mannheimia)58,Ralstonia)100,(Lactobacillus,Lactobacillus))
(Dehalococcoides,(Desulfovibrio,(Chlorobium,(Leptospira,Methylococcus)100)78)78)
(Dehalococcoides,(Leifsonia,(Chlorobium,(Corynebacterium,Corynebacterium)100)87)87)
(Campylobacter,(Photorhabdus,(Pseudomonas,Pseudomonas)100)100)
(((((Bacillus,Bacillus)99,Bacillus)48,(Geobacillus,(Bacillus,Bacillus)100)89)95,Oceanobacillus)100,(Symbiobacterium,(Thermoanaerobacter,(Clostridium,(Clostridium,Clostridium)67)100)86)86)
((Sulforobus,Thermoplasma)95,(Clostridium,(Listeria,Listeria)100)100)
(Haroarcula,(((Zymomonas,Ralstonia)88,(Sinorhizobium,Agrobacterium)61)35,((Pseudomonas,Pseudomonas)94,(Clostridium,(((Burcholderia,Burcholderia)100,(Methylococcus,Wolbachia)50)67,(Pirellula,Pirellula)100)96)78)46)46)
((((((Agrobacterium,(Sinorhizobium,(Bartonella,Bartonella)100)37)49,Mesorhizobium)94,(Silicibacter,(Brucella,(Brucella,Brucella)63)100)74)30,Gluconobacter)100,(Rhodopseudomonas,Bradyrhizobium)100)100,(((Anaplasma,Ehrlichia)100,(Legionella,Coxiella)81)90,(Neisseria,(Ralstonia,(Burcholderia,Burcholderia)100)67)100)100)
(Sinorhizobium,(Corynebacterium,(Corynebacterium,Corynebacterium)58)58)
(Symbiobacterium,(Dehalococcoides,(Leptospira,(Oceanobacillus,(Bacillus,Bacillus)100)71)52)52)
((Xanthomonas,(Xanthomonas,Xanthomonas)50)100,(Chlamydophila,(Chlamydophila,Chlamydophila)100)100)
(Ralstonia,(((((Pyrococcus,Pyrococcus)94,Pyrococcus)97,Thermococcus)99,Methanobacterium)85,Haroarcula))
(Corynebacterium,(Rhodopseudomonas,(Bradyrhizobium,(Silicibacter,(Azoarcus,((Bordetella,(Bordetella,Bordetella)65)100,(Ralstonia,(Burcholderia,Burcholderia)100)93)76)43)44)62)62)
(Nostos,(((Nocardia,(Mycobacterium,(Mycobacterium,Mycobacterium)100)100)100,Corynebacterium)100,Methylococcus))
(Nocardia,((((Xanthomonas,Xanthomonas)100,(Acinetobacter,(Mesorhizobium,Bradyrhizobium)94)80)73,Chromobacterium)100,Burcholderia))
(((Bacteroides,Bacteroides)100,Porphyromonas)100,(Chlamydophila,Streptomyces))
(((Staphylococcus,Staphylococcus)100,Bacillus)100,(Pseudomonas,(Yersinia,Yersinia)100)100)
(Nitrosomonas,(((Xanthomonas,Xanthomonas)99,Xylella)100,Legionella))
(Methanosarcina,((Listeria,Listeria)100,(Escherichia,Shigella)100)100)
((Silicibacter,Bradyrhizobium)67,((Legionella,(Xanthomonas,Xanthomonas)97)58,(Chromobacterium,Vibrio)100)100)
((((Xanthomonas,Xanthomonas)100,Xylella)100,(Pseudomonas,(Pasteurella,Mannheimia)90)100)100,(Pirellula,Pirellula))
(Methanosarcina,(Symbiobacterium,(((Helicobacter,(Lactococcus,(Lactobacillus,(Fusobacterium,Streptococcus)98)99)52)37,(Lactobacillus,(Lactobacillus,Bifidobacterium)39)83)33,(Listeria,Listeria)100)71)71)
(Symbiobacterium,(Gloeobacter,(((Nostos,Synechosystis)58,Thermosynechococcus)61,(Prochlorococcus,Synechococcus)100)83)83)
(Chromobacterium,(Nocardia,(Corynebacterium,Corynebacterium)68)68)
(Pyrobaculum,(Methanopyrus,((Aeropyrum,(Nanoarchaeum,(Sulforobus,Sulforobus)100)54)56,(Archhaeoglobus,((Thermococcus,(Pyrococcus,(Pyrococcus,Pyrococcus)100)92)100,((Methanobacterium,(Methanosarcina,Methanosarcina)100)56,((Methanobacterium,Methanobacterium)100,((Picrophilus,(Thermoplasma,Thermoplasma)100)97,(Halobacterium,Haroarcula)100)40)24)64)46)57)88)88)
(Gluconobacter,(((Bordetella,Bordetella)92,Bordetella)100,(Burcholderia,Burcholderia)100)100)
((((Thermoanaerobacter,((Staphylococcus,Corynebacterium)25,(Geobacillus,Oceanobacillus)84)32)34,(Vibrio,(Vibrio,(Vibrio,Vibrio)98)100)100)94,(Thermus,Aeropyrum)53)100,(Methanopyrus,Methanobacterium))
((((((((Bordetella,Bordetella)78,Bordetella)100,Bdellovibrio)95,Ralstonia)100,Nostos)98,Gloeobacter)100,(Pyrobaculum,Aeropyrum)63)85,(Halobacterium,(Methanosarcina,Methanosarcina)100)100)
(Nocardia,(((Xanthomonas,Xanthomonas)88,Xanthomonas)100,Xylella))
(Mycoplasma,((((Pseudomonas,(Pseudomonas,Pseudomonas)58)40,Desulfotalea)63,Bdellovibrio)77,(Pirellula,Pirellula)100)100)
(Bacillus,(Erwinia,(Pseudomonas,(Streptomyces,Salmonella)99)100)100)
(((Thermoanaerobacter,(Clostridium,(Clostridium,Clostridium)91)89)96,Symbiobacterium)46,((((((Geobacillus,((Bacillus,Bacillus)100,(Listeria,Listeria)100)64)52,(Bacillus,Bacillus)100)57,Bacillus)62,Oceanobacillus)42,(Lactobacillus,(Enterococcus,(Lactococcus,(Streptococcus,(Streptococcus,(Streptococcus,(Streptococcus,Streptococcus)33)39)84)94)92)74)49)50,(Staphylococcus,Staphylococcus)100)100)
((((Pyrococcus,Pyrococcus)99,Pyrococcus)54,Thermococcus)100,(Symbiobacterium,(Methanopyrus,(Vibrio,Clostridium)100)46)46)
((Bacillus,Bacillus)100,(Mesorhizobium,Pseudomonas))
(Aquifex,(Bradyrhizobium,(Acinetobacter,(Clostridium,Campylobacter)50)50)50)
(((((Vibrio,Photorhabdus)100,Legionella)85,(Pseudomonas,Pseudomonas)100)71,Acinetobacter)99,(Nitrosomonas,(Bordetella,(Bordetella,Bordetella)81)100)100)
(Bacteroides,(((Brucella,(Brucella,Brucella)91)100,(Rhodopseudomonas,Sinorhizobium)83)100,(Chlamydophila,Parachlamydia)100)100)
(Symbiobacterium,(Propionibacterium,(Deinococcus,((((((Streptococcus,((Streptococcus,(Streptococcus,Streptococcus)73)70,Streptococcus)73)100,Lactococcus)100,Enterococcus)75,Lactobacillus)44,(Lactobacillus,Lactobacillus)100)99,((Bacillus,((Staphylococcus,Staphylococcus)100,(Bacillus,Bacillus)100)49)72,(Listeria,Listeria)100)70)99)57)57)
(Aquifex,((Thermococcus,(Pyrococcus,(Pyrococcus,Pyrococcus)36)56)100,(Haroarcula,(Aeropyrum,(((Methanobacterium,(Methanobacterium,Methanobacterium)97)39,Methanopyrus)25,(Archhaeoglobus,(Methanosarcina,Methanosarcina)100)40)97)89)98)98)
((Silicibacter,Rhodopseudomonas)100,(((Bordetella,Bordetella)82,Bordetella)100,(Azoarcus,(Ralstonia,(Burcholderia,Burcholderia)100)98)98)98)
(((Clostridium,Thermoanaerobacter)55,Symbiobacterium)85,((Geobacillus,(Bacillus,Bacillus)98)60,(Oceanobacillus,(Bacillus,Bacillus)100)37)37)
(Parachlamydia,((((Nitrosomonas,Bordetella)100,Azoarcus)100,(Sinorhizobium,Mesorhizobium)92)100,Agrobacterium))
(Nocardia,((Vibrio,Vibrio)82,Vibrio))
((Synechococcus,(Nostos,Thermosynechococcus)84)61,((((((Ralstonia,(Burcholderia,Burcholderia)100)86,(Bordetella,Bordetella)100)90,Acinetobacter)45,(Pseudomonas,Pseudomonas)100)39,(Vibrio,(Escherichia,Pseudomonas)85)95)48,(Rhodopseudomonas,Bradyrhizobium)100)100)
(Synechococcus,((((((Vibrio,(Sinorhizobium,Agrobacterium)100)85,(Brucella,(Brucella,Brucella)67)100)94,Prochlorococcus)98,Streptomyces)83,Gloeobacter)86,Erwinia))
(Aquifex,(Pseudomonas,(Pseudomonas,Pseudomonas)89)89)
((Sulforobus,Haroarcula)74,(Geobacillus,(((((Sinorhizobium,Agrobacterium)100,Pseudomonas)24,(Caulobacter,Bradyrhizobium)34)10,((Streptomyces,Mesorhizobium)25,((Silicibacter,(Yersinia,Yersinia)100)46,(Burcholderia,((Bordetella,Bordetella)67,Bordetella)100)55)24)11)100,(Pirellula,Pirellula)100)63)63)
(Desulfotalea,((((Vibrio,Vibrio)96,Vibrio)97,Vibrio)100,((Nitrosomonas,Methylococcus)88,(Legionella,(Pseudomonas,(Pseudomonas,Pseudomonas)87)100)71)100)100)
(Sulforobus,(((Listeria,Listeria)100,Oceanobacillus)100,Sinorhizobium))
(Pyrobaculum,(Aeropyrum,((Sulforobus,Sulforobus)79,(Methanopyrus,((((Halobacterium,Haroarcula)100,(Methanosarcina,Methanosarcina)100)22,(Methanobacterium,Methanobacterium)36)6,((Archhaeoglobus,(Nanoarchaeum,Methanobacterium)32)17,((Thermococcus,(Pyrococcus,(Pyrococcus,Pyrococcus)61)85)100,(Picrophilus,(Thermoplasma,Thermoplasma)100)98)24)5)39)80)45)45)
(((Archhaeoglobus,(Methanobacterium,Methanosarcina)98)98,Haroarcula)100,(Brucella,(Brucella,Brucella)98)98)
(Desulfotalea,((Idiomarina,Ralstonia)96,Acinetobacter))
(Pyrobaculum,(((((((Pyrococcus,Pyrococcus)59,Pyrococcus)100,Thermococcus)83,Methanobacterium)100,Archhaeoglobus)99,Methanopyrus)99,Aeropyrum))
(((Brucella,Brucella)95,Brucella)100,(Pasteurella,(Bordetella,(Bordetella,Bordetella)71)100)100)
(((((Idiomarina,(((Haemophilus,Mannheimia)39,Pasteurella)100,(Photorhabdus,(Erwinia,((Escherichia,Shigella)100,(Yersinia,Yersinia)100)64)59)100)90)32,Shewanella)43,((Methylococcus,(Xanthomonas,(Xanthomonas,Xanthomonas)87)100)38,(Pseudomonas,(Pseudomonas,Pseudomonas)56)100)79)66,Legionella)100,(Helicobacter,Campylobacter))
((Bacillus,Bacillus)100,(Streptomyces,(Bradyrhizobium,(Lactobacillus,(Escherichia,Shigella)100)100)84)84)
(Treponema,(Picrophilus,(Thermoplasma,Thermoplasma)100)100)
(Bacteroides,((((Xanthomonas,Xanthomonas)89,Xanthomonas)100,(Ralstonia,(Pseudomonas,Pseudomonas)100)93)92,Acinetobacter))
(((((((Azoarcus,((Bordetella,(Bordetella,Bordetella)53)100,(Ralstonia,(Burcholderia,Burcholderia)100)85)98)41,(Nitrosomonas,(Neisseria,Chromobacterium)46)37)61,((Idiomarina,(Shewanella,((Vibrio,Vibrio)96,(Vibrio,Vibrio)45)85)64)57,(Pseudomonas,Pseudomonas)100)90)20,Legionella)18,(Xylella,(Xanthomonas,(Xanthomonas,Xanthomonas)81)100)90)22,Methylococcus)100,(Caulobacter,(((Ehrlichia,Anaplasma)40,(W…
(((Pseudomonas,Pseudomonas)70,Erwinia)67,((Bordetella,(Bordetella,Bordetella)92)100,(Ralstonia,(Burcholderia,Burcholderia)100)78)78)
((((((((Salmonella,(Shigella,Escherichia)83)85,((Buchnera,Buchnera)99,(Pasteurella,(Haemophilus,Mannheimia)64)99)36)15,Photorhabdus)8,(Erwinia,(Yersinia,Yersinia)100)39)13,(Pseudomonas,(Pseudomonas,Pseudomonas)84)100)42,(((Neisseria,Chromobacterium)95,((Ralstonia,(Bordetella,(Bordetella,Bordetella)74)100)48,(Burcholderia,Burcholderia)100)70)78,Shewanella)45)17,(Vibrio,((Vibrio,Vibrio)64,Vibrio)76…
(Gluconobacter,(Methylococcus,(Burcholderia,Burcholderia)100)100)
(((Burcholderia,Burcholderia)100,Pseudomonas)100,(Silicibacter,Mesorhizobium))
(Mycobacterium,((Bordetella,Bordetella)92,Bordetella))
(Azoarcus,(Acinetobacter,(Yersinia,Yersinia)100)100)
(Streptococcus,(((Chromobacterium,Salmonella)55,(Ralstonia,Bordetella)100)97,(Idiomarina,Shewanella)100)100)
(((Bacteroides,Bacteroides)92,Porphyromonas)100,(Deinococcus,(Pseudomonas,(Pseudomonas,Pseudomonas)68)100)100)
(((Wolinella,(Desulfovibrio,Desulfotalea)100)93,Salmonella)100,(Bacillus,Bacillus))
((((((((((((Xylella,Xanthomonas)100,(Methylococcus,Azoarcus)41)20,(Bordetella,(Bordetella,Bordetella)54)100)34,(Ralstonia,(Burcholderia,Burcholderia)100)97)35,(Haemophilus,Neisseria)95)40,Nitrosomonas)71,(Desulfotalea,(Bradyrhizobium,Desulfovibrio)56)43)11,((Pirellula,Pirellula)100,((Nocardia,((Mycobacterium,(Mycobacterium,Mycobacterium)100)100,(Streptomyces,Streptomyces)100)37)62,Tropheryma)30)1…
(Brucella,(Vibrio,(Yersinia,Erwinia)100)100)
(Legionella,(Rickettsia,(Rickettsia,Rickettsia)58)58)
((Pyrobaculum,Streptomyces)85,(Sulforobus,Sulforobus))
((Mycobacterium,Mycobacterium)100,(Yersinia,Vibrio))
(Ralstonia,(Pseudomonas,(Pseudomonas,(Vibrio,(Erwinia,Pseudomonas)100)55)48)48)
(Aquifex,((Lactococcus,Enterococcus)77,(Listeria,Listeria)100)100)
((Synechococcus,Prochlorococcus)79,(Tropheryma,(Bartonella,Bartonella)100)100)
((Pirellula,Pirellula)100,((Bradyrhizobium,((Pseudomonas,(Photorhabdus,Ralstonia)46)68,(Salmonella,Pseudomonas)100)29)71,(Agrobacterium,(Vibrio,Vibrio)100)88)88)
((((Campylobacter,Helicobacter)100,((Treponema,Treponema)100,(Desulfovibrio,Desulfotalea)74)14)12,(Chlorobium,(Parachlamydia,(Chlamydophila,(Chlamydophila,(Chlamydophila,Chlamydophila)100)86)95)100)34)100,(Porphyromonas,(Bacteroides,Bacteroides)97)97)
(Caulobacter,((((Escherichia,Salmonella)99,Photorhabdus)62,(Pseudomonas,Pseudomonas)89)75,(Xanthomonas,(Xanthomonas,Xanthomonas)73)100)100)
(Archhaeoglobus,((Shewanella,(Vibrio,(Desulfotalea,Vibrio)88)95)66,((Helicobacter,(Parachlamydia,Prochlorococcus)49)44,((Geobacter,Chlorobium)69,(Legionella,(Idiomarina,((((Azoarcus,Pseudomonas)36,Chromobacterium)43,Pseudomonas)55,(Bordetella,Bordetella)100)21)30)65)41)36)36)
((Escherichia,(Fusobacterium,(Clostridium,Treponema)96)95)100,(Halobacterium,Haroarcula))
((Methanosarcina,Methanosarcina)100,(Bacteroides,((Desulfovibrio,Geobacter)81,(Treponema,(Mannheimia,(Bacillus,Bacillus)100)59)80)89)89)
((((Clostridium,(Clostridium,Clostridium)58)80,Thermoanaerobacter)58,Symbiobacterium)74,((((((Bacillus,Bacillus)100,((Bacillus,Bacillus)100,Geobacillus)40)34,Bacillus)38,Oceanobacillus)85,((Listeria,Listeria)100,(Lactobacillus,Enterococcus)97)57)44,(((Lactococcus,(Staphylococcus,Staphylococcus)100)33,Leptospira)13,(Parachlamydia,(((Thermus,Deinococcus)100,((Thermosynechococcus,(Synechosystis,Nost…
((((Pseudomonas,Xanthomonas)34,(Xanthomonas,Azoarcus)69)58,(Pseudomonas,Pseudomonas)55)100,(Bdellovibrio,Desulfotalea))
((Sulforobus,Sulforobus)100,(((((((Vibrio,Vibrio)97,Vibrio)94,Vibrio)42,(Escherichia,(Erwinia,(Photorhabdus,(Yersinia,Yersinia)100)72)92)98)90,Shewanella)96,Methanobacterium)58,(Geobacillus,((Bacillus,Oceanobacillus)53,(Bacillus,Bacillus)100)72)100)100)
(Deinococcus,((Brucella,(Brucella,Brucella)83)84,(((Xylella,(Xanthomonas,(Xanthomonas,Xanthomonas)60)86)100,(Mesorhizobium,(Agrobacterium,Sinorhizobium)78)52)21,((Bradyrhizobium,Rhodopseudomonas)100,((Methylococcus,Wolinella)22,(Pseudomonas,(((Salmonella,Escherichia)100,(Erwinia,(Photorhabdus,(Yersinia,Yersinia)100)59)77)98,((Vibrio,(Vibrio,Vibrio)87)100,(Mannheimia,Pasteurella)100)41)48)25)6)3)1…
(Aquifex,(Thermotoga,((Symbiobacterium,Thermoanaerobacter)4,(Geobacillus,(((Geobacter,Mycoplasma)22,Phytoplasma)4,(((Clostridium,(Clostridium,Clostridium)88)80,(Fusobacterium,Bacillus)8)3,(((Bacillus,((Listeria,Listeria)100,Bacillus)13)27,((Oceanobacillus,(Staphylococcus,Staphylococcus)97)29,(Bacillus,Bacillus)100)7)2,(((((Dehalococcoides,((Propionibacterium,((Leifsonia,(Tropheryma,Bifidobacteriu…
(Clostridium,(Dehalococcoides,((((Brucella,Brucella)78,Brucella)100,(Anaplasma,Chlorobium)89)100,(Blochmannia,(Borrelia,Borrelia)100)77)55)55)
(Bacteroides,((Chlorobium,Gluconobacter)90,(Vibrio,Pseudomonas)99)99)
(((Pyrococcus,(Pyrococcus,Pyrococcus)99)62,Thermococcus)79,(Pyrobaculum,(Clostridium,Thermotoga)65)65)
(Thermotoga,((Clostridium,Clostridium)100,Symbiobacterium))
(Leptospira,(Azoarcus,((Burcholderia,Burcholderia)100,(Ralstonia,(Nitrosomonas,Silicibacter)100)58)95)95)
(Rickettsia,((Methylococcus,Acinetobacter)66,Ralstonia))
(((Bordetella,Bordetella)67,Bordetella)100,(Haemophilus,(Mannheimia,Pasteurella)56)56)
(Pyrobaculum,(Methanopyrus,((Aeropyrum,(Sulforobus,Sulforobus)100)89,(Pyrococcus,(Archhaeoglobus,(Methanobacterium,Methanobacterium)100)88)100)100)100)
(((Bacteroides,Bacteroides)100,Porphyromonas)100,(Thermus,(Chlamydophila,Chlamydophila)100)100)
(Clostridium,((Clostridium,(Bacillus,Bacillus)100)86,((((((((Listeria,Listeria)100,(Bacillus,Bacillus)94)53,Oceanobacillus)58,Geobacillus)76,(Staphylococcus,Staphylococcus)100)76,Silicibacter)38,((Acinetobacter,Bifidobacterium)53,Photorhabdus)37)61,(Streptococcus,Streptococcus)100)100)100)
(Bradyrhizobium,((Burcholderia,Burcholderia)23,Pseudomonas))
(((Pirellula,Pirellula)100,Azoarcus)100,(Bacteroides,Bacteroides))
(Azoarcus,((((((((Salmonella,(Escherichia,Shigella)99)99,Photorhabdus)28,(Yersinia,Yersinia)100)53,Erwinia)81,Blochmannia)35,(Idiomarina,((Vibrio,(Vibrio,Vibrio)12)23,Vibrio)100)29)18,((Haemophilus,(Mannheimia,Pasteurella)40)90,Shewanella)12)62,Pseudomonas))
(Methanosarcina,((Gloeobacter,Nostos)92,Streptococcus))
(Sulforobus,(Silicibacter,(Pseudomonas,Pseudomonas)100)100)
(Nocardia,(Neisseria,(Pseudomonas,(Yersinia,Yersinia)100)88)88)
(((Pseudomonas,Pseudomonas)86,Pseudomonas)95,((Azoarcus,(Bordetella,(Bordetella,Bordetella)90)100)91,(Nitrosomonas,Neisseria)100)100)
(((((Xylella,Nitrosomonas)100,Azoarcus)46,(Bordetella,(Bordetella,Bordetella)100)100)93,Bdellovibrio)100,(Chlamydophila,(Chlamydophila,(Chlamydophila,Chlamydophila)100)63)63)
(Thermotoga,((Desulfotalea,(Borrelia,Treponema)96)100,((Buchnera,Bordetella)58,((Sinorhizobium,((Brucella,Brucella)93,Brucella)100)100,((Rickettsia,(Anaplasma,Ehrlichia)100)67,(Chromobacterium,(Bradyrhizobium,Rhodopseudomonas)100)30)70)75)64)64)
(Fusobacterium,(Oceanobacillus,(Lactobacillus,Enterococcus)59)59)
((Synechosystis,Thermosynechococcus)98,(Treponema,(Wolinella,(Desulfotalea,(Brucella,Brucella)100)74)77)77)
(Bacillus,(((((Synechosystis,Thermosynechococcus)69,Nostos)71,Synechococcus)58,Gloeobacter)100,((Pseudomonas,(Pseudomonas,Pseudomonas)53)100,(Ralstonia,(Azoarcus,(Shigella,Escherichia)100)88)100)100)100)
(Haroarcula,(((Pirellula,Pirellula)100,Deinococcus)69,((Thermosynechococcus,(Nostos,Gloeobacter)66)100,(Bacillus,Geobacillus)100)52)52)
(Chromobacterium,((Vibrio,Vibrio)80,Vibrio))
(Rhodopseudomonas,(((((Vibrio,Vibrio)84,Vibrio)98,Vibrio)100,Acinetobacter)79,Chromobacterium))
(Aquifex,((Thermus,(Sinorhizobium,Parachlamydia)53)89,Mesorhizobium))
(((Bradyrhizobium,(Brucella,(Brucella,Brucella)77)100)38,((Mesorhizobium,Sinorhizobium)68,Agrobacterium)100)52,((Caulobacter,Pseudomonas)51,(Photorhabdus,(Xanthomonas,(Xanthomonas,Xanthomonas)99)100)20)20)
(Bdellovibrio,(((((((Escherichia,Shigella)100,Salmonella)72,Erwinia)100,Pseudomonas)52,Acinetobacter)100,Pseudomonas)95,(Shewanella,(Vibrio,Vibrio)100)97)97)
((Porphyromonas,(Bacteroides,Bacteroides)94)100,(Bdellovibrio,(Geobacter,(Desulfotalea,(Streptomyces,Streptomyces)100)35)57)57)
(Thermotoga,(Sulforobus,(Pyrococcus,Methanosarcina)88)88)
((Pirellula,Pirellula)100,((Bordetella,(Bordetella,Bordetella)94)100,((Xylella,(Xanthomonas,Xanthomonas)79)98,(Idiomarina,(Caulobacter,(Shewanella,Vibrio)100)61)83)40)40)
(Fusobacterium,(Oceanobacillus,((Lactococcus,Streptococcus)75,(Listeria,Listeria)95)94)94)
(Treponema,(Shewanella,(Pirellula,Pirellula)100)100)
((Thermoanaerobacter,(Clostridium,(Clostridium,Clostridium)69)87)61,((((((((((Bacillus,Bacillus)100,Geobacillus)58,Bacillus)14,((Bacillus,Bacillus)100,(Listeria,Listeria)100)44)49,Oceanobacillus)26,(Staphylococcus,Staphylococcus)100)34,((Lactococcus,(((Streptococcus,Streptococcus)45,Streptococcus)66,(Streptococcus,Streptococcus)33)96)70,((Pseudomonas,Pseudomonas)100,(Enterococcus,Lactobacillus)27…
((Neisseria,((Bordetella,(Bordetella,Bordetella)35)100,(Pseudomonas,(Pseudomonas,Pseudomonas)91)56)43)82,(((Idiomarina,Shewanella)58,Vibrio)77,(Xylella,(Xanthomonas,(Xanthomonas,Xanthomonas)73)94)100)100)
((Xanthomonas,(Xanthomonas,Xanthomonas)100)100,(((Methylococcus,Acinetobacter)96,(Burcholderia,Burcholderia)100)91,(Bordetella,Bordetella)100)100)
((((Nocardia,(Streptomyces,Streptomyces)100)71,(Mycobacterium,(Mycobacterium,Mycobacterium)100)100)100,Azoarcus)100,(Methanobacterium,Methanobacterium))
(Burcholderia,(((Brucella,(Brucella,Brucella)99)100,Agrobacterium)68,Mesorhizobium))
((Methanobacterium,Pyrococcus)100,(Caulobacter,(Pirellula,Pirellula)100)100)
(Thermotoga,(Leptospira,((((((((((Caulobacter,Sinorhizobium)6,((Bartonella,Bartonella)100,(Brucella,(Brucella,Brucella)65)99)22)21,Mesorhizobium)40,Agrobacterium)55,(Bradyrhizobium,Rhodopseudomonas)100)100,Bdellovibrio)27,((Leifsonia,(Nocardia,(Mycobacterium,Mycobacterium)100)99)45,Bifidobacterium)64)43,Gloeobacter)100,Symbiobacterium)85,(Thermoanaerobacter,Desulfotalea)75)43)43)
((((Photorhabdus,Yersinia)88,Erwinia)95,(Salmonella,(Escherichia,Shigella)100)100)100,(Pirellula,Pirellula))
((((((Chlamydophila,Chlamydophila)100,Chlamydophila)88,Chlamydophila)100,Parachlamydia)100,Thermoanaerobacter)100,(Thermoplasma,Thermoplasma))
((((Archhaeoglobus,(Methanosarcina,Methanosarcina)100)65,(Halobacterium,Haroarcula)100)25,(Methanopyrus,(Methanobacterium,(Methanobacterium,Methanobacterium)70)100)60)100,(Methylococcus,(Pirellula,Pirellula)100)100)
(Corynebacterium,((Chlamydophila,(Chlamydophila,(Chlamydophila,Chlamydophila)100)30)72,Parachlamydia))
(Nitrosomonas,(Shewanella,(((Coxiella,Pseudomonas)56,Acinetobacter)53,(Xylella,(Xanthomonas,Xanthomonas)41)97)36)36)
(Chlorobium,((Brucella,Brucella)100,Methylococcus))
(((Methanobacterium,(Methanobacterium,Methanobacterium)78)55,Methanopyrus)100,(Coxiella,Corynebacterium))
((((((((((Salmonella,(Escherichia,Shigella)100)99,(Photorhabdus,(Yersinia,Yersinia)100)77)52,Erwinia)72,((Vibrio,(Vibrio,(Vibrio,Vibrio)53)51)100,Shewanella)86)69,(Buchnera,Buchnera)97)42,((Haemophilus,Mannheimia)64,Pasteurella)100)64,((Pseudomonas,(Pseudomonas,Pseudomonas)100)93,Acinetobacter)68)15,(((Methylococcus,(Legionella,Coxiella)81)36,(Ralstonia,(((Neisseria,Chromobacterium)95,((Bordetell…
(((Brucella,Brucella)97,Brucella)100,(Bordetella,Bordetella))
(Pseudomonas,(Ralstonia,(Azoarcus,Nitrosomonas)63)63)
(Dehalococcoides,(Streptococcus,((Listeria,Listeria)92,(Bacillus,Bacillus)100)50)50)
(Thermoanaerobacter,(Lactobacillus,((Listeria,Listeria)100,((Bacillus,Geobacillus)26,(Oceanobacillus,((Bacillus,Bacillus)100,(Bacillus,Bacillus)100)62)26)77)66)66)
(Buchnera,((((Mycoplasma,Mycoplasma)52,Mycoplasma)100,Mycoplasma)86,((Staphylococcus,Oceanobacillus)55,(Streptococcus,Streptococcus)100)99)99)
(((Streptomyces,Streptomyces)99,(Corynebacterium,(Nocardia,(Mycobacterium,Mycobacterium)100)84)100)96,(Caulobacter,((Bradyrhizobium,(Brucella,(Brucella,Brucella)50)100)93,(Coxiella,(Idiomarina,(Legionella,(((Bordetella,Bordetella)77,Bordetella)100,(Ralstonia,(Burcholderia,Burcholderia)100)98)100)70)54)82)50)50)
(Leptospira,((Yersinia,Yersinia)100,(Burcholderia,Burcholderia)100)100)
(Synechosystis,(Gluconobacter,(Propionibacterium,(Corynebacterium,Corynebacterium)100)98)98)
(Clostridium,((Leifsonia,Tropheryma)78,Streptococcus))
((Symbiobacterium,(Bradyrhizobium,Burcholderia)88)100,(Methanobacterium,Methanosarcina))
(Corynebacterium,(Chlamydophila,(Chlamydophila,(Chlamydophila,Chlamydophila)100)80)80)
(Caulobacter,(((Burcholderia,Burcholderia)100,Chromobacterium)100,Idiomarina))
(Symbiobacterium,(Nocardia,(Escherichia,Streptomyces)73)73)
(Bdellovibrio,((Idiomarina,Neisseria)50,(Chromobacterium,(Ralstonia,(Burcholderia,Burcholderia)100)100)100)100)
(Clostridium,((Bacillus,Bacillus)100,((Streptomyces,Streptomyces)98,(Lactobacillus,((Sinorhizobium,(Burcholderia,Burcholderia)100)27,((Mesorhizobium,(Brucella,(Brucella,Brucella)65)100)98,(Zymomonas,(Yersinia,Yersinia)100)8)2)24)57)77)77)
((((((((Vibrio,Vibrio)86,Vibrio)99,Vibrio)100,(Pseudomonas,(Pseudomonas,Pseudomonas)96)100)86,Idiomarina)50,Bdellovibrio)100,(Erwinia,Deinococcus)100)100,(Pirellula,Pirellula))
((Pseudomonas,(Pseudomonas,Pseudomonas)98)100,(((Nitrosomonas,Neisseria)100,Azoarcus)38,(Bordetella,(Bordetella,Bordetella)92)100)100)
(Nostos,(Sinorhizobium,(Pirellula,Pirellula)100)100)
(Leptospira,(Acinetobacter,((Pseudomonas,(Pseudomonas,Pseudomonas)79)100,((Chromobacterium,Idiomarina)27,(((Silicibacter,Mesorhizobium)62,(Caulobacter,(Bradyrhizobium,Rhodopseudomonas)100)94)99,(Azoarcus,((Ralstonia,(Burcholderia,Burcholderia)100)83,(Bordetella,(Bordetella,Bordetella)67)100)70)72)36)31)53)53)
((Legionella,Zymomonas)99,((((((((Streptococcus,Streptococcus)40,Streptococcus)50,Streptococcus)100,Lactococcus)98,Enterococcus)82,Lactobacillus)67,(Lactobacillus,Lactobacillus)100)96,(Oceanobacillus,(Geobacillus,(Bacillus,Bacillus)100)70)100)100)
((Xanthomonas,Xanthomonas)100,((((Bordetella,Bordetella)97,Bordetella)100,Nitrosomonas)71,(Chromobacterium,(Burcholderia,Burcholderia)100)82)82)
(Haroarcula,((Oceanobacillus,(Bacillus,Bacillus)100)100,(Silicibacter,(Sinorhizobium,Agrobacterium)100)73)73)
(Azoarcus,(Xanthomonas,(Xanthomonas,Xylella)88)88)
(Pyrobaculum,((Aeropyrum,(Sulforobus,Sulforobus)100)36,((((Pyrococcus,Pyrococcus)100,Pyrococcus)80,Thermococcus)100,(Methanopyrus,(Halobacterium,Haroarcula)100)81)97)97)
(((((Porphyromonas,(Bacteroides,Bacteroides)100)100,(((((Haemophilus,Chromobacterium)70,(Salmonella,(Shigella,Escherichia)100)100)77,Propionibacterium)70,(Vibrio,(Shewanella,Vibrio)81)100)78,Desulfovibrio)28)19,(Clostridium,(Treponema,Fusobacterium)100)54)73,((Thermoanaerobacter,Clostridium)98,(Geobacter,Desulfotalea)58)59)100,(Methanobacterium,Methanobacterium))
(Thermotoga,((Listeria,Listeria)100,Bacillus))
(Vibrio,(Azoarcus,(Ralstonia,(Burcholderia,Burcholderia)100)93)93)
((Gloeobacter,Nostos)87,((Streptomyces,Nocardia)91,(Xanthomonas,Xanthomonas)100)100)
(Nostos,((((Bradyrhizobium,Azoarcus)26,Chromobacterium)15,Pseudomonas)10,(Legionella,(Nocardia,(Desulfotalea,(Treponema,Ralstonia)74)74)51)34)34)
((Pyrococcus,Haroarcula)100,(Thermoanaerobacter,Geobacillus))
(Clostridium,(Bacillus,(Bacillus,(Oceanobacillus,(Corynebacterium,Xanthomonas)85)37)99)99)
(Deinococcus,(((Bordetella,Bordetella)66,Bordetella)100,(Azoarcus,(Desulfovibrio,(Yersinia,Yersinia)100)52)40)40)
(Pyrobaculum,(((Nanoarchaeum,Methanosarcina)99,Aeropyrum)68,((Methanopyrus,(Methanobacterium,(Thermococcus,(Pyrococcus,(Pyrococcus,Pyrococcus)82)98)99)89)47,(Archhaeoglobus,(Sulforobus,Sulforobus)100)55)24)24)
(Archhaeoglobus,((Propionibacterium,Thermoanaerobacter)92,(Nocardia,(Mesorhizobium,(Streptococcus,Bifidobacterium)100)100)76)76)
(Thermus,(((Pyrococcus,Pyrococcus)57,(Pyrococcus,Thermococcus)55)97,Archhaeoglobus))
(Thermotoga,(Geobacter,(Lactobacillus,(Clostridium,(Clostridium,Clostridium)93)100)95)95)
(Desulfovibrio,((Bacillus,Bacillus)100,(Geobacillus,(Bacillus,Bacillus)100)52)52)
((Sulforobus,Sulforobus)91,(Pyrobaculum,(Thermotoga,(Pyrococcus,Pyrococcus)100)98)98)
((Nostos,Gloeobacter)95,(Coxiella,(Ralstonia,(Idiomarina,(Neisseria,(Sinorhizobium,(Azoarcus,Photorhabdus)68)61)98)58)45)45)
(Porphyromonas,(((((Xanthomonas,Xanthomonas)73,Xanthomonas)100,Xylella)99,Acinetobacter)92,Leptospira))
((Coxiella,Legionella)100,(Mycobacterium,Mycobacterium))
(Bacteroides,(((((Mesorhizobium,(Agrobacterium,Sinorhizobium)98)80,(Bordetella,(Bordetella,Bordetella)97)100)82,Silicibacter)100,((Pseudomonas,(Pseudomonas,Pseudomonas)94)100,(Vibrio,(Vibrio,(Vibrio,Vibrio)99)56)99)79)100,Leptospira))
((Mycoplasma,(Mycoplasma,Mycoplasma)100)100,((((((((((Erwinia,(Salmonella,(Escherichia,Shigella)74)61)38,Photorhabdus)46,(Yersinia,Yersinia)100)60,(Pasteurella,Mannheimia)100)40,(Shewanella,Idiomarina)91)85,(Francizella,Coxiella)23)16,((Buchnera,Blochmannia)73,Wigglesworthia)35)21,Buchnera)79,Nitrosomonas)86,(Treponema,((Mycoplasma,Mycoplasma)93,(Wolbachia,(Anaplasma,Ehrlichia)97)100)45)53)53)
(((Pseudomonas,Nocardia)54,((Idiomarina,Legionella)45,Coxiella)93)89,(Corynebacterium,Corynebacterium))
((Bacillus,Bacillus)100,(Silicibacter,Mesorhizobium))
((Coxiella,Ehrlichia)99,(Helicobacter,Wolinella))
((((((Helicobacter,(Campylobacter,Wolinella)58)59,Helicobacter)100,Deinococcus)41,Synechosystis)54,Synechococcus)100,(Halobacterium,Haroarcula))
(Bacillus,(Streptomyces,(Nocardia,Streptomyces)100)100)
(Symbiobacterium,(Thermosynechococcus,(Synechosystis,Nostos)81)81)
(Leptospira,(Bdellovibrio,(Desulfotalea,((((((((Erwinia,(Yersinia,Yersinia)100)36,Photorhabdus)54,(Salmonella,(Shigella,Escherichia)100)100)100,((Vibrio,(Vibrio,Vibrio)76)45,Vibrio)100)100,Shewanella)60,Idiomarina)99,(Pseudomonas,(Pseudomonas,Pseudomonas)58)100)37,(Chromobacterium,((Ralstonia,Azoarcus)75,(Burcholderia,Burcholderia)100)86)100)97)78)78)
(Caulobacter,((Idiomarina,Shewanella)100,(Vibrio,Nitrosomonas)100)100)
(Streptomyces,((((Xanthomonas,Xanthomonas)92,Xanthomonas)81,Xylella)98,Azoarcus))
(Bifidobacterium,((Bacteroides,Bacteroides)34,Porphyromonas))
(Pyrobaculum,(((((((Pyrococcus,Pyrococcus)43,Pyrococcus)77,(Nanoarchaeum,Thermococcus)22)30,Methanobacterium)37,(Methanobacterium,Methanobacterium)93)22,Methanopyrus)25,(Aeropyrum,(((Picrophilus,Sulforobus)38,Archhaeoglobus)14,((Halobacterium,Haroarcula)100,(Methanosarcina,Methanosarcina)100)36)32)20)20)
(Pyrobaculum,(((((((Picrophilus,(Thermoplasma,Thermoplasma)97)100,(Archhaeoglobus,((Methanosarcina,Methanosarcina)100,(Halobacterium,Haroarcula)100)68)100)98,(Methanopyrus,Methanobacterium)78)48,(Methanobacterium,Methanobacterium)100)66,(Thermococcus,(Pyrococcus,(Pyrococcus,Pyrococcus)92)100)100)61,Nanoarchaeum)93,(Aeropyrum,(Sulforobus,Sulforobus)100)47)47)
(((Oceanobacillus,Geobacillus)73,(Bacillus,Bacillus)100)93,(Deinococcus,(Pirellula,Pirellula)100)100)
((Leptospira,Chlamydophila)67,(Gluconobacter,((Escherichia,(Campylobacter,(Helicobacter,Helicobacter)64)99)62,(Pirellula,Pirellula)100)32)32)
(Bacillus,(Chromobacterium,(Nostos,(Burcholderia,Burcholderia)100)78)78)
(Silicibacter,((Pseudomonas,Pseudomonas)97,Vibrio))
(Fusobacterium,(((((((((((Salmonella,(Shigella,Escherichia)88)100,Erwinia)22,(Yersinia,Yersinia)100)48,Photorhabdus)90,(Mannheimia,Pasteurella)99)73,(Azoarcus,(Pseudomonas,Pseudomonas)99)100)83,Bordetella)42,((Rhodopseudomonas,Mesorhizobium)62,Neisseria)47)73,Ralstonia)96,Geobacter)86,(Campylobacter,(Helicobacter,(Wolinella,Helicobacter)50)81)76)76)
(Methanosarcina,((Streptococcus,Streptococcus)72,(Bdellovibrio,Corynebacterium)44)44)
((Sinorhizobium,Agrobacterium)100,(Bdellovibrio,Geobacter))
(Methanosarcina,(((Desulfovibrio,(Campylobacter,Wolinella)100)100,(Ralstonia,(Shewanella,(Vibrio,(Vibrio,(Vibrio,Vibrio)65)98)100)100)91)93,(Haroarcula,((Symbiobacterium,(Thermus,Pyrobaculum)55)14,((Azoarcus,(Bradyrhizobium,Silicibacter)66)62,(Bordetella,Bordetella)100)92)34)26)26)
(((Methylococcus,(Pseudomonas,(Pseudomonas,Pseudomonas)100)100)88,(Xylella,(Xanthomonas,(Xanthomonas,Xanthomonas)97)83)100)98,(Nitrosomonas,(Ralstonia,(Azoarcus,(Bordetella,(Bordetella,Bordetella)86)100)30)73)73)
(Haroarcula,((Caulobacter,(Silicibacter,(Zymomonas,Gluconobacter)31)49)56,((Rhodopseudomonas,Bradyrhizobium)100,((Agrobacterium,Sinorhizobium)100,(Mesorhizobium,(((Brucella,Brucella)99,Brucella)100,(Bartonella,Bartonella)100)43)63)95)77)77)
(Methanosarcina,(Bacteroides,((((((Bradyrhizobium,(Sinorhizobium,((Pseudomonas,Pseudomonas)84,(Salmonella,(Shigella,Escherichia)100)100)64)92)39,Nocardia)85,(Staphylococcus,((Ralstonia,Acinetobacter)97,(Bordetella,(Bordetella,Bordetella)79)100)100)94)71,Propionibacterium)36,Silicibacter)35,(Agrobacterium,(Gloeobacter,(Lactococcus,Streptococcus)95)94)89)63)63)
(Bacillus,(((Shigella,Escherichia)95,Salmonella)98,Pasteurella))
(Parachlamydia,((((((((Yersinia,Yersinia)100,(Erwinia,(Photorhabdus,(Salmonella,(Escherichia,Shigella)88)99)85)58)56,(Blochmannia,(Buchnera,Buchnera)70)76)59,Shewanella)47,(Acinetobacter,(Pseudomonas,(Pseudomonas,Pseudomonas)81)67)80)57,Rhodopseudomonas)53,Methylococcus)41,Geobacter))
(Campylobacter,(Gluconobacter,((Pseudomonas,Pseudomonas)61,(Bordetella,Bordetella)100)88)88)
(Fusobacterium,((Parachlamydia,(Chlamydophila,(Chlamydophila,(Chlamydophila,Chlamydophila)78)84)96)100,((Chromobacterium,(Bacillus,(Erwinia,(Shigella,Lactobacillus)65)53)71)39,(Leptospira,(Treponema,Treponema)100)42)23)23)
(Fusobacterium,(Acinetobacter,(((((((Rhodopseudomonas,Bradyrhizobium)99,Mesorhizobium)50,Bartonella)60,(Caulobacter,Gluconobacter)45)88,Zymomonas)99,((Chromobacterium,Nitrosomonas)44,((Ralstonia,(Burcholderia,Burcholderia)100)100,(Bordetella,(Bordetella,Bordetella)42)100)100)60)76,(Pseudomonas,(Pseudomonas,Pseudomonas)45)100)91)91)
(Pyrobaculum,((((((Halobacterium,Haroarcula)100,(Methanosarcina,Methanosarcina)100)86,((Pyrococcus,(Pyrococcus,(Thermococcus,Pyrococcus)49)22)96,(Methanobacterium,Methanobacterium)84)44)10,(Methanobacterium,Methanopyrus)53)25,((Nanoarchaeum,(Picrophilus,(Thermoplasma,Thermoplasma)100)100)36,Archhaeoglobus)35)79,(Aeropyrum,(Sulforobus,Sulforobus)100)71)71)
(Chlorobium,(((((((Bordetella,Bordetella)67,Bordetella)100,(Burcholderia,Burcholderia)100)63,Azoarcus)51,Neisseria)99,(Legionella,Acinetobacter)46)91,(((Ehrlichia,Anaplasma)90,(Wolbachia,Wolbachia)100)100,((Campylobacter,(Helicobacter,Wolinella)90)98,(Pirellula,Pirellula)100)52)59)59)
((Nitrosomonas,Caulobacter)100,(Pirellula,Pirellula))
(Chromobacterium,((((Mycobacterium,Mycobacterium)100,Mycobacterium)100,Nocardia)99,(Leifsonia,(Streptomyces,Streptomyces)100)71)71)
(Bacillus,(Chromobacterium,(Vibrio,(Photorhabdus,Bacteroides)84)67)67)
(((((Geobacillus,Bacillus)73,(Bacillus,Bacillus)100)60,(Bacillus,Bacillus)93)62,Oceanobacillus)62,(Symbiobacterium,(Thermoanaerobacter,(Clostridium,(Clostridium,Clostridium)37)100)59)59)
(Zymomonas,((((Photorhabdus,(Yersinia,Yersinia)100)100,Erwinia)100,Pasteurella)82,Chromobacterium))
(Yersinia,(((Brucella,Brucella)61,Brucella)100,(Mesorhizobium,Sinorhizobium)100)100)
((((Neisseria,Azoarcus)60,((Xylella,(Xanthomonas,(Xanthomonas,Xanthomonas)87)84)99,Chromobacterium)28)43,(Ralstonia,((Burcholderia,Burcholderia)100,(Bordetella,Bordetella)100)66)74)89,(Francizella,((Vibrio,(Vibrio,(Vibrio,Vibrio)60)81)100,(Legionella,(Shewanella,Idiomarina)100)94)46)46)
(Leptospira,(Mesorhizobium,(Chromobacterium,((Gluconobacter,(Legionella,Zymomonas)52)28,(Xanthomonas,(Xanthomonas,Xanthomonas)72)100)46)42)42)
(Desulfotalea,((Pseudomonas,(Pseudomonas,Pseudomonas)77)100,((((((((Erwinia,(Yersinia,Yersinia)100)80,Salmonella)86,Escherichia)100,Vibrio)62,Vibrio)95,(Shewanella,Acinetobacter)52)42,Methylococcus)30,(Xanthomonas,(Xanthomonas,Xanthomonas)99)100)37)37)
(Pyrobaculum,((Aeropyrum,(Sulforobus,Sulforobus)100)100,(((((Pyrococcus,Pyrococcus)65,Pyrococcus)56,Thermococcus)100,Nanoarchaeum)100,((Bdellovibrio,(Methanobacterium,Methanobacterium)100)86,((Methanobacterium,Methanopyrus)92,((Haroarcula,Halobacterium)100,(Archhaeoglobus,(Methanosarcina,Methanosarcina)100)56)100)94)96)99)99)
(Gloeobacter,(Pseudomonas,(Caulobacter,(Bdellovibrio,((Vibrio,Pasteurella)92,((Salmonella,(Burcholderia,Ralstonia)76)95,(Bacteroides,Bacteroides)100)35)76)66)53)53)
(Gloeobacter,(Deinococcus,(Salmonella,Acinetobacter)63)63)
(Clostridium,(((((Streptococcus,Streptococcus)97,Streptococcus)81,(Streptococcus,Streptococcus)100)98,Enterococcus)100,(Bacillus,Bacillus)100)100)
(Bradyrhizobium,(Pseudomonas,((Acinetobacter,Pseudomonas)97,(Burcholderia,Burcholderia)100)91)91)
((((((Salmonella,(Shigella,Escherichia)99)100,Erwinia)73,Photorhabdus)94,(Vibrio,(Vibrio,Vibrio)94)100)90,Pasteurella)100,((Staphylococcus,Staphylococcus)100,((Listeria,Listeria)99,(Lactobacillus,(Lactobacillus,Lactobacillus)100)89)70)70)
(Bdellovibrio,((((Mycobacterium,Mycobacterium)100,Mycobacterium)100,Nocardia)96,(Streptomyces,Streptomyces)100)100)
(Bacteroides,(((Pseudomonas,Pseudomonas)80,(Bordetella,(Bordetella,Bordetella)100)100)100,(Rhodopseudomonas,(Xanthomonas,Bradyrhizobium)100)91)91)
(Clostridium,((Streptococcus,Lactococcus)94,Lactobacillus))
(Clostridium,((Burcholderia,Burcholderia)100,((((Bacillus,Bacillus)100,(Bacillus,Bacillus)100)49,Thermoanaerobacter)37,(Bordetella,(Bordetella,Bordetella)99)100)100)100)
(((Neisseria,(Xylella,(Xanthomonas,(Xanthomonas,Xanthomonas)96)82)100)26,(Chromobacterium,(Ralstonia,(Nitrosomonas,Azoarcus)67)21)46)30,(Methylococcus,((Pseudomonas,Pseudomonas)100,(Legionella,(Acinetobacter,(Shewanella,(Vibrio,(Vibrio,(Vibrio,Vibrio)100)93)100)43)18)12)38)38)
(Pyrobaculum,((Methanobacterium,Methanopyrus)56,(Aeropyrum,(Sulforobus,Sulforobus)100)49)49)
(((Thermus,Deinococcus)58,Leifsonia)36,(((Enterococcus,(Lactococcus,(Listeria,Listeria)100)36)68,Streptococcus)95,(Oceanobacillus,(Bacillus,Bacillus)100)64)64)
((((Xanthomonas,Xanthomonas)100,Xanthomonas)100,Photorhabdus)100,(Corynebacterium,Corynebacterium))
(Azoarcus,((((((Photorhabdus,((Yersinia,Yersinia)100,(Erwinia,(Salmonella,(Shigella,Escherichia)100)100)81)78)75,(Wigglesworthia,Blochmannia)73)86,(Mannheimia,Pasteurella)100)44,(Shewanella,Idiomarina)78)21,Vibrio)100,(Xanthomonas,Xanthomonas)93)93)
(Agrobacterium,((((Burcholderia,Burcholderia)100,(Sinorhizobium,Ralstonia)24)58,Vibrio)96,(Pseudomonas,Silicibacter)89)89)
((((Erwinia,(Salmonella,(Escherichia,Shigella)100)100)100,Pseudomonas)99,Vibrio)100,(Chromobacterium,(Burcholderia,Burcholderia)100)100)
(Mycoplasma,(Bartonella,(((Erwinia,Shewanella)71,Bacillus)73,(Xylella,Ralstonia)100)98)98)
(Haroarcula,(Streptomyces,(Oceanobacillus,((Bacillus,Bacillus)100,(Bacillus,Bacillus)100)100)64)64)
(Sinorhizobium,(Xanthomonas,(Erwinia,Pseudomonas)95)95)
(Nostos,(((Corynebacterium,Corynebacterium)100,Corynebacterium)100,Nocardia))
(((((Streptococcus,((Corynebacterium,Campylobacter)33,Pasteurella)39)39,Mycoplasma)70,Staphylococcus)90,Treponema)100,(Streptococcus,(Streptococcus,Streptococcus)46)46)
(((Sulforobus,Sulforobus)100,((Thermococcus,Pyrococcus)51,Pyrococcus)97)86,((Legionella,Bdellovibrio)82,((Methanobacterium,(Methanobacterium,Methanobacterium)92)72,((Picrophilus,(Thermoplasma,Thermoplasma)84)36,(Pirellula,Pirellula)100)15)28)28)
(((((((Streptococcus,Streptococcus)44,Streptococcus)54,Streptococcus)86,Streptococcus)100,Enterococcus)100,Gloeobacter)96,(Clostridium,(Clostridium,Clostridium)65)65)
(Leptospira,(((Azoarcus,Pseudomonas)73,Geobacter)87,Erwinia))
(Clostridium,((Bacteroides,Bacteroides)100,(Pirellula,Pirellula)100)100)
(Chlorobium,(((Methylococcus,Ralstonia)65,Bradyrhizobium)97,Silicibacter))
((Clostridium,Clostridium)100,((Methanobacterium,Methanobacterium)100,((Nanoarchaeum,(Thermococcus,(Pyrococcus,(Pyrococcus,Pyrococcus)60)99)100)64,(Dehalococcoides,((Methanosarcina,Methanosarcina)100,((Pyrobaculum,(Sulforobus,Sulforobus)100)100,((Thermoanaerobacter,(Methanobacterium,Aeropyrum)71)63,(Picrophilus,(Thermoplasma,Thermoplasma)100)100)54)98)34)33)84)84)
(Thermotoga,((Bacillus,(Fusobacterium,Clostridium)74)79,(Pseudomonas,Ralstonia)100)100)
(Bacteroides,((Agrobacterium,Vibrio)24,((Mesorhizobium,Bradyrhizobium)32,(Chromobacterium,Silicibacter)77)24)24)
(Desulfotalea,(Wolinella,((((Photorhabdus,(Yersinia,Yersinia)100)79,(Salmonella,(Escherichia,Shigella)100)100)100,((Mannheimia,Pasteurella)58,Haemophilus)100)100,(Shewanella,(Idiomarina,(Azoarcus,(Pseudomonas,Pseudomonas)82)100)56)100)99)99)
(Azoarcus,(Silicibacter,(Rhodopseudomonas,Bradyrhizobium)100)100)
((Pseudomonas,((Methylococcus,Pseudomonas)57,Pseudomonas)67)100,(Burcholderia,Burcholderia))
(Fusobacterium,((((Streptococcus,Haemophilus)23,(Streptococcus,Streptococcus)43)52,Streptococcus)22,(Streptococcus,((Lactobacillus,Lactococcus)25,(Lactobacillus,((Vibrio,(Vibrio,Vibrio)38)88,(((Idiomarina,Shewanella)18,(Gluconobacter,Nitrosomonas)39)7,((Chromobacterium,Burcholderia)40,(Ralstonia,((Silicibacter,Caulobacter)57,((Sinorhizobium,Agrobacterium)53,(Mesorhizobium,(((Brucella,Brucella)97,…
(((Pyrococcus,Pyrococcus)100,Thermococcus)62,(Thermotoga,Geobacter))
(Azoarcus,((Xylella,Xanthomonas)100,Xanthomonas))
(Symbiobacterium,((((Bacillus,Bacillus)100,Oceanobacillus)73,Staphylococcus)100,Thermus))
(Pyrobaculum,(Methanopyrus,(Aeropyrum,((Nanoarchaeum,(Archhaeoglobus,(Thermococcus,(Pyrococcus,(Pyrococcus,Pyrococcus)63)81)99)68)42,(Sulforobus,Sulforobus)100)24)24)24)
((Clostridium,Clostridium)79,((Clostridium,(((Treponema,(Staphylococcus,Staphylococcus)100)42,Parachlamydia)20,(Listeria,Listeria)100)13)37,(Symbiobacterium,(((((Bacillus,(Geobacillus,(Bacillus,Bacillus)100)28)33,(Bacillus,Bacillus)94)48,Oceanobacillus)60,Thermoanaerobacter)41,(Pirellula,Pirellula)100)25)36)36)
((Streptococcus,Streptococcus)100,((Azoarcus,(Bordetella,(Bordetella,Bordetella)62)100)73,(((Bradyrhizobium,Rhodopseudomonas)100,((Silicibacter,Zymomonas)18,Ralstonia)9)6,(((((Yersinia,Yersinia)100,(Salmonella,(Shigella,Escherichia)100)100)100,((Pasteurella,Mannheimia)100,Shewanella)35)42,Acinetobacter)18,(((Pseudomonas,(Pseudomonas,Pseudomonas)99)98,(((Brucella,(Brucella,Brucella)89)100,(Agrobac…
(Gloeobacter,((((Pseudomonas,Acinetobacter)38,Pseudomonas)97,(Xanthomonas,Xanthomonas)91)100,Gluconobacter))
(Thermus,((((Pyrococcus,Pyrococcus)87,Pyrococcus)99,Archhaeoglobus)75,Thermococcus))
(Pyrobaculum,((Sulforobus,(Aeropyrum,Sulforobus)40)84,(Nanoarchaeum,(((Methanobacterium,(Methanobacterium,Methanobacterium)100)38,(Thermococcus,(Pyrococcus,(Pyrococcus,Pyrococcus)41)72)100)14,((Picrophilus,(Thermoplasma,Thermoplasma)83)100,((Methanopyrus,(Halobacterium,Haroarcula)100)74,(Archhaeoglobus,(Methanosarcina,Methanosarcina)100)66)42)15)17)62)62)
(Archhaeoglobus,((Aeropyrum,(Anaplasma,Helicobacter)94)78,Pyrobaculum))
(Streptomyces,((Xanthomonas,Bradyrhizobium)100,Methylococcus))
(Nocardia,(Xanthomonas,(Desulfotalea,Shewanella)81)81)
(Thermotoga,(Symbiobacterium,((Nocardia,Streptomyces)91,(Mycobacterium,Mycobacterium)100)100)100)
(((Rhodopseudomonas,Bradyrhizobium)100,(Mesorhizobium,(Sinorhizobium,Agrobacterium)100)93)39,(((Caulobacter,(Xanthomonas,Chromobacterium)49)45,((Brucella,Brucella)81,Brucella)100)52,(Vibrio,Vibrio)100)100)
(Pyrobaculum,(Aeropyrum,(Sulforobus,Sulforobus)99)99)
(Gloeobacter,(((((Pseudomonas,Pseudomonas)78,Pseudomonas)93,((Vibrio,(Vibrio,Vibrio)83)100,Shewanella)81)79,Idiomarina)75,((Chlorobium,Thermus)48,(Azoarcus,(Methylococcus,((Legionella,Xanthomonas)83,(Pirellula,Pirellula)100)69)23)79)77)77)
(Methanosarcina,(((Caulobacter,Corynebacterium)38,Vibrio)57,((Desulfovibrio,Rhodopseudomonas)94,((((Deinococcus,Sinorhizobium)37,(Nostos,((Agrobacterium,Pseudomonas)49,(Burcholderia,Burcholderia)100)53)31)19,Synechococcus)26,(Pirellula,Pirellula)100)33)71)71)
(Haroarcula,((Gluconobacter,Thermus)85,(Nocardia,Streptomyces)100)100)
(Thermotoga,((((((Burcholderia,(Ralstonia,Salmonella)36)61,(Xanthomonas,(Xanthomonas,Xanthomonas)100)100)54,Xylella)79,Pseudomonas)96,Chromobacterium)100,(Pirellula,Pirellula)100)100)
(Symbiobacterium,((Synechococcus,Bifidobacterium)26,((Bdellovibrio,Chlorobium)30,(Legionella,(((Coxiella,(Xylella,(Xanthomonas,Xanthomonas)100)100)40,(Shewanella,(Pseudomonas,Pseudomonas)100)28)15,(Burcholderia,Burcholderia)100)28)92)24)24)
(((Streptococcus,Streptococcus)62,Streptococcus)100,(Methanosarcina,Methanosarcina))
((Thermococcus,(Methanobacterium,(Pyrococcus,(Pyrococcus,Pyrococcus)55)56)35)98,((Aeropyrum,Pyrobaculum)66,(Methanopyrus,(Xylella,(Xanthomonas,(Xanthomonas,Xanthomonas)43)80)100)36)36)
((Pyrococcus,(Pyrococcus,Thermococcus)99)97,(Deinococcus,(Dehalococcoides,(Photorhabdus,(Picrophilus,(Bordetella,Bordetella)100)69)37)41)41)
(Zymomonas,(Chromobacterium,(((Bordetella,Bordetella)58,Bordetella)100,(Vibrio,(Burcholderia,Burcholderia)100)46)70)70)
((Pseudomonas,Pseudomonas)79,(Ralstonia,(Methylococcus,Nitrosomonas)100)100)
(Halobacterium,((Xanthomonas,Chromobacterium)48,(((Idiomarina,Shewanella)90,(Buchnera,Blochmannia)100)100,((Geobacter,(Azoarcus,(Ralstonia,(Burcholderia,Burcholderia)100)93)100)26,(Bdellovibrio,(Bacteroides,Bacteroides)100)21)59)56)56)
(Thermosynechococcus,(Idiomarina,(Shewanella,((Gluconobacter,(((Pseudomonas,Pseudomonas)100,((Bordetella,Bordetella)66,Bordetella)100)66,(Xanthomonas,Xanthomonas)100)47)48,((Burcholderia,(Caulobacter,(Rhodopseudomonas,Bradyrhizobium)100)50)35,(Acinetobacter,(Xylella,(Nitrosomonas,(Escherichia,Shigella)100)47)6)2)9)26)100)100)
(Clostridium,((Bacteroides,Bacteroides)100,(Pirellula,Pirellula)100)100)
(Desulfovibrio,(((((((Pseudomonas,Pseudomonas)77,Pseudomonas)99,((Chromobacterium,Azoarcus)51,(Ralstonia,(Burcholderia,Burcholderia)100)99)72)30,(Neisseria,(Rhodopseudomonas,Bradyrhizobium)100)56)21,Nitrosomonas)28,((Photorhabdus,(Erwinia,(Yersinia,Yersinia)100)66)52,(Salmonella,(Escherichia,Shigella)100)89)96)35,((Shewanella,(Desulfotalea,((Vibrio,Vibrio)48,(Vibrio,Vibrio)82)82)93)100,((Mesorhiz…
((Synechococcus,(((Thermosynechococcus,Synechosystis)45,Nostos)44,Gloeobacter)37)30,((Silicibacter,Acinetobacter)50,(((Thermus,Caulobacter)31,(Bradyrhizobium,((Bartonella,Bartonella)100,((Agrobacterium,Mesorhizobium)22,(Sinorhizobium,((Brucella,Brucella)27,Brucella)100)44)20)86)47)12,(((Treponema,Treponema)97,((Anaplasma,Ehrlichia)94,Zymomonas)55)28,(Helicobacter,Wolinella)100)3)7)7)
(((Clostridium,Thermoanaerobacter)82,Symbiobacterium)100,(Oceanobacillus,(Bacillus,((Geobacillus,(Bacillus,Bacillus)99)67,(Bacillus,Bacillus)100)39)96)96)
(Sinorhizobium,((Rhodopseudomonas,Bordetella)100,(Burcholderia,Burcholderia)100)100)
((((Bacillus,Bacillus)100,(Oceanobacillus,Bacillus)55)95,Staphylococcus)100,(Streptomyces,Streptomyces))
((Methanobacterium,(Methanosarcina,Methanosarcina)99)100,((Archhaeoglobus,Symbiobacterium)98,(Rhodopseudomonas,Bradyrhizobium)100)100)
((Nocardia,(Streptomyces,Streptomyces)100)86,((((Vibrio,Pseudomonas)88,(Ralstonia,(Burcholderia,Burcholderia)100)100)98,Mesorhizobium)91,((Agrobacterium,Bradyrhizobium)100,(Silicibacter,Bordetella)100)66)66)
(Symbiobacterium,((Helicobacter,Thermoanaerobacter)57,((((Lactococcus,(Streptococcus,Streptococcus)100)85,(Lactobacillus,Enterococcus)75)46,((Streptomyces,Streptomyces)100,((Vibrio,Vibrio)80,(Vibrio,Vibrio)39)100)55)61,((Bacillus,Bacillus)100,(Salmonella,(Shigella,Escherichia)100)100)100)30)30)
((((((Methanosarcina,Methanosarcina)100,((Methanobacterium,Methanobacterium)70,Methanobacterium)61)21,(Thermoplasma,Thermoplasma)100)15,Archhaeoglobus)45,(Thermococcus,(Pyrococcus,(Pyrococcus,Pyrococcus)62)53)100)53,((Pyrobaculum,(Sulforobus,Sulforobus)100)39,((Halobacterium,Haroarcula)100,(((((((((Staphylococcus,Staphylococcus)100,(Enterococcus,Lactococcus)98)87,((Streptococcus,(Streptococcus,(S…
((Methanobacterium,(Methanobacterium,Methanobacterium)75)97,((Methanopyrus,Streptomyces)50,(Archhaeoglobus,((Methanosarcina,Methanosarcina)100,(Chromobacterium,(Methylococcus,(Pirellula,Pirellula)100)98)60)39)56)56)
(Aquifex,(((((Shigella,Escherichia)99,Salmonella)100,(Pseudomonas,Pseudomonas)90)100,Campylobacter)64,Geobacter))
(Caulobacter,(Acinetobacter,(Idiomarina,(Pseudomonas,Pseudomonas)100)97)97)
(Xanthomonas,(Methanopyrus,(Methanosarcina,Methanosarcina)83)83)
((Nitrosomonas,(Coxiella,Methylococcus)100)97,((Wolbachia,(Ehrlichia,Anaplasma)73)61,(Rickettsia,(Rickettsia,Rickettsia)100)100)100)
(((Pseudomonas,Pseudomonas)71,Pseudomonas)100,(Ralstonia,(Burcholderia,Burcholderia)100)100)
(Desulfovibrio,(Methylococcus,((((((((Yersinia,Yersinia)100,(Salmonella,(Shigella,Escherichia)95)100)43,Erwinia)50,Photorhabdus)97,((Mannheimia,Pasteurella)62,Haemophilus)100)99,(Vibrio,(Vibrio,(Vibrio,Vibrio)84)99)100)86,(Shewanella,Idiomarina)65)92,(Legionella,(Coxiella,((Xylella,(Xanthomonas,(Xanthomonas,Xanthomonas)82)94)100,(Azoarcus,((Neisseria,Chromobacterium)100,((Ralstonia,(Burcholderia,…
(((Bacillus,Bacillus)100,(Enterococcus,(Geobacillus,(Bacillus,Bacillus)85)73)54)91,(Leptospira,(Bacillus,((Bdellovibrio,Geobacter)32,((Dehalococcoides,Desulfovibrio)99,((Wolinella,Campylobacter)96,((((Coxiella,((Pseudomonas,(Pseudomonas,Pseudomonas)98)99,(Acinetobacter,(Legionella,((Shewanella,((Photorhabdus,((Salmonella,(Shigella,Escherichia)100)100,(Erwinia,(Yersinia,Yersinia)100)47)36)51,(Past…
(Symbiobacterium,((Bacillus,Bacillus)70,(Yersinia,(Shigella,Photorhabdus)99)100)100)
(Clostridium,(Photorhabdus,(Salmonella,(Escherichia,Shigella)100)100)100)
(Archhaeoglobus,(Desulfotalea,(Leptospira,((Corynebacterium,Corynebacterium)100,(Pirellula,Pirellula)100)90)34)34)
(((Erwinia,Pasteurella)74,(Bradyrhizobium,Mesorhizobium)84)100,(Pirellula,Pirellula))
((Pirellula,Pirellula)100,(Deinococcus,Propionibacterium))
(Bradyrhizobium,(Azoarcus,(Burcholderia,(Pseudomonas,Pseudomonas)100)66)66)
(Thermoplasma,(Gluconobacter,(Bacillus,(Pseudomonas,(Escherichia,((Bacteroides,Bacteroides)100,(Yersinia,Yersinia)100)89)58)34)51)51)
(Haroarcula,((((((Mannheimia,(Chromobacterium,(Xanthomonas,Xanthomonas)100)66)96,Desulfovibrio)76,(Chlorobium,(Methylococcus,Leptospira)43)84)62,(Symbiobacterium,Thermus)100)98,((Streptococcus,Streptococcus)96,(Azoarcus,Bacillus)97)100)100,(Thermotoga,Methanosarcina)50)50)
(Gloeobacter,((Bacteroides,Bacteroides)100,(Streptomyces,Streptomyces)100)100)
(((((((Helicobacter,(Shigella,Escherichia)89)74,Salmonella)100,(Bdellovibrio,((Yersinia,Yersinia)100,Chromobacterium)15)23)33,Erwinia)84,Xanthomonas)49,Gluconobacter)100,(Mycobacterium,(Mycobacterium,Mycobacterium)100)100)
(Deinococcus,((Sinorhizobium,Mesorhizobium)98,Bradyrhizobium))
(Clostridium,((((Listeria,Listeria)100,Clostridium)44,Clostridium)38,(((Streptococcus,Streptococcus)100,Enterococcus)43,(((Oceanobacillus,((Bacillus,Bacillus)100,(Geobacillus,Bacillus)38)74)50,(Bacillus,Bacillus)100)59,(Staphylococcus,Staphylococcus)100)100)55)55)
(Symbiobacterium,((Mycobacterium,(Mycobacterium,Mycobacterium)100)100,((((Geobacillus,(Bacillus,Bacillus)100)90,Oceanobacillus)50,Bacillus)100,(Bacillus,Bacillus)100)73)73)
(Streptomyces,((((Chromobacterium,Erwinia)34,Mesorhizobium)52,Sinorhizobium)43,Silicibacter))
((((Bdellovibrio,Xylella)100,Nocardia)100,Agrobacterium)100,(Pirellula,Pirellula))
(Silicibacter,((Burcholderia,Burcholderia)100,Pseudomonas))
((Oceanobacillus,(Bacillus,Bacillus)99)96,(Thermus,(((((Legionella,Francizella)98,Nostos)95,Bdellovibrio)97,Acinetobacter)74,(Pirellula,Pirellula)100)100)100)
(((Bordetella,(Bordetella,Bordetella)95)100,(Silicibacter,Azoarcus)96)100,(Mycobacterium,(Streptomyces,(Nocardia,(Mycobacterium,Mycobacterium)100)98)87)87)
(Thermotoga,(Rickettsia,(Rickettsia,Rickettsia)79)79)
(Thermotoga,((((Streptococcus,Enterococcus)64,(Lactobacillus,Streptococcus)34)68,(Propionibacterium,Thermosynechococcus)44)55,(Silicibacter,(Mesorhizobium,(Sinorhizobium,(Brucella,(Brucella,Brucella)99)100)53)90)100)100)
((Bacteroides,Bacteroides)100,(((((Xanthomonas,Xanthomonas)43,Xanthomonas)100,Idiomarina)100,Acinetobacter)63,(Pirellula,Pirellula)100)100)
(Caulobacter,((Escherichia,Ralstonia)58,(Xanthomonas,Xanthomonas)100)100)
(((Helicobacter,(Streptococcus,((Streptococcus,Streptococcus)77,Streptococcus)80)99)36,(Staphylococcus,(Clostridium,(Parachlamydia,(Bacillus,Bacillus)100)38)3)13)100,(Methanosarcina,Methanosarcina))
((Porphyromonas,(Bacteroides,Bacteroides)100)100,((Desulfotalea,Parachlamydia)98,(Pirellula,Pirellula)100)100)
(Thermoanaerobacter,((Vibrio,(Vibrio,(Vibrio,Vibrio)63)92)88,(((Mannheimia,(Haemophilus,Pasteurella)90)99,Shewanella)38,(Erwinia,((Salmonella,(Escherichia,Shigella)100)100,(Photorhabdus,(Yersinia,Yersinia)100)99)64)88)32)32)
(Pyrococcus,(((Nostos,(Bacteroides,Prochlorococcus)66)78,Nocardia)49,(Campylobacter,(Bradyrhizobium,(Vibrio,Vibrio)100)87)65)65)
((Thermoplasma,Thermoplasma)100,((Synechococcus,(Synechosystis,(Thermosynechococcus,Nostos)50)82)96,(((Shewanella,((Bordetella,(Bordetella,Bordetella)84)100,((Yersinia,Yersinia)100,(Burcholderia,Burcholderia)100)92)98)61,(Vibrio,(Vibrio,Vibrio)40)100)100,((((Corynebacterium,(Corynebacterium,Corynebacterium)100)96,(Nocardia,(Mycobacterium,Mycobacterium)100)95)100,(Propionibacterium,(Streptomyces,S…
(Oceanobacillus,(Parachlamydia,(Pirellula,Pirellula)100)100)
(Sulforobus,(Lactococcus,(Bacillus,(Lactobacillus,(Helicobacter,(Symbiobacterium,((Gloeobacter,Synechococcus)41,(Caulobacter,(Leifsonia,(Streptomyces,(Propionibacterium,(Nocardia,(Mycobacterium,(Mycobacterium,Mycobacterium)100)100)100)41)45)100)87)29)25)22)22)20)20)
((Clostridium,Clostridium)59,(Vibrio,(Bacteroides,Bacteroides)100)100)
(((Caulobacter,Sinorhizobium)71,(Mycobacterium,Mycobacterium)100)100,(Bacillus,Bacillus))
(Sinorhizobium,(Pseudomonas,(Pseudomonas,Pseudomonas)35)35)
(Chlorobium,((((Photorhabdus,(Salmonella,(Shigella,Escherichia)100)95)33,Erwinia)44,Buchnera)99,Methylococcus))
(Fusobacterium,(Shewanella,(Leptospira,(Agrobacterium,(Bacteroides,(((Salmonella,(Shigella,Escherichia)100)100,(Yersinia,Yersinia)100)99,(Pseudomonas,(Xanthomonas,Xanthomonas)100)49)93)56)57)93)93)
(((Clostridium,Clostridium)100,Thermoanaerobacter)99,((Treponema,Treponema)100,(Borrelia,Borrelia)100)100)
(Clostridium,((Chromobacterium,Bdellovibrio)47,(Bacillus,(Vibrio,(Francizella,(Shewanella,(Buchnera,(Buchnera,((Salmonella,(Shigella,Escherichia)69)99,(Yersinia,Yersinia)100)98)70)100)85)61)27)49)49)
((((((Pseudomonas,Pseudomonas)86,Pseudomonas)47,Idiomarina)79,Legionella)99,Azoarcus)98,((Mesorhizobium,Agrobacterium)66,(Bradyrhizobium,Rhodopseudomonas)100)100)
(Haroarcula,(Acinetobacter,((Caulobacter,((Prochlorococcus,Synechococcus)90,((Pirellula,Pirellula)100,(Synechosystis,(Francizella,(Nostos,Thermosynechococcus)60)44)51)53)24)23,(Silicibacter,(Nocardia,(Mycobacterium,Mycobacterium)100)100)36)32)32)
((Burcholderia,Bordetella)100,(Pirellula,Pirellula))
((Streptomyces,Leifsonia)82,(Rhodopseudomonas,Bdellovibrio))
(Leptospira,((Parachlamydia,Bdellovibrio)59,(Pirellula,Pirellula)100)100)
(Mycoplasma,((Burcholderia,Burcholderia)100,(((((Xanthomonas,Xanthomonas)57,Xanthomonas)100,Xylella)100,(Bacteroides,Bacteroides)100)89,(Escherichia,Enterococcus)100)100)100)
(Clostridium,((Bacteroides,Bacteroides)91,(Desulfotalea,(Treponema,(((Vibrio,Vibrio)51,(Shewanella,Vibrio)32)99,(Erwinia,(Salmonella,(Escherichia,Shigella)100)99)96)35)45)58)58)
(Pyrobaculum,((Aeropyrum,(Sulforobus,Sulforobus)100)45,(Nanoarchaeum,((Methanobacterium,Methanobacterium)87,(((Archhaeoglobus,(Picrophilus,(Thermoplasma,Thermoplasma)98)100)18,((Halobacterium,Haroarcula)100,(Methanosarcina,Methanosarcina)100)85)38,((Methanopyrus,Methanobacterium)41,(Thermococcus,(Pyrococcus,(Pyrococcus,Pyrococcus)56)100)100)47)18)60)63)63)
(((Vibrio,Lactobacillus)58,Treponema)100,(Streptococcus,(Streptococcus,Streptococcus)100)100)
(Haroarcula,(Deinococcus,((Streptomyces,Streptomyces)100,(Nocardia,(Mycobacterium,Mycobacterium)100)98)94)94)
(Nostos,((Brucella,(Brucella,Brucella)67)100,((((Silicibacter,(Bradyrhizobium,Rhodopseudomonas)38)84,((Agrobacterium,Mesorhizobium)51,Sinorhizobium)96)43,((Pseudomonas,(Pseudomonas,Pseudomonas)97)100,(Burcholderia,Burcholderia)100)100)33,(Propionibacterium,((Streptomyces,Streptomyces)96,(Nocardia,(Corynebacterium,(Mycobacterium,Mycobacterium)100)71)53)69)31)33)33)
(((Prochlorococcus,Synechococcus)100,(Nostos,Thermosynechococcus)87)97,((((((((Salmonella,((Vibrio,(Vibrio,Vibrio)75)93,(Vibrio,Photorhabdus)58)96)65,Shewanella)83,Idiomarina)100,Francizella)35,(Pseudomonas,(Pseudomonas,Pseudomonas)69)93)49,Acinetobacter)77,Legionella)100,(Pirellula,Pirellula)100)100)
((Methanobacterium,Methanobacterium)99,(Aquifex,((Bacillus,Bacillus)100,(Corynebacterium,(Staphylococcus,Staphylococcus)100)76)67)67)
((Methanosarcina,Methanosarcina)100,(Chlorobium,Dehalococcoides))
((Bacillus,(Listeria,Listeria)100)66,(((Bacillus,Bacillus)100,((Erwinia,(Salmonella,(Escherichia,Shigella)60)100)79,(Yersinia,Yersinia)100)99)69,(Enterococcus,(Acinetobacter,(Lactococcus,Lactobacillus)90)58)87)87)
(Clostridium,((Azoarcus,Deinococcus)75,(Streptomyces,Streptomyces)100)100)
((Xylella,(Xanthomonas,(Xanthomonas,Xanthomonas)81)92)100,((Nitrosomonas,Idiomarina)60,(Burcholderia,Ralstonia)100)100)
(Nostos,((((Burcholderia,Burcholderia)100,(Pseudomonas,Pseudomonas)90)73,(Brucella,(Brucella,Brucella)64)100)89,((((Corynebacterium,(Corynebacterium,Corynebacterium)100)98,(Mycobacterium,Mycobacterium)100)33,Nocardia)80,((Silicibacter,Bradyrhizobium)100,(Propionibacterium,(Porphyromonas,(Streptomyces,Streptomyces)100)89)57)79)68)68)
(Fusobacterium,(Bacillus,(Legionella,(Chromobacterium,(Erwinia,(Yersinia,Yersinia)100)100)100)72)72)
(Nostos,((Methylococcus,Bradyrhizobium)78,Rhodopseudomonas))
(Geobacillus,((((Caulobacter,Thermus)62,Corynebacterium)100,(Xanthomonas,Dehalococcoides)82)83,Xanthomonas))
((Picrophilus,(Sulforobus,Sulforobus)79)48,(((Pyrobaculum,Thermotoga)32,Methanobacterium)61,(((((((((Synechosystis,(((Nostos,Gloeobacter)37,Thermosynechococcus)32,(Prochlorococcus,Synechococcus)99)16)99,((Caulobacter,((Bartonella,Bartonella)100,(((Brucella,Brucella)86,Brucella)100,(Sinorhizobium,Agrobacterium)99)34)94)62,Silicibacter)96)41,((Geobacter,Desulfotalea)19,Bdellovibrio)8)9,((Pseudomona…
(Gloeobacter,(Methylococcus,(Mesorhizobium,(Xanthomonas,(Erwinia,Azoarcus)62)46)46)46)
(Pyrobaculum,(Aeropyrum,((((((Thermococcus,(Pyrococcus,(Pyrococcus,Pyrococcus)43)74)100,(Methanobacterium,Methanobacterium)100)19,Methanobacterium)15,((Picrophilus,(Thermoplasma,Thermoplasma)65)100,(Methanosarcina,Methanosarcina)100)44)87,Methanopyrus)56,(Sulforobus,Sulforobus)100)81)81)
((Bacillus,(Geobacillus,(Bacillus,Bacillus)100)70)99,((((((((Methylococcus,(Xylella,(Xanthomonas,(Xanthomonas,Xanthomonas)62)90)100)39,(((Burcholderia,Burcholderia)100,(Ralstonia,(Bordetella,(Bordetella,Bordetella)89)100)62)58,Azoarcus)54)9,(Nitrosomonas,Chromobacterium)34)2,(((Rickettsia,(Rickettsia,Rickettsia)78)100,((Zymomonas,Silicibacter)34,Caulobacter)41)24,(((Sinorhizobium,Agrobacterium)73…
(Lactobacillus,((Desulfovibrio,Legionella)68,(Photorhabdus,Chromobacterium)70)70)
((Vibrio,Salmonella)96,(Mycoplasma,Mycoplasma))
(Desulfotalea,((((Neisseria,((Burcholderia,Burcholderia)100,(Ralstonia,Pseudomonas)49)100)76,Chromobacterium)88,Shewanella)38,(Escherichia,Salmonella)100)100)
(Pyrobaculum,((Sulforobus,Sulforobus)97,((Methanopyrus,(Pyrococcus,(Pyrococcus,(Thermococcus,Pyrococcus)64)50)100)50,((Archhaeoglobus,((Methanosarcina,Methanosarcina)100,(Methanobacterium,(Methanobacterium,Methanobacterium)91)55)49)72,(Picrophilus,(Thermoplasma,Thermoplasma)100)96)75)89)89)
(Methanopyrus,(Symbiobacterium,((((Nitrosomonas,Bdellovibrio)100,(((Treponema,(Thermoanaerobacter,(Clostridium,((Aquifex,(Campylobacter,(Helicobacter,Wolinella)100)66)48,Desulfotalea)12)8)3)10,Geobacter)18,Enterococcus)24)22,((Sinorhizobium,(Azoarcus,(Burcholderia,Burcholderia)100)49)97,((((Photorhabdus,(Yersinia,Yersinia)100)46,((Mannheimia,Pasteurella)99,(Salmonella,(Shigella,Escherichia)77)100…
(Geobacter,(Xanthomonas,(Azoarcus,Xanthomonas)98)98)
(((Rhodopseudomonas,(Silicibacter,(Pseudomonas,(Vibrio,(Vibrio,(Vibrio,Vibrio)98)80)100)99)37)76,(Deinococcus,Gloeobacter)94)100,(Pyrococcus,Thermococcus))
((((Geobacter,(Pirellula,Pirellula)100)100,(Streptomyces,Streptomyces)100)51,Bacillus)100,(Methanosarcina,Methanosarcina))
(Pyrobaculum,(Methanopyrus,(Methanobacterium,((Methanosarcina,Methanosarcina)100,((Thermococcus,(Pyrococcus,(Pyrococcus,Pyrococcus)99)99)81,(Archhaeoglobus,((Methanobacterium,Methanobacterium)97,(Sulforobus,Sulforobus)100)73)26)31)22)52)52)
(Mesorhizobium,(Legionella,(Burcholderia,Nitrosomonas)40)40)
(Listeria,(((Mycoplasma,Mycoplasma)100,Lactobacillus)100,Listeria))
(Methanosarcina,((Agrobacterium,Mesorhizobium)50,((Bdellovibrio,Coxiella)20,Geobacter)11))
(Pyrobaculum,((Pyrococcus,(Thermococcus,(Pyrococcus,Pyrococcus)39)35)99,(((((Picrophilus,(Thermoplasma,Thermoplasma)86)99,Archhaeoglobus)20,(((Methanobacterium,(Methanosarcina,Methanosarcina)100)37,Methanobacterium)4,Methanobacterium)15)4,(Methanopyrus,(Halobacterium,Haroarcula)100)15)1,(Aeropyrum,(Nanoarchaeum,(Sulforobus,Sulforobus)99)82)38)30)30)
(Clostridium,((Bacillus,Bacillus)68,((Bacillus,Bacillus)39,(Listeria,Listeria)100)36)36)
((Bradyrhizobium,(Agrobacterium,(Erwinia,(Yersinia,Yersinia)100)87)100)94,(Thermus,(Streptomyces,Streptomyces)100)100)
(Wolbachia,(Propionibacterium,((Nocardia,(Mycobacterium,Mycobacterium)100)94,(Streptomyces,Streptomyces)100)65)65)
(Caulobacter,(((Xanthomonas,Xanthomonas)89,Xanthomonas)75,Xylella))
(Pyrobaculum,((Sulforobus,Sulforobus)100,Aeropyrum))
((Gloeobacter,(Synechosystis,Nostos)98)54,(((Bradyrhizobium,Rhodopseudomonas)100,(Burcholderia,Burcholderia)100)38,((Prochlorococcus,Synechococcus)77,(Silicibacter,(Methylococcus,(Bdellovibrio,((Idiomarina,Shewanella)99,(Xanthomonas,(Xanthomonas,Xanthomonas)78)100)74)85)50)32)28)28)
(Deinococcus,((Agrobacterium,Sinorhizobium)61,((Brucella,(Brucella,Brucella)87)100,(Mesorhizobium,(Bartonella,Bartonella)100)45)84)84)
((Thermococcus,Pyrococcus)100,((((((((Pseudomonas,(Ralstonia,(Bordetella,Bordetella)100)100)76,(Campylobacter,(Neisseria,(Haemophilus,Mannheimia)88)95)67)52,Gluconobacter)64,(Caulobacter,((Mycobacterium,Mycobacterium)100,(Propionibacterium,Corynebacterium)47)99)93)82,Pseudomonas)65,(Legionella,Coxiella)78)76,(Xylella,((Xanthomonas,Xanthomonas)71,Xanthomonas)97)100)38,(Halobacterium,((Clostridium,…
(Symbiobacterium,(Desulfovibrio,(Geobacter,(Acinetobacter,(((Legionella,Coxiella)42,Methylococcus)42,((((((((Salmonella,(Escherichia,Shigella)100)100,(Photorhabdus,Erwinia)50)34,(Yersinia,Yersinia)100)80,((Idiomarina,(Pasteurella,Haemophilus)93)45,Shewanella)48)31,(Vibrio,(Vibrio,(Vibrio,Vibrio)99)83)93)37,(Blochmannia,Buchnera)54)68,Streptococcus)27,(((Neisseria,Chromobacterium)100,(Pseudomonas,…
(((((((Nostos,Vibrio)59,(Geobacillus,(Bacillus,Bacillus)99)86)70,(((Streptococcus,Streptococcus)99,(Streptococcus,Streptococcus)100)98,(Bacteroides,Bacteroides)100)88)37,Lactococcus)81,(Agrobacterium,(Shigella,Escherichia)100)100)100,Vibrio)100,(Pyrococcus,Thermococcus))
(Thermoanaerobacter,((((((Bacillus,Bacillus)58,Oceanobacillus)49,(Symbiobacterium,(Propionibacterium,(Nocardia,Streptomyces)93)99)39)83,Vibrio)49,Prochlorococcus)100,(Bacillus,Bacillus)100)100)
((Thermoanaerobacter,Symbiobacterium)86,((Thermus,Deinococcus)40,(Gluconobacter,Caulobacter)100)100)
((Symbiobacterium,((Thermoanaerobacter,Clostridium)49,(Clostridium,Clostridium)87)92)92,(Oceanobacillus,(Bacillus,((Geobacillus,(Bacillus,Bacillus)100)86,(Bacillus,Bacillus)100)49)69)69)
((Desulfotalea,Geobacter)99,(Salmonella,(Bradyrhizobium,Rhodopseudomonas)100)100)
(Bdellovibrio,(Ralstonia,((Bordetella,Bordetella)100,(Burcholderia,Burcholderia)100)55)55)
(Bdellovibrio,((Chromobacterium,(((Legionella,Francizella)62,Acinetobacter)78,((Shewanella,((Vibrio,Vibrio)54,Vibrio)100)70,Idiomarina)90)51)38,(Pseudomonas,(Pseudomonas,Pseudomonas)64)100)100)
(Nostos,((Deinococcus,Thermus)100,Treponema))
(Geobacter,(((Mesorhizobium,Pseudomonas)88,Vibrio)89,Agrobacterium))
((Bacillus,(Bacillus,(Bacillus,Bacillus)99)79)100,(Chromobacterium,((Vibrio,Photorhabdus)72,(Burcholderia,Burcholderia)100)73)73)
(Bacillus,(Thermus,(((Leptospira,Nostos)53,Prochlorococcus)100,(Shewanella,(Silicibacter,Caulobacter)97)44)53)53)
(Thermus,((Synechococcus,Prochlorococcus)100,Thermosynechococcus))
(((Brucella,Brucella)100,Brucella)100,(Pirellula,Pirellula))
(((Picrophilus,(Thermoplasma,Thermoplasma)100)100,(Archhaeoglobus,(Thermococcus,((Pyrococcus,Pyrococcus)84,Pyrococcus)98)98)99)73,(Pyrobaculum,((((Aquifex,(Dehalococcoides,Thermoanaerobacter)83)87,(Methanobacterium,(Methanopyrus,(Methanobacterium,Methanobacterium)100)82)91)35,(Aeropyrum,(Sulforobus,Sulforobus)100)99)37,(Thermus,(Coxiella,Bradyrhizobium)100)100)22)22)
(Porphyromonas,(((Haemophilus,Bacteroides)69,Legionella)86,Treponema))
((Geobacter,Desulfotalea)96,((Pseudomonas,(Acinetobacter,Idiomarina)99)100,((Methylococcus,(Ralstonia,Azoarcus)83)100,(Gluconobacter,(Xylella,(Xanthomonas,(Xanthomonas,Xanthomonas)61)95)100)31)47)47)
(Pyrobaculum,((Aeropyrum,(Sulforobus,Sulforobus)100)99,((Thermococcus,(Pyrococcus,(Pyrococcus,Pyrococcus)57)100)100,((Archhaeoglobus,((Methanosarcina,Methanosarcina)100,(Haroarcula,Halobacterium)100)95)45,(Thermoplasma,Thermoplasma)100)38)100)100)
(Aeropyrum,(Symbiobacterium,((((Chlamydophila,Chlamydophila)96,(Chlamydophila,Chlamydophila)36)86,Parachlamydia)98,(Pirellula,Pirellula)100)44)44)
(Oceanobacillus,(Thermus,(((Mesorhizobium,Streptomyces)75,(Bradyrhizobium,(Deinococcus,(Agrobacterium,(Silicibacter,(Brucella,(Brucella,Brucella)93)100)52)60)41)11)18,(Streptomyces,(Nocardia,(Mycobacterium,Mycobacterium)100)63)37)23)23)
((((((((((((Desulfotalea,((Treponema,Treponema)99,(Borrelia,Borrelia)100)55)32,(Geobacter,Chlorobium)16)1,Desulfovibrio)2,(((((Wolbachia,Wolbachia)100,Ehrlichia)35,Anaplasma)100,((Helicobacter,Helicobacter)62,(Campylobacter,Wolinella)52)96)33,Bdellovibrio)14),(Parachlamydia,((Chlamydophila,(Chlamydophila,Chlamydophila)72)49,Chlamydophila)100)89),((((Fusobacterium,((Deinococcus,Thermus)98,(Symbiob…
((((((Bacillus,Bacillus)100,Geobacillus)54,(Bacillus,Bacillus)68)69,Bacillus)67,Oceanobacillus)98,((Thermoanaerobacter,Symbiobacterium)67,(Clostridium,Clostridium)99)99)
(Fusobacterium,(((((Bacillus,(Oceanobacillus,((Bacillus,Bacillus)96,(Geobacillus,(Bacillus,Bacillus)100)91)37)38)99,(Staphylococcus,Staphylococcus)100)99,(Thermoanaerobacter,(Clostridium,Clostridium)89)92)31,Streptococcus)38,(Enterococcus,(Listeria,Listeria)100)44)44)
(Symbiobacterium,(((((Streptomyces,Streptomyces)99,Silicibacter)76,(Caulobacter,Agrobacterium)97)34,((Geobacillus,Oceanobacillus)82,Deinococcus)37)46,(Bacillus,Bacillus)100)100)
((((((Pyrococcus,Pyrococcus)97,Pyrococcus)98,Thermococcus)100,((Methanobacterium,Methanobacterium)97,(Methanopyrus,Methanobacterium)59)65)100,Nanoarchaeum)98,(Aquifex,Dehalococcoides))
(((Ureaplasma,Mycoplasma)43,Mycoplasma)43,(Phytoplasma,((Lactobacillus,Lactobacillus)100,((Lactococcus,(Streptococcus,(Streptococcus,(Streptococcus,(Streptococcus,Streptococcus)98)55)91)38)100,((Enterococcus,Lactobacillus)92,((Listeria,Listeria)100,(((Bacillus,Bacillus)100,(Geobacillus,(Bacillus,Bacillus)100)42)63,(Bacillus,(Oceanobacillus,(Staphylococcus,Staphylococcus)100)50)72)95)58)53)76)94)9…
((Bacteroides,Bacteroides)90,(Pasteurella,(Ralstonia,(Acinetobacter,Bdellovibrio)99)100)100)
(Pseudomonas,((Propionibacterium,Streptomyces)48,(Leifsonia,((Corynebacterium,(Corynebacterium,Corynebacterium)99)99,(Nocardia,(Mycobacterium,(Mycobacterium,Mycobacterium)100)100)76)97)72)72)
(Synechosystis,(((Shewanella,Methylococcus)25,(((Nitrosomonas,Azoarcus)37,(Chromobacterium,(Pseudomonas,Rhodopseudomonas)65)14)22,(Vibrio,(Vibrio,Vibrio)75)67)31)37,(Pirellula,Pirellula)100)100)
(Haroarcula,((Nostos,Synechosystis)93,Gloeobacter))
(((Thermoanaerobacter,Picrophilus)71,Pyrobaculum)57,(Aeropyrum,(Sulforobus,Sulforobus)100)100)
(Thermosynechococcus,((Bacteroides,(Rickettsia,Rickettsia)100)90,((Desulfovibrio,(Porphyromonas,Bacteroides)97)39,(Gloeobacter,(Bordetella,Bordetella)100)93)62)62)
(Bacteroides,((Thermus,Deinococcus)79,(Chlamydophila,Chlamydophila)100)100)
(Desulfotalea,((((Vibrio,Vibrio)86,Vibrio)88,Vibrio)100,((Methylococcus,Nitrosomonas)64,(Legionella,(Pseudomonas,(Pseudomonas,Pseudomonas)87)100)96)100)100)
(Aquifex,((((Mannheimia,Haemophilus)78,Pasteurella)100,Shewanella)100,(Nitrosomonas,(Azoarcus,Sinorhizobium)100)86)86)
((((((Halobacterium,Haroarcula)100,Archhaeoglobus)20,(Methanosarcina,Methanosarcina)100)52,(Pyrococcus,((Thermococcus,Pyrococcus)78,Pyrococcus)75)100)14,Methanobacterium)13,((((Pasteurella,((Oceanobacillus,(Listeria,Listeria)100)55,((Geobacillus,((Bacillus,Bacillus)100,((Staphylococcus,Staphylococcus)100,(Bacillus,Bacillus)99)40)30)62,Bacillus)79)16)52,((((Thermotoga,((Parachlamydia,Francizella)7…
(Parachlamydia,((Xanthomonas,(Xanthomonas,Xanthomonas)96)100,((Bordetella,Bordetella)100,((Helicobacter,Pseudomonas)67,((Mannheimia,Xylella)97,(Pirellula,Pirellula)100)20)67)100)100)
(Pyrobaculum,((Sulforobus,Sulforobus)100,Thermoplasma))
(Mycobacterium,(Bradyrhizobium,(Pseudomonas,Pseudomonas)98)98)
(Symbiobacterium,(Bacillus,(((Nostos,Thermosynechococcus)100,Pseudomonas)59,(Caulobacter,(Nocardia,((Streptomyces,Streptomyces)100,(Mycobacterium,Mycobacterium)100)86)100)55)89)89)
((((((((Nocardia,(Streptomyces,Streptomyces)100)92,((Propionibacterium,(Corynebacterium,Corynebacterium)75)61,(Mycobacterium,Mycobacterium)100)44)35,(Clostridium,Deinococcus)75)83,Methanopyrus)52,((((Brucella,Brucella)66,Brucella)100,((Bradyrhizobium,(Mesorhizobium,(Agrobacterium,Sinorhizobium)95)86)96,(Acinetobacter,(Vibrio,Vibrio)90)78)51)95,(Dehalococcoides,((Bacillus,(Bacillus,Bacillus)78)96,…
(Pseudomonas,(Silicibacter,(Sinorhizobium,Bradyrhizobium)91)91)
((Bradyrhizobium,Rhodopseudomonas)98,((Sinorhizobium,Ralstonia)30,((Burcholderia,Azoarcus)43,((Xanthomonas,(Xanthomonas,Xanthomonas)95)100,(Bordetella,(Bordetella,Bordetella)97)100)23)14)14)
(Brucella,(((Xanthomonas,Xanthomonas)99,Xylella)98,Xanthomonas))
(Idiomarina,(Ralstonia,(Vibrio,((Burcholderia,Burcholderia)100,(Bordetella,Bordetella)100)91)70)70)
(Oceanobacillus,(((((Yersinia,Yersinia)100,(Photorhabdus,Erwinia)34)62,(Salmonella,(Escherichia,Shigella)100)98)100,((Vibrio,Vibrio)49,Vibrio)81)81,(Caulobacter,(Xanthomonas,Xanthomonas)100)72)72)
(Azoarcus,(((Bacillus,Bacillus)92,Oceanobacillus)72,(Bacillus,Bacillus)100)100)
(Chromobacterium,(Acinetobacter,(((Methylococcus,(Pseudomonas,(Pseudomonas,Pseudomonas)54)80)26,Nitrosomonas)30,(Xylella,(Xanthomonas,(Xanthomonas,Xanthomonas)59)100)100)77)77)
(Archhaeoglobus,(Desulfovibrio,(((((Geobacillus,((Oceanobacillus,((Listeria,Listeria)100,(Bacillus,Bacillus)100)80)50,Bacillus)28)90,(Bacillus,Thermoanaerobacter)59)38,(Symbiobacterium,Geobacter)62)54,Thermotoga)68,(Deinococcus,Thermus)100)46)46)
((((((Xanthomonas,Xanthomonas)82,Xanthomonas)84,Xylella)100,Methylococcus)45,(Pseudomonas,(Pseudomonas,Pseudomonas)69)100)100,(Pirellula,Pirellula))
(Wolinella,(Rickettsia,(Rickettsia,Rickettsia)68)68)
((((((Sinorhizobium,(Mesorhizobium,(Silicibacter,Bradyrhizobium)99)31)40,Rhodopseudomonas)41,(Nocardia,Corynebacterium)52)61,(Pseudomonas,Propionibacterium)33)39,Pseudomonas)100,(Streptomyces,Streptomyces))
(Methanosarcina,(Bacillus,(Staphylococcus,(Bacillus,(Legionella,(Dehalococcoides,Streptococcus)95)21)20)28)28)
((((((Pseudomonas,Pseudomonas)77,Pseudomonas)90,(Azoarcus,((Vibrio,Shewanella)96,(Yersinia,Yersinia)100)92)41)85,(Xanthomonas,(Xanthomonas,Xanthomonas)61)99)100,Deinococcus)100,((Aeropyrum,Nanoarchaeum)36,(Thermoplasma,(Methanobacterium,Methanobacterium)98)37)37)
(Nostos,((Synechosystis,Desulfotalea)54,((Thermosynechococcus,(Chromobacterium,(Neisseria,((Nitrosomonas,Synechococcus)74,Prochlorococcus)40)34)31)11,((Mesorhizobium,(Sinorhizobium,Agrobacterium)78)96,((Methylococcus,(Xylella,(Xanthomonas,(Xanthomonas,Xanthomonas)100)54)98)86,(Porphyromonas,(Bacteroides,Bacteroides)100)51)31)14)22)22)
(Nitrosomonas,((Erwinia,Acinetobacter)45,Pseudomonas))
(((((Methanopyrus,Archhaeoglobus)66,(Methanosarcina,Methanosarcina)100)29,(Halobacterium,Haroarcula)100)43,((Thermococcus,(Pyrococcus,(Pyrococcus,Pyrococcus)62)100)100,(Methanobacterium,Methanobacterium)100)64)100,(Vibrio,(Vibrio,Vibrio)99)99)
(((((((((Sinorhizobium,Agrobacterium)86,(((Bartonella,Bartonella)100,((Brucella,Brucella)63,Brucella)100)93,Mesorhizobium)65)48,(Bradyrhizobium,Rhodopseudomonas)100)70,Rickettsia)57,Caulobacter)51,Silicibacter)44,Gluconobacter)53,Zymomonas)100,(Bordetella,(Bordetella,Bordetella)100)100)
(Symbiobacterium,((Oceanobacillus,Bacillus)80,(((((((((Streptococcus,Streptococcus)12,(Streptococcus,Streptococcus)24)45,Streptococcus)92,Lactococcus)99,Enterococcus)94,(Lactobacillus,(Lactobacillus,Lactobacillus)100)97)93,(Listeria,Listeria)100)86,((Geobacillus,(Bacillus,Bacillus)100)46,(Bacillus,Bacillus)100)83)35,(Staphylococcus,Staphylococcus)100)49)49)
(((Mycobacterium,Mycobacterium)100,Deinococcus)100,(Burcholderia,Burcholderia))
(Bradyrhizobium,(Ralstonia,(((Neisseria,Acinetobacter)41,(Pseudomonas,(Pseudomonas,Pseudomonas)70)70)59,((Burcholderia,(Idiomarina,(Legionella,Shewanella)94)98)40,(Chromobacterium,(Bordetella,(Bordetella,Bordetella)85)100)73)52)54)54)
(Synechosystis,((((Zymomonas,Gluconobacter)83,(Burcholderia,Burcholderia)100)92,Nitrosomonas)100,(Streptomyces,Streptomyces)100)100)
(Methanosarcina,((Gloeobacter,Streptomyces)45,(Agrobacterium,(Brucella,Brucella)100)48)48)
(Bradyrhizobium,((Azoarcus,Pseudomonas)41,(Bordetella,Bordetella)100)100)
(Streptococcus,(((Leptospira,Photorhabdus)100,Neisseria)100,(Xanthomonas,(Azoarcus,Vibrio)100)100)100)
(Fusobacterium,(Corynebacterium,(Bacillus,(Bacillus,(Listeria,Listeria)100)96)81)81)
(Clostridium,((Streptomyces,Rhodopseudomonas)89,(Bacillus,Bacillus)100)100)
(Agrobacterium,(Pseudomonas,(Idiomarina,(Xanthomonas,Xylella)100)40)40)
(Bacteroides,(Haemophilus,(Photorhabdus,(Agrobacterium,(Mannheimia,Pasteurella)99)54)48)48)
(((((Bordetella,(Bordetella,Bordetella)95)100,(Chromobacterium,(Ralstonia,(Burcholderia,Burcholderia)100)98)45)46,Pseudomonas)54,((Yersinia,Yersinia)100,((Escherichia,Erwinia)43,Photorhabdus)24)100)100,((Mesorhizobium,Sinorhizobium)96,(Bartonella,Bartonella)100)100)
(Mesorhizobium,(Xanthomonas,(Xanthomonas,Xanthomonas)82)82)
(Nocardia,(Neisseria,(((Ralstonia,(Burcholderia,Burcholderia)100)73,Azoarcus)98,(Bordetella,Bordetella)100)93)93)
((Rhodopseudomonas,Bradyrhizobium)68,(Bacteroides,Bacteroides))
(((Caulobacter,Mesorhizobium)95,Bradyrhizobium)100,(Xanthomonas,Xanthomonas))
(Clostridium,(Dehalococcoides,((Zymomonas,Treponema)42,(Nitrosomonas,((Idiomarina,Francizella)52,((Legionella,Methylococcus)67,((((Shewanella,(Vibrio,((Vibrio,Vibrio)41,Vibrio)42)100)61,((Haemophilus,Mannheimia)54,Pasteurella)100)43,((Yersinia,Yersinia)100,((Blochmannia,Buchnera)100,(Salmonella,(Escherichia,Shigella)96)75)26)47)100,(Xylella,(Xanthomonas,(Xanthomonas,Xanthomonas)72)85)100)50)31)77…
(Geobacillus,(((Brucella,Brucella)62,Brucella)100,Sinorhizobium))
(Nostos,((Acinetobacter,Pseudomonas)79,(Streptomyces,Streptomyces)100)100)
(Gluconobacter,((Yersinia,Yersinia)100,(Shigella,Escherichia)100)100)
(Clostridium,(((Xanthomonas,Xanthomonas)45,Xanthomonas)98,Xylella))
((Pirellula,Pirellula)100,((((Gluconobacter,Silicibacter)57,Methylococcus)30,(Erwinia,(Pseudomonas,((Xanthomonas,Xanthomonas)64,Xanthomonas)99)45)67)48,(Azoarcus,(Burcholderia,Burcholderia)100)35)35)
(((Vibrio,Vibrio)63,Vibrio)100,(Bacillus,Bacillus))
(Clostridium,((Geobacter,Nostos)86,(Mesorhizobium,Sinorhizobium)93)93)
((Bacillus,(Bacillus,Bacillus)100)100,(Erwinia,(((Chromobacterium,Mesorhizobium)57,((Pseudomonas,(Burcholderia,Burcholderia)100)98,(Sinorhizobium,Agrobacterium)97)78)62,(Streptomyces,(Pseudomonas,(Yersinia,Yersinia)100)99)93)77)77)
((((Brucella,Brucella)92,Brucella)100,Caulobacter)69,(Shewanella,(Mesorhizobium,Azoarcus)68)68)
(((Pyrococcus,Pyrococcus)51,Pyrococcus)100,((Pyrobaculum,(Sulforobus,Sulforobus)97)100,(Thermotoga,(Symbiobacterium,(Methanosarcina,Picrophilus)99)48)100)100)
(((Propionibacterium,Leifsonia)80,(Corynebacterium,(Corynebacterium,Corynebacterium)91)100)53,(((Bordetella,(Bordetella,Bordetella)81)100,((Agrobacterium,Sinorhizobium)100,Tropheryma)34)55,(Deinococcus,(Photorhabdus,(Bartonella,Bartonella)100)66)63)63)
(Gluconobacter,((Pasteurella,(Pseudomonas,Pseudomonas)100)96,(Burcholderia,Burcholderia)100)100)
(((Pyrococcus,Thermococcus)80,Pyrococcus)93,((Treponema,Pyrobaculum)68,(Listeria,Listeria)100)100)
(Desulfovibrio,(((Bordetella,Bordetella)56,Bordetella)100,(Pseudomonas,Erwinia)100)100)
(Erwinia,((Streptococcus,Streptococcus)98,(Listeria,Listeria)100)100)
(Clostridium,(Geobacillus,((Clostridium,(Photorhabdus,(Buchnera,((Salmonella,(Escherichia,Shigella)100)100,(Erwinia,(Yersinia,Yersinia)100)68)59)82)100)32,((Pseudomonas,Pseudomonas)100,(Methylococcus,(Xylella,(Xanthomonas,(Xanthomonas,Xanthomonas)50)73)100)51)34)90)90)
((((Burcholderia,Idiomarina)57,(Acinetobacter,Vibrio)93)41,(Pseudomonas,(Bordetella,Bordetella)100)64)100,(Mesorhizobium,(Agrobacterium,(Brucella,Brucella)100)98)98)
(((Bacillus,((((Lactobacillus,(Streptococcus,Enterococcus)98)47,(Lactobacillus,Lactobacillus)46)96,Streptococcus)73,(Oceanobacillus,Bacillus)97)61)66,(Staphylococcus,Geobacillus)98)92,(Bifidobacterium,(Corynebacterium,(Corynebacterium,Corynebacterium)72)100)100)
(Xanthomonas,((Sinorhizobium,Mesorhizobium)53,(Gluconobacter,Bradyrhizobium)100)100)
((Bacillus,Enterococcus)82,(Sinorhizobium,(Neisseria,((Chromobacterium,((((Bordetella,Bordetella)63,Bordetella)100,Nitrosomonas)36,(Ralstonia,(Burcholderia,Burcholderia)100)98)13)17,(Azoarcus,(Xanthomonas,(Xylella,(Xanthomonas,Xanthomonas)99)52)100)44)11)53)53)
(Symbiobacterium,(Streptomyces,((Vibrio,(Vibrio,(Vibrio,Vibrio)99)40)70,(Pseudomonas,(Brucella,(Brucella,Brucella)71)100)62)51)51)
(Synechococcus,((((((Mycobacterium,(Mycobacterium,Mycobacterium)100)100,Nocardia)78,(Corynebacterium,(Corynebacterium,Corynebacterium)100)100)79,(Leifsonia,(Streptomyces,Streptomyces)100)97)81,Propionibacterium)100,(Vibrio,Vibrio)100)100)
(Leifsonia,(((Oceanobacillus,(Bacillus,Bacillus)100)59,Bacillus)60,(Listeria,Listeria)100)100)
(Clostridium,(Geobacter,(Desulfovibrio,(Chlorobium,(Clostridium,(Desulfotalea,Enterococcus)56)30)17)23)23)
(Vibrio,(((((((Bacillus,(Bacillus,Bacillus)100)29,((Staphylococcus,Staphylococcus)100,(Bacillus,Bacillus)100)27)49,Geobacillus)82,(Listeria,Listeria)100)91,Oceanobacillus)99,(Lactobacillus,Enterococcus)66)44,(Streptococcus,Streptococcus)100)100)
(((Rickettsia,Rickettsia)76,Rickettsia)100,(Streptococcus,Streptococcus))
(Agrobacterium,((Erwinia,Xanthomonas)93,Shewanella))
((Lactococcus,(Listeria,Listeria)100)100,(Geobacter,((((Rhodopseudomonas,(Agrobacterium,Mesorhizobium)43)100,(Acinetobacter,(Xanthomonas,(Xanthomonas,Xanthomonas)70)100)87)56,Legionella)95,(Caulobacter,(Mycobacterium,Mycobacterium)100)79)93)93)
(Clostridium,(Bifidobacterium,(((((Desulfotalea,Methylococcus)58,Synechococcus)52,(Synechosystis,Nostos)81)55,Gloeobacter)90,(Shewanella,(Bacteroides,Bacteroides)100)45)78)78)
(Salmonella,((Burcholderia,Burcholderia)100,Chromobacterium))
(Aquifex,((Desulfovibrio,Geobacter)42,(Desulfotalea,((Fusobacterium,(Clostridium,Clostridium)100)95,(Campylobacter,(Wolinella,(Helicobacter,Helicobacter)95)100)100)64)26)26)
(Synechococcus,((Pseudomonas,Pseudomonas)100,((((Erwinia,(Salmonella,(Escherichia,Shigella)100)100)81,Photorhabdus)100,Idiomarina)85,((Shewanella,(Vibrio,(Vibrio,Vibrio)100)99)100,(Chlamydophila,(Chlamydophila,(Chlamydophila,Chlamydophila)100)78)100)67)100)100)
(Nitrosomonas,(((Chlamydophila,(Chlamydophila,Chlamydophila)88)25,Chlamydophila)100,Parachlamydia))
(Streptomyces,((Thermus,Nocardia)100,Streptomyces))
((Pirellula,Pirellula)100,(Leifsonia,(Coxiella,(Vibrio,(Idiomarina,(Vibrio,((Methylococcus,(Pseudomonas,(Pseudomonas,Pseudomonas)71)100)48,(Vibrio,Vibrio)100)81)27)46)67)98)98)
(((Clostridium,Clostridium)99,Clostridium)100,(Staphylococcus,Enterococcus))
(Clostridium,((Nostos,Shewanella)72,(Bacteroides,Bacteroides)87)87)
(Mycoplasma,((Bacteroides,Bacteroides)100,Prochlorococcus))
(Gloeobacter,(Vibrio,(Erwinia,(Pseudomonas,((Nitrosomonas,(Rhodopseudomonas,Chromobacterium)90)80,(Photorhabdus,(Yersinia,Yersinia)100)62)15)20)30)30)
(Pasteurella,((Campylobacter,Helicobacter)100,Helicobacter))
(Nostos,(((Vibrio,((Pseudomonas,Pseudomonas)99,(Burcholderia,Burcholderia)100)78)41,Mesorhizobium)17,(Bdellovibrio,(Vibrio,Vibrio)100)57)57)
(((Geobacter,Wolinella)100,Symbiobacterium)97,(Archhaeoglobus,(Haroarcula,Halobacterium)100)100)
(Synechosystis,(Rhodopseudomonas,(Pseudomonas,(Idiomarina,Legionella)100)91)91)
(Pyrobaculum,((Thermoplasma,Thermoplasma)100,Halobacterium))
(Haroarcula,((((Methanosarcina,Lactobacillus)100,Anaplasma)54,Bacillus)99,(Burcholderia,(Bordetella,(Bordetella,Bordetella)100)100)99)99)
((((((Haemophilus,(Pasteurella,Mannheimia)60)100,Bifidobacterium)45,Bacillus)89,Helicobacter)88,Fusobacterium)100,(Methanosarcina,Methanosarcina))
(Photorhabdus,((Bordetella,Bordetella)41,Bordetella))
(Agrobacterium,(Azoarcus,(Xanthomonas,Xylella)100)100)
(Yersinia,(Gluconobacter,(Silicibacter,(Zymomonas,(Caulobacter,((Rhodopseudomonas,Bradyrhizobium)100,(Mesorhizobium,((Sinorhizobium,Agrobacterium)100,((Brucella,(Brucella,Brucella)70)100,(Bartonella,Bartonella)100)56)59)97)88)76)43)72)72)
(Zymomonas,(Chromobacterium,(Coxiella,((Erwinia,Photorhabdus)45,(Yersinia,Yersinia)100)96)63)63)
(((((((Xanthomonas,Xanthomonas)98,Xanthomonas)82,Xylella)100,(Ralstonia,(Pseudomonas,Pseudomonas)75)40)83,(Burcholderia,Burcholderia)100)75,Salmonella)100,(Mycobacterium,Mycobacterium))
(Aquifex,(Dehalococcoides,((Pirellula,Pirellula)100,((((((Gloeobacter,((Synechosystis,(Nostos,Thermosynechococcus)71)56,(Synechococcus,Prochlorococcus)98)84)100,(Deinococcus,Thermus)100)63,(((Campylobacter,(Wolinella,(Helicobacter,Helicobacter)85)91)99,(((Anaplasma,Ehrlichia)80,(Wolbachia,Wolbachia)100)100,(Rickettsia,(Rickettsia,Rickettsia)97)100)47)19,((((((Methylococcus,(Pseudomonas,(Pseudomon…
(Streptomyces,(Coxiella,((Ralstonia,Chromobacterium)68,(Legionella,(Photorhabdus,(Yersinia,Yersinia)100)70)94)83)83)
((((Bacillus,Bacillus)96,Bacillus)76,Oceanobacillus)100,((((Streptomyces,Streptomyces)97,(Nocardia,(Mycobacterium,Mycobacterium)100)56)100,Nostos)78,(Gloeobacter,(Methylococcus,(Burcholderia,Burcholderia)100)100)82)82)
(Streptococcus,(((Silicibacter,(Shigella,Escherichia)100)51,(Bordetella,(Bordetella,Bordetella)85)100)99,(((Nocardia,(Corynebacterium,(Corynebacterium,Corynebacterium)75)98)50,Leifsonia)67,(Streptomyces,Streptomyces)100)100)100)
(Desulfotalea,((Treponema,Treponema)77,(Borrelia,Borrelia)100)100)
((Streptococcus,Lactococcus)100,(((((Erwinia,(Salmonella,(Escherichia,Shigella)100)100)77,(Yersinia,Yersinia)100)37,Photorhabdus)100,(Mannheimia,(Haemophilus,Pasteurella)61)100)97,(Mycobacterium,Mycobacterium)100)100)
((((Bradyrhizobium,Rhodopseudomonas)100,((Bartonella,Bartonella)100,(((Agrobacterium,Mesorhizobium)23,Sinorhizobium)77,(Brucella,Brucella)100)35)91)99,(Silicibacter,((Rickettsia,Zymomonas)62,Gluconobacter)52)57)100,(((Bordetella,(Bordetella,Bordetella)55)100,((Azoarcus,(Nitrosomonas,(Neisseria,Chromobacterium)98)39)41,(Ralstonia,(Burcholderia,Burcholderia)100)100)54)96,((Idiomarina,(Pasteurella,(…
(Symbiobacterium,(Leptospira,(Coxiella,(((Shewanella,((Vibrio,Vibrio)51,Vibrio)61)100,Francizella)12,(Acinetobacter,(Pseudomonas,(Pseudomonas,Pseudomonas)94)100)18)39)18)18)
(Geobacillus,(((((Nostos,Synechosystis)63,Thermosynechococcus)94,Gloeobacter)79,(Prochlorococcus,Synechococcus)88)100,(Desulfotalea,Geobacter)96)96)
(Desulfotalea,((Nitrosomonas,Methylococcus)100,((Idiomarina,Shewanella)78,(Vibrio,Vibrio)100)47)47)
(Pyrobaculum,((Archhaeoglobus,(Aeropyrum,(Sulforobus,Sulforobus)100)53)38,(Methanopyrus,(Methanobacterium,((Thermococcus,(Pyrococcus,(Pyrococcus,Pyrococcus)67)76)95,(Picrophilus,(Thermoplasma,Thermoplasma)85)100)52)97)27)27)
(Clostridium,(((Corynebacterium,Corynebacterium)56,Corynebacterium)99,Nocardia))
(Leptospira,(((Xanthomonas,Xanthomonas)99,Xanthomonas)100,(Nocardia,(Streptomyces,Streptomyces)100)100)100)
(((Rhodopseudomonas,Bradyrhizobium)95,Mesorhizobium)89,(Staphylococcus,(Bacillus,Bacillus)100)100)
(Dehalococcoides,((Methanosarcina,Methanosarcina)100,((Haroarcula,Halobacterium)100,(Archhaeoglobus,((Methanopyrus,(Methanobacterium,(Methanobacterium,Methanobacterium)100)86)88,(Picrophilus,(Thermoplasma,Thermoplasma)96)100)74)54)84)84)
(Bacillus,((Salmonella,(Agrobacterium,Nostos)43)53,(Pseudomonas,(Bordetella,(Bordetella,Bordetella)97)100)19)19)
(Pyrobaculum,(((Sulforobus,Sulforobus)99,Aeropyrum)51,(Nanoarchaeum,(((Archhaeoglobus,(Thermococcus,(Pyrococcus,(Pyrococcus,Pyrococcus)91)84)97)27,Methanobacterium)13,(Methanopyrus,((Methanobacterium,Methanobacterium)49,(((Halobacterium,Haroarcula)100,(Methanosarcina,Methanosarcina)100)40,(Picrophilus,(Thermoplasma,Thermoplasma)98)100)12)15)3)1)56)56)
(Fusobacterium,((((Acinetobacter,((Photorhabdus,(Vibrio,Vibrio)92)40,(Salmonella,(Shigella,Escherichia)89)100)60)92,(Pseudomonas,Chromobacterium)89)65,(Burcholderia,Lactobacillus)71)73,((Bacillus,Geobacillus)45,(Bacillus,(Bacillus,Bacillus)100)54)39)39)
(Picrophilus,(((Bradyrhizobium,Pseudomonas)49,Acinetobacter)58,(Bdellovibrio,((((((Caulobacter,(Mesorhizobium,Sinorhizobium)76)100,((Shewanella,Legionella)64,((Idiomarina,(Vibrio,Vibrio)99)53,Vibrio)11)13)10,Chromobacterium)20,Azoarcus)50,(Ralstonia,(Burcholderia,Burcholderia)100)100)56,(Xanthomonas,(Xanthomonas,Xanthomonas)85)100)83)79)79)
((((Bacillus,Bacillus)100,((Geobacillus,(Bacillus,Bacillus)100)63,Bacillus)81)92,Oceanobacillus)97,(Symbiobacterium,(Thermoanaerobacter,(Clostridium,(Clostridium,Clostridium)51)100)99)99)
((Picrophilus,(Thermoplasma,Thermoplasma)100)100,(Silicibacter,((((Streptococcus,(Lactobacillus,Staphylococcus)46)58,(Listeria,Listeria)100)53,Oceanobacillus)40,((Legionella,Bdellovibrio)100,(Lactobacillus,(Borrelia,Borrelia)100)69)48)94)94)
(Ralstonia,((Pseudomonas,Pseudomonas)20,Pseudomonas))
(Leptospira,((((Pseudomonas,Pseudomonas)75,Pseudomonas)100,Helicobacter)87,Bdellovibrio))
(Desulfotalea,(((((Pyrococcus,Pyrococcus)55,Thermococcus)60,Pyrococcus)100,((Methanobacterium,Methanobacterium)99,Archhaeoglobus)40)70,(Haroarcula,Halobacterium)100)100)
((((((((Geobacillus,Bacillus)40,Bacillus)82,Oceanobacillus)100,(Bacillus,Bacillus)100)71,Bacillus)56,(Listeria,Listeria)100)71,Lactococcus)73,((Pasteurella,(Erwinia,Agrobacterium)72)100,((Silicibacter,Acinetobacter)49,(Caulobacter,Idiomarina)95)96)96)
(Bacillus,(((Silicibacter,Mesorhizobium)35,(Sinorhizobium,Agrobacterium)39)98,Chromobacterium))
((((Xanthomonas,Xanthomonas)100,Streptomyces)100,Campylobacter)100,(Streptococcus,Streptococcus))
(((Wolbachia,Wolbachia)100,(Anaplasma,Ehrlichia)80)100,(Legionella,(Mannheimia,Pasteurella)99)99)
((Desulfovibrio,Caulobacter)100,(Bifidobacterium,(Streptomyces,(Corynebacterium,Corynebacterium)100)49)49)
(((Staphylococcus,Staphylococcus)100,Streptococcus)94,(Nocardia,(Pirellula,Pirellula)100)100)
(Pyrobaculum,(Picrophilus,(Thermoplasma,Thermoplasma)99)99)
((((Salmonella,(Shigella,Escherichia)100)100,(Yersinia,Yersinia)100)38,(Photorhabdus,Erwinia)25)100,(Burcholderia,Burcholderia))
(((((Zymomonas,Chlorobium)75,Geobacter)75,Methanopyrus)88,Wolinella)72,(Methanobacterium,(Methanobacterium,(Methanosarcina,Methanosarcina)100)85)85)
(Erwinia,(Rhodopseudomonas,(Mesorhizobium,Agrobacterium)100)100)
(Aquifex,(((Methanobacterium,Methanopyrus)50,Methanobacterium)41,(Methanosarcina,Methanosarcina)100)100)
(Clostridium,((Geobacter,(Bifidobacterium,(Propionibacterium,(((Mycobacterium,Mycobacterium)100,Nocardia)49,(Corynebacterium,(Corynebacterium,Corynebacterium)73)85)100)53)87)41,((Mycoplasma,Mycoplasma)84,(Mycoplasma,(Mycoplasma,(Ureaplasma,(Chlorobium,(Mycoplasma,Mycoplasma)100)19)20)23)13)39)39)
(Helicobacter,(((Shewanella,Haemophilus)89,Escherichia)100,Neisseria))
(Fusobacterium,((Bordetella,Pasteurella)60,(Bacteroides,Dehalococcoides)91)91)
((Prochlorococcus,Synechococcus)99,(((Pirellula,Pirellula)100,Synechosystis)32,((((Nocardia,(Streptomyces,Streptomyces)96)94,Bradyrhizobium)57,Rhodopseudomonas)84,(Zymomonas,(Mesorhizobium,((Silicibacter,Pseudomonas)33,((Burcholderia,Burcholderia)100,((Chromobacterium,Agrobacterium)39,(Photorhabdus,((Xanthomonas,Pseudomonas)51,(Pseudomonas,(Bordetella,Bordetella)100)10)11)33)47)49)36)29)51)21)21)
(Thermoanaerobacter,(((Methanosarcina,Methanosarcina)100,Methanobacterium)96,Haroarcula))
(Clostridium,(((Deinococcus,Staphylococcus)71,Bacillus)86,Bacillus))
(Pyrobaculum,((Aeropyrum,(Sulforobus,Sulforobus)100)73,(((Methanobacterium,(Thermococcus,(Pyrococcus,(Pyrococcus,Pyrococcus)58)97)100)54,((Methanopyrus,((Methanobacterium,Methanobacterium)100,((Methanosarcina,Methanosarcina)100,(Haroarcula,Halobacterium)100)76)8)8,Archhaeoglobus)7)9,(Nanoarchaeum,(Picrophilus,(Thermoplasma,Thermoplasma)83)100)28)63)63)
((Thermotoga,Clostridium)84,(((Methanobacterium,Methanobacterium)99,Archhaeoglobus)73,(Methanobacterium,(Methanosarcina,Methanosarcina)100)77)77)
(Archhaeoglobus,(Desulfovibrio,(Desulfotalea,Chlorobium)75)75)
(Clostridium,(Lactobacillus,(Streptococcus,(Listeria,Listeria)98)96)96)
(Desulfotalea,(Azoarcus,(Ralstonia,(Burcholderia,Burcholderia)100)100)100)
(((((((((((((((((((((((((Photorhabdus,((Yersinia,Yersinia)82,(Salmonella,Erwinia)65)61)23,(Escherichia,Shigella)96)42,(Buchnera,(Buchnera,(Blochmannia,Wigglesworthia)36)17)52)14,(Haemophilus,Pasteurella)100)40,(Vibrio,(Vibrio,(Vibrio,Vibrio)49)79)80)39,((Francizella,Shewanella)27,Idiomarina)27)7,((Pseudomonas,(Pseudomonas,Pseudomonas)91)95,Acinetobacter)32)18,((((Xylella,(Xanthomonas,(Xanthomonas…
(Nostos,(((Ralstonia,Burcholderia)86,Chromobacterium)100,Gluconobacter))
((Gloeobacter,Nostos)100,(Pirellula,Pirellula))
(Agrobacterium,(Streptococcus,(Streptococcus,Streptococcus)89)89)
((Desulfotalea,Burcholderia)100,(Pirellula,Pirellula))
(Aquifex,(Thermus,(((((((Streptomyces,Streptomyces)100,Propionibacterium)30,((Corynebacterium,(Corynebacterium,Corynebacterium)75)97,((Mycobacterium,(Mycobacterium,Mycobacterium)100)98,Nocardia)66)34)34,Tropheryma)25,Leifsonia)47,Bifidobacterium)99,((Mycoplasma,Mycoplasma)94,(((((Gluconobacter,Silicibacter)29,(Agrobacterium,Bradyrhizobium)42)93,Rickettsia)26,Anaplasma)35,(Parachlamydia,(Borrelia,…
(((Bradyrhizobium,Sinorhizobium)68,Mesorhizobium)100,(Bordetella,Bordetella))
(Pyrobaculum,(Aeropyrum,(Sulforobus,Sulforobus)77)77)
(Desulfovibrio,(Vibrio,(Vibrio,Vibrio)90)90)
(Bacillus,(Vibrio,(Xanthomonas,Bordetella)57)57)
(Bdellovibrio,((Wolinella,Caulobacter)100,(Vibrio,(Shigella,(Yersinia,Yersinia)100)98)93)93)
(Fusobacterium,((((((Staphylococcus,Bacillus)42,(Oceanobacillus,(Listeria,Listeria)99)40)20,Bacillus)28,Geobacillus)64,((Lactobacillus,Enterococcus)81,(Lactococcus,(Streptococcus,(Streptococcus,Streptococcus)66)40)48)69)81,(Phytoplasma,(Mycoplasma,(Mycoplasma,Mycoplasma)100)70)43)43)
(((Geobacter,Desulfovibrio)94,Desulfotalea)100,(Methanosarcina,Methanosarcina))
(((((((((Yersinia,Yersinia)100,Erwinia)33,(Salmonella,(Escherichia,Shigella)100)100)36,((Vibrio,(Vibrio,(Vibrio,Vibrio)49)94)100,(Pasteurella,Haemophilus)100)14)10,Photorhabdus)22,Blochmannia)94,Idiomarina)100,(Caulobacter,Rhodopseudomonas)99)100,(Helicobacter,Helicobacter))
(Salmonella,(Chromobacterium,(Escherichia,(Shigella,(Burcholderia,Burcholderia)100)57)83)83)
(Desulfotalea,(Silicibacter,((((Idiomarina,((Vibrio,Vibrio)70,Vibrio)85)45,Shewanella)65,(Salmonella,(Erwinia,(Photorhabdus,(Yersinia,Yersinia)100)39)88)98)99,(((Bordetella,Bordetella)66,Bordetella)100,(Ralstonia,(Burcholderia,Burcholderia)100)99)99)89)89)
(Methanosarcina,(Clostridium,(Fusobacterium,Treponema)100)100)
(Geobacter,(Rhodopseudomonas,(Methylococcus,((Acinetobacter,(Pseudomonas,(Pseudomonas,Pseudomonas)98)76)28,(Shewanella,((Yersinia,Yersinia)100,(Photorhabdus,(Erwinia,((Salmonella,(Escherichia,Shigella)96)100,(Buchnera,(Buchnera,Blochmannia)78)95)30)25)32)55)45)39)48)48)
((((Rhodopseudomonas,Bradyrhizobium)100,(Streptomyces,Streptomyces)100)73,Nocardia)100,(Staphylococcus,Bacillus))
((Bordetella,Bordetella)100,(Mycobacterium,Mycobacterium))
(Bordetella,((Pseudomonas,Pseudomonas)89,Shewanella))
(Azoarcus,(Pseudomonas,(Pseudomonas,Pseudomonas)100)100)
(Synechosystis,(Shewanella,((Agrobacterium,Mesorhizobium)60,(Deinococcus,(Ralstonia,(Bordetella,(Bordetella,Bordetella)99)100)99)51)93)93)
((Escherichia,Photorhabdus)97,(Burcholderia,Burcholderia))
(Agrobacterium,(Shewanella,(Acinetobacter,(Vibrio,Vibrio)100)54)54)
(Thermus,(Bacteroides,(Bacteroides,Porphyromonas)80)80)
(Nitrosomonas,(Shewanella,(Vibrio,Vibrio)94)94)
(Thermoplasma,((Rhodopseudomonas,Bradyrhizobium)100,Vibrio))
(((Xylella,Xanthomonas)100,(Legionella,(Haemophilus,(Pasteurella,Mannheimia)75)100)47)90,((Salmonella,Azoarcus)54,(Methylococcus,(Ralstonia,(Burcholderia,Burcholderia)100)100)81)81)
(Porphyromonas,(((Pseudomonas,Nitrosomonas)75,Idiomarina)100,Treponema))
((((Pseudomonas,Ralstonia)100,((Idiomarina,Erwinia)100,Agrobacterium)80)100,(Legionella,Caulobacter)100)100,(Pirellula,Pirellula))
(Methanobacterium,((Pseudomonas,(Vibrio,Vibrio)93)68,(Pseudomonas,(Streptomyces,(Pseudomonas,(Neisseria,(Thermoanaerobacter,Lactobacillus)67)82)100)81)100)100)
(((Burcholderia,Burcholderia)100,Ralstonia)100,(Buchnera,Methylococcus))
(Streptomyces,((Nocardia,Deinococcus)100,Streptomyces))
((((Xanthomonas,Xanthomonas)97,Xanthomonas)100,Geobacter)100,(Pirellula,Pirellula))
(Nostos,((((Vibrio,Vibrio)61,Idiomarina)70,Salmonella)100,Desulfovibrio))
((Geobacter,Desulfotalea)99,((((((Shewanella,Acinetobacter)29,(Pseudomonas,Pseudomonas)100)33,Legionella)29,(Methylococcus,(Xylella,((Xanthomonas,Xanthomonas)69,Xanthomonas)98)100)61)26,((Nitrosomonas,(Ralstonia,Azoarcus)56)34,Chromobacterium)77)12,(Neisseria,(Vibrio,(Vibrio,(Vibrio,Vibrio)86)61)100)29)29)
(Aquifex,((((((Pseudomonas,((Yersinia,Erwinia)92,(Salmonella,Escherichia)100)67)49,Vibrio)35,(Chromobacterium,(Burcholderia,Burcholderia)100)84)67,Xanthomonas)65,Pseudomonas)99,(Agrobacterium,Zymomonas)98)98)
(Aquifex,((Mesorhizobium,Silicibacter)100,(Burcholderia,Burcholderia)100)100)
(((Aquifex,Thermus)59,Pyrobaculum)100,(Sulforobus,Sulforobus))
(Leptospira,(((Chromobacterium,Ralstonia)42,(Shewanella,Vibrio)85)78,(Caulobacter,(Silicibacter,Mesorhizobium)96)99)99)
((((Thermosynechococcus,Nostos)80,Synechosystis)100,Streptomyces)95,(Halobacterium,Haroarcula))
((((((Azoarcus,(Nitrosomonas,(Bordetella,Bordetella)100)72)85,(Xanthomonas,(Xanthomonas,Xanthomonas)100)100)45,(Chromobacterium,(Caulobacter,Zymomonas)37)27)11,(Burcholderia,Ralstonia)68)22,(((Campylobacter,Helicobacter)100,Oceanobacillus)59,Porphyromonas)71)100,(Methanosarcina,Methanosarcina))
(Nanoarchaeum,(Campylobacter,(Treponema,(Nostos,Thermosynechococcus)100)77)77)
(Fusobacterium,((Helicobacter,Helicobacter)100,((Geobacter,(Bacteroides,Clostridium)87)68,(((Neisseria,Ralstonia)77,(Burcholderia,Burcholderia)100)100,(Chlorobium,((Zymomonas,Gluconobacter)88,((Anaplasma,Ehrlichia)31,(Wolbachia,Wolbachia)99)78)100)75)78)100)100)
(((((Geobacillus,(Bacillus,Bacillus)100)41,(Bacillus,Bacillus)100)55,Oceanobacillus)47,Bacillus)100,(Thermoanaerobacter,(Clostridium,(Clostridium,Clostridium)83)100)100)
(Methanosarcina,(Bacteroides,(Geobacter,Desulfotalea)52)52)
(Pyrobaculum,(Picrophilus,(Thermococcus,(Sulforobus,Sulforobus)100)91)91)
(((((Haemophilus,Pasteurella)66,Mannheimia)100,Desulfotalea)85,Wolinella)100,(Bacteroides,Bacteroides))
(Pyrobaculum,(Picrophilus,((Thermoplasma,Thermoplasma)98,(Methanobacterium,(((Aeropyrum,Methanopyrus)77,Sulforobus)24,((Pyrococcus,Pyrococcus)98,(Thermococcus,(Methanosarcina,(Methanobacterium,(Haroarcula,Halobacterium)100)69)38)36)42)20)34)31)31)
((Salmonella,(Escherichia,Shigella)100)97,(((Bordetella,Bordetella)61,Bordetella)100,(Pseudomonas,Azoarcus)100)100)
(Parachlamydia,(Azoarcus,(Vibrio,Legionella)83)83)
(Prochlorococcus,(Francizella,(Corynebacterium,Corynebacterium)100)100)
(Silicibacter,(((Ralstonia,Azoarcus)55,(Pseudomonas,Pseudomonas)28)40,(Pseudomonas,(Vibrio,Vibrio)100)65)65)
((((Geobacter,Geobacillus)21,(Thermoanaerobacter,Photorhabdus)96)52,Shewanella)99,(Pyrococcus,(Pyrococcus,Pyrococcus)98)98)
((Xanthomonas,Xanthomonas)100,(Caulobacter,Rhodopseudomonas))
(Fusobacterium,(Thermoanaerobacter,(Clostridium,Lactobacillus)80)80)
(Pyrobaculum,(Methanopyrus,(((Thermoplasma,(Picrophilus,Thermoplasma)94)100,(Thermococcus,(Pyrococcus,(Pyrococcus,Pyrococcus)94)86)100)34,(((Methanobacterium,Desulfotalea)53,Chromobacterium)30,(Aeropyrum,(Sulforobus,((Methanobacterium,Methanobacterium)95,(Archhaeoglobus,((Haroarcula,Halobacterium)100,(Methanosarcina,Methanosarcina)100)83)72)65)18)28)50)58)58)
(((((Rhodopseudomonas,(Agrobacterium,Nitrosomonas)84)28,(Azoarcus,(Pseudomonas,Pseudomonas)100)39)24,Sinorhizobium)38,Acinetobacter)100,(Bartonella,Bartonella))
((Picrophilus,(Thermoplasma,Thermoplasma)91)99,(Aquifex,(Dehalococcoides,(Pyrobaculum,(Sulforobus,Sulforobus)100)86)72)72)
(Clostridium,(Oceanobacillus,(Clostridium,(((Listeria,Listeria)100,Enterococcus)31,(Lactobacillus,((Lactobacillus,Lactobacillus)85,(Lactococcus,(Streptococcus,(Streptococcus,(Streptococcus,(Streptococcus,Streptococcus)98)65)62)100)100)97)71)27)16)16)
((((((Pseudomonas,Pseudomonas)100,((Bordetella,Bordetella)77,Bordetella)100)94,(Salmonella,(Vibrio,(Vibrio,Vibrio)100)78)82)92,Nocardia)90,(Lactobacillus,Bacteroides)67)100,(Bacillus,Bacillus))
(Vibrio,((Corynebacterium,Corynebacterium)32,Corynebacterium))
(Thermoanaerobacter,((((((Chromobacterium,((Azoarcus,Ralstonia)55,((Legionella,Nitrosomonas)100,(Acinetobacter,(Burcholderia,Burcholderia)100)13)12)23)36,((Shewanella,(Vibrio,(Vibrio,(Vibrio,Vibrio)59)82)100)53,(Pseudomonas,(Pseudomonas,Pseudomonas)80)100)51)43,Caulobacter)81,Bdellovibrio)79,(Chlorobium,(Nocardia,(Mycobacterium,Mycobacterium)100)88)97)66,(Methylococcus,(Streptomyces,Streptomyces)…
(((Thermus,Deinococcus)71,Pyrobaculum)52,(Aeropyrum,(Methanopyrus,(Pyrococcus,(Thermococcus,Pyrococcus)80)100)96)96)
((((((Idiomarina,Shewanella)61,(((Yersinia,Yersinia)100,(Salmonella,(Shigella,Escherichia)98)97)51,(Buchnera,Erwinia)41)79)33,(Vibrio,(Vibrio,(Vibrio,Vibrio)69)99)67)87,Coxiella)27,(Methylococcus,(Xylella,((Xanthomonas,Xanthomonas)34,Xanthomonas)35)100)49)100,(Chromobacterium,(Nitrosomonas,(Azoarcus,(Bordetella,(Bordetella,Bordetella)87)100)49)53)53)
(((((((((((Photorhabdus,(Erwinia,(Yersinia,Yersinia)100)85)100,(Escherichia,(Shigella,Salmonella)63)100)100,(Pseudomonas,Pseudomonas)66)24,(Bordetella,(Bordetella,Bordetella)31)100)15,((Xanthomonas,(Xanthomonas,Xanthomonas)81)100,(Pseudomonas,Ralstonia)100)33)4,(Burcholderia,Burcholderia)100)15,Chromobacterium)20,((Brucella,(Brucella,Brucella)61)100,(Sinorhizobium,(Mesorhizobium,Agrobacterium)67)…
(((((Pasteurella,Deinococcus)52,((Synechosystis,Ralstonia)52,(Xanthomonas,(Xanthomonas,Xanthomonas)74)100)64)96,Francizella)100,((Chromobacterium,Acinetobacter)84,Shewanella)100)100,(Mycoplasma,(Mycoplasma,Mycoplasma)99)99)
((((Nocardia,(Mycobacterium,Mycobacterium)100)31,(Streptomyces,Streptomyces)100)63,(Corynebacterium,(Corynebacterium,Corynebacterium)100)100)100,(Caulobacter,(Bradyrhizobium,Rhodopseudomonas)98)98)
(Thermotoga,(Wolinella,(Leptospira,(Bacteroides,Bacteroides)100)59)59)
(((((((Xanthomonas,(Xanthomonas,Xanthomonas)54)100,Chromobacterium)19,(Legionella,Acinetobacter)49)48,Coxiella)72,(Burcholderia,Burcholderia)100)67,Ralstonia)100,(Rhodopseudomonas,Bradyrhizobium))
(((Bacillus,Bacillus)100,Bacillus)100,(Vibrio,Vibrio))
(Pyrobaculum,(Aeropyrum,(Archhaeoglobus,(Thermococcus,Pyrococcus)98)94)94)
((Streptomyces,Nostos)84,(Bacillus,Bacillus))
(Symbiobacterium,(Pseudomonas,(Silicibacter,((((Brucella,Brucella)85,Brucella)100,(Rhodopseudomonas,(Mesorhizobium,(Agrobacterium,Sinorhizobium)100)100)87)100,(Oceanobacillus,((Pirellula,Pirellula)100,(Streptomyces,Streptomyces)100)41)100)69)91)91)
(Chromobacterium,(((((Escherichia,Shigella)100,Salmonella)100,(Yersinia,Yersinia)100)100,Vibrio)100,Vibrio))
((((Streptomyces,Streptomyces)100,Nocardia)98,(Mycobacterium,Mycobacterium)100)100,(Streptococcus,Enterococcus))
(Sinorhizobium,(Acinetobacter,((Pseudomonas,Pseudomonas)87,(Xanthomonas,Xanthomonas)100)55)55)
(Haemophilus,((Bordetella,Bordetella)21,Bordetella))
(Oceanobacillus,(((Yersinia,Yersinia)100,(Salmonella,(Escherichia,Shigella)99)100)100,(((Synechococcus,Pseudomonas)56,Pseudomonas)26,(Streptomyces,(Corynebacterium,Corynebacterium)100)35)100)100)
(Bdellovibrio,((Streptomyces,Streptomyces)100,(Mycobacterium,Mycobacterium)100)100)
((((((((Photorhabdus,(Yersinia,Yersinia)100)72,(Salmonella,(Escherichia,Shigella)98)100)33,Erwinia)100,(Idiomarina,Shewanella)47)32,(Vibrio,(Vibrio,(Vibrio,Vibrio)60)99)100)99,Methylococcus)71,Coxiella)99,(Nitrosomonas,(Azoarcus,(Chromobacterium,((Ralstonia,(Burcholderia,Burcholderia)100)100,(Bordetella,(Bordetella,Bordetella)79)100)86)59)67)67)
(((((((Burcholderia,Burcholderia)100,((Bordetella,Bordetella)80,Bordetella)100)41,Ralstonia)72,Azoarcus)98,Chromobacterium)55,Nitrosomonas)99,(Legionella,Francizella))
(Nostos,((Chromobacterium,Sinorhizobium)49,(Pseudomonas,(Shewanella,(Rhodopseudomonas,((Pseudomonas,(Burcholderia,Burcholderia)100)56,(Pirellula,Pirellula)100)58)78)41)94)94)
((Thermoplasma,Thermoplasma)100,(((Sulforobus,(Pyrobaculum,Sulforobus)53)55,Pseudomonas)55,(Burcholderia,Burcholderia)100)100)
(((Chromobacterium,Neisseria)91,Ralstonia)100,(Campylobacter,Helicobacter))
(Sulforobus,((Clostridium,Thermoanaerobacter)71,((Photorhabdus,((Brucella,Brucella)78,Brucella)100)47,(Symbiobacterium,(((Deinococcus,Thermus)69,((Zymomonas,Caulobacter)96,((Silicibacter,(Mesorhizobium,Sinorhizobium)65)36,((Gluconobacter,Agrobacterium)91,(Rhodopseudomonas,Bradyrhizobium)99)93)76)90)26,((Corynebacterium,(Corynebacterium,Corynebacterium)94)100,((Streptomyces,Streptomyces)100,(Mycob…
((Methanosarcina,Methanosarcina)100,((Dehalococcoides,Geobacter)64,(((Deinococcus,Thermus)99,Symbiobacterium)32,((((Desulfovibrio,Desulfotalea)14,Aquifex)8,(Chlorobium,(Wolinella,Helicobacter)100)38)12,(((Nocardia,(Mycobacterium,(Mycobacterium,Mycobacterium)100)100)100,(Streptomyces,Streptomyces)96)100,(Geobacillus,(Bacillus,Bacillus)100)100)38)4)9)9)
(Archhaeoglobus,((Methanobacterium,Listeria)51,Chlorobium))
(Clostridium,(Treponema,(Streptococcus,(Erwinia,(Deinococcus,(Agrobacterium,Sinorhizobium)80)89)60)49)49)
((Bdellovibrio,Zymomonas)100,(Mycobacterium,Mycobacterium))
((Bacteroides,Bradyrhizobium)100,(Methanosarcina,Methanosarcina))
(Clostridium,(Staphylococcus,(Oceanobacillus,(Bacillus,(Bacillus,Bacillus)100)44)53)53)
((Ureaplasma,(Geobacillus,(Staphylococcus,Staphylococcus)99)72)33,(((Corynebacterium,Corynebacterium)99,Bacillus)47,(Streptococcus,(Bacillus,(Haemophilus,Helicobacter)51)66)38)38)
((Borrelia,Borrelia)100,((Silicibacter,Mesorhizobium)100,(Leptospira,(Xylella,(Xanthomonas,Xanthomonas)100)91)96)96)
(((Chlamydophila,(Chlamydophila,Chlamydophila)100)56,Chlamydophila)100,(Geobacter,(Rickettsia,Leptospira)60)60)
(Treponema,((Azoarcus,(Nitrosomonas,(Neisseria,Chromobacterium)100)51)66,((Bordetella,(Bordetella,Bordetella)74)100,(Ralstonia,(Burcholderia,Burcholderia)100)100)79)79)
(Thermoanaerobacter,(Thermosynechococcus,(Prochlorococcus,Synechococcus)91)91)
(Fusobacterium,(((Chlamydophila,(Chlamydophila,Chlamydophila)100)56,Chlamydophila)100,(Parachlamydia,(Porphyromonas,(Bacteroides,Bacteroides)100)90)87)87)
(Deinococcus,(((Vibrio,Vibrio)53,Vibrio)95,(((Photorhabdus,(Erwinia,(Yersinia,Yersinia)100)89)91,(Salmonella,(Escherichia,Shigella)100)97)100,(Shewanella,(Idiomarina,((((((Azoarcus,(Bdellovibrio,Chromobacterium)42)28,((Ralstonia,(Burcholderia,Burcholderia)100)97,(Bordetella,(Bordetella,Bordetella)53)100)54)12,Nitrosomonas)17,(Methylococcus,(Xylella,(Xanthomonas,(Xanthomonas,Xanthomonas)90)84)100)…
(Porphyromonas,(Methylococcus,(Propionibacterium,((Silicibacter,Ralstonia)71,(Wolinella,(Erwinia,(Yersinia,Yersinia)100)100)74)45)63)63)
((Neisseria,(Azoarcus,Ralstonia)56)100,(Methylococcus,((((((((Salmonella,(Shigella,Escherichia)100)100,(Photorhabdus,(Yersinia,Yersinia)100)79)40,Erwinia)100,((Mannheimia,Pasteurella)51,Haemophilus)100)100,(Vibrio,(Vibrio,(Vibrio,Vibrio)100)94)100)100,(Idiomarina,Shewanella)100)100,((Coxiella,Legionella)98,((Pseudomonas,Pseudomonas)47,Pseudomonas)100)82)97,(Xylella,(Xanthomonas,(Xanthomonas,Xanth…
((Gloeobacter,Synechosystis)62,(Tropheryma,(Prochlorococcus,(Desulfovibrio,Geobacter)55)32)32)
(Chlorobium,(Methanobacterium,(Methanosarcina,Methanosarcina)100)100)
(Gluconobacter,((Lactobacillus,Bacillus)93,Lactobacillus))
((((Methanopyrus,Methanobacterium)70,Methanobacterium)66,Methanosarcina)100,(Bifidobacterium,(Geobacter,(Porphyromonas,(Bacteroides,Bacteroides)93)83)79)79)
(Wolinella,(Azoarcus,(((Erwinia,(Salmonella,(Escherichia,Shigella)100)100)99,((Pseudomonas,(Nitrosomonas,Xanthomonas)42)33,((Acinetobacter,(Haemophilus,(Mannheimia,Pasteurella)67)100)62,Chromobacterium)20)30)15,(Ralstonia,(Burcholderia,Burcholderia)100)48)9)9)
(((Brucella,Brucella)65,Brucella)100,(Desulfotalea,Desulfovibrio))
((Helicobacter,(Helicobacter,Wolinella)73)100,(Staphylococcus,(Bacillus,Bacillus)94)94)
(Methylococcus,(Ehrlichia,(Anaplasma,(Wolbachia,Wolbachia)99)63)63)
(Parachlamydia,(Methanopyrus,((((Pyrococcus,Pyrococcus)65,Pyrococcus)72,Thermococcus)95,(Aeropyrum,(Sulforobus,Sulforobus)100)97)80)80)
(Idiomarina,(Brucella,(Brucella,Brucella)42)42)
(Clostridium,(Mycobacterium,(Chromobacterium,((Pseudomonas,Streptomyces)100,(Pirellula,Pirellula)100)98)37)37)
(Shewanella,((Treponema,Treponema)98,(Borrelia,Borrelia)100)100)
(Archhaeoglobus,(((Bordetella,Bordetella)69,Bordetella)97,(Ralstonia,(Halobacterium,(Nocardia,(Mycobacterium,Mycobacterium)100)83)69)43)43)
(((Salmonella,(Escherichia,Shigella)100)100,((Lactococcus,(Porphyromonas,Bacteroides)97)58,Bdellovibrio)47)100,(Lactobacillus,Lactobacillus))
(((((Nostos,Thermosynechococcus)26,(Synechosystis,Gloeobacter)14)66,(Prochlorococcus,Synechococcus)98)100,Clostridium)100,(Sulforobus,Aeropyrum))
(Thermoplasma,(Sinorhizobium,(Lactobacillus,(Bacillus,(Propionibacterium,(Chromobacterium,Xanthomonas)88)37)38)49)49)
(Enterococcus,(((((Escherichia,Shigella)94,Salmonella)92,(Yersinia,Yersinia)100)86,Mannheimia)99,(Bacteroides,(Agrobacterium,(Sinorhizobium,Mesorhizobium)73)100)100)100)
(Bacillus,((((((Erwinia,(Yersinia,Yersinia)100)58,(Photorhabdus,(Salmonella,(Escherichia,Shigella)100)100)47)100,(Vibrio,(Vibrio,(Vibrio,Vibrio)82)98)100)96,Neisseria)73,Leptospira)100,(Thermosynechococcus,Nostos)99)99)
(Thermococcus,((Chlorobium,(Bdellovibrio,Geobacter)58)100,Thermotoga))
(Thermotoga,((Thermococcus,(Pyrococcus,(Pyrococcus,Pyrococcus)78)89)100,(Methanobacterium,((Methanosarcina,Methanosarcina)100,(((Pyrobaculum,(Archhaeoglobus,(Sulforobus,Sulforobus)100)65)96,(Methanobacterium,Methanobacterium)100)62,(Methanopyrus,(Aeropyrum,(Halobacterium,Haroarcula)100)100)75)57)40)46)46)
((Lactococcus,(Lactobacillus,Streptococcus)22)73,((Bacillus,(Bifidobacterium,((Leifsonia,Streptomyces)38,(Propionibacterium,((Nocardia,(Mycobacterium,(Mycobacterium,Mycobacterium)100)73)66,(Corynebacterium,(Corynebacterium,Corynebacterium)85)100)84)45)44)90)42,((Methylococcus,Thermosynechococcus)50,(Mycoplasma,(Treponema,Treponema)85)88)54)54)
(((Bacillus,Bacillus)100,(Lactobacillus,Lactococcus)55)100,(Vibrio,Erwinia))
(Bdellovibrio,((((Brucella,(Brucella,Brucella)76)100,Mesorhizobium)80,(Agrobacterium,Sinorhizobium)99)86,((Rhodopseudomonas,Bradyrhizobium)100,(Bartonella,Bartonella)100)49)49)
(Silicibacter,(Pseudomonas,(Nitrosomonas,Azoarcus)100)100)
(((((Methanosarcina,Methanobacterium)64,((Nanoarchaeum,(Pyrobaculum,Aeropyrum)57)75,Methanobacterium)13)31,(Halobacterium,Haroarcula)100)70,(Thermoplasma,Picrophilus)100)100,(Treponema,(Borrelia,Borrelia)100)100)
((Bacteroides,Bacteroides)100,((Haemophilus,Helicobacter)87,(Escherichia,Salmonella)100)100)
(Clostridium,((Bacillus,Bacillus)50,((((Pseudomonas,(Escherichia,(Yersinia,Yersinia)100)100)87,Acinetobacter)58,(Deinococcus,Azoarcus)99)100,(Nocardia,(Streptomyces,Streptomyces)100)88)93)93)
(Geobacter,(Helicobacter,(Azoarcus,Methylococcus)70)70)
((((Salmonella,(Shigella,Escherichia)53)99,((Photorhabdus,(Yersinia,Yersinia)100)23,Erwinia)13)49,((Wigglesworthia,Buchnera)70,Buchnera)78)100,(Burcholderia,Burcholderia))
(Symbiobacterium,(Corynebacterium,(((Geobacillus,Bacillus)52,(Bacillus,(Bacillus,Bacillus)55)94)63,(Haemophilus,(Pasteurella,Mannheimia)76)100)94)94)
(Thermococcus,(Nocardia,(Pseudomonas,(Burcholderia,Burcholderia)100)100)100)
((Silicibacter,Agrobacterium)45,(Pseudomonas,((Sinorhizobium,Methylococcus)45,(Xanthomonas,(Xanthomonas,Xanthomonas)100)98)41)41)
(Chlorobium,((Pseudomonas,Rhodopseudomonas)100,Pseudomonas))
(Bacillus,((Pyrobaculum,Methylococcus)83,(Xanthomonas,Xanthomonas)100)100)
(Pyrococcus,(Desulfovibrio,(Azoarcus,Nitrosomonas)100)100)
((Aquifex,Thermotoga)99,((((Methanosarcina,(Aeropyrum,Methanobacterium)22)16,(Sulforobus,Methanopyrus)45)26,Archhaeoglobus)20,(Methanobacterium,(Pyrobaculum,(Thermococcus,(Pyrococcus,(Pyrococcus,Pyrococcus)55)100)86)19)26)26)
((((((Mesorhizobium,Agrobacterium)100,(Rhodopseudomonas,Bradyrhizobium)100)100,((Mycobacterium,Mycobacterium)59,Mycobacterium)100)49,(Burcholderia,Burcholderia)100)39,Pseudomonas)100,(Pirellula,Pirellula))
(Sulforobus,((Aquifex,Burcholderia)40,((Thermus,Synechococcus)42,(Gloeobacter,(Synechosystis,(Thermosynechococcus,Nostos)53)69)87)43)43)
(Synechosystis,(((((((((Pasteurella,(Haemophilus,Mannheimia)92)98,((((Erwinia,Photorhabdus)58,(Yersinia,Yersinia)100)73,(Salmonella,(Escherichia,Shigella)100)100)91,(Vibrio,(Vibrio,(Vibrio,Vibrio)60)92)100)92)100,(Idiomarina,Legionella)16)19,Coxiella)6,Methylococcus)9,(Shewanella,(Pseudomonas,(Pseudomonas,Pseudomonas)95)100)19)13,((Neisseria,Chromobacterium)87,(Azoarcus,((Ralstonia,(Burcholderia,…
((Bordetella,(Bordetella,Bordetella)64)100,(Salmonella,Erwinia))
(Azoarcus,(((Pseudomonas,Pseudomonas)71,Pseudomonas)100,(Salmonella,(Escherichia,Shigella)100)100)100)
(Staphylococcus,((Silicibacter,Streptomyces)99,Mesorhizobium))
((((Chlorobium,Aquifex)17,(Thermoanaerobacter,(Geobacillus,(Staphylococcus,Staphylococcus)100)100)77)13,((Treponema,Parachlamydia)21,((Desulfotalea,(Caulobacter,(Thermus,Geobacter)45)57)36,(Francizella,(Legionella,((Methylococcus,Coxiella)76,Nitrosomonas)92)37)100)8)8)59,((Sulforobus,Sulforobus)100,(Thermoplasma,(Halobacterium,Haroarcula)100)30)30)
(((Bacteroides,Bacteroides)100,Porphyromonas)100,(Treponema,Treponema))
(((((Synechosystis,(Thermus,(Prochlorococcus,Synechococcus)79)33)63,Methylococcus)64,Archhaeoglobus)90,Pyrobaculum)100,(Pyrococcus,(Pyrococcus,Pyrococcus)47)47)
(Acinetobacter,(Silicibacter,((Rhodopseudomonas,Bradyrhizobium)94,(Mesorhizobium,Sinorhizobium)100)97)97)
((((Pasteurella,Mannheimia)60,Haemophilus)100,Buchnera)100,(Borrelia,Borrelia))
(Pyrobaculum,(((Sulforobus,Sulforobus)100,Aeropyrum)66,(((((Methanobacterium,Methanobacterium)100,(Methanopyrus,Methanobacterium)32)22,(Pyrococcus,(Thermococcus,(Pyrococcus,Pyrococcus)76)49)100)16,Nanoarchaeum)20,((((Thermoplasma,Thermoplasma)62,Picrophilus)100,Archhaeoglobus)79,((Methanosarcina,Methanosarcina)100,(Halobacterium,Haroarcula)100)51)61)73)73)
((Caulobacter,((Sinorhizobium,Agrobacterium)52,(Mesorhizobium,(Brucella,(Brucella,Brucella)81)100)76)97)58,(((((Vibrio,Vibrio)100,Idiomarina)45,Legionella)25,Francizella)63,(Xanthomonas,(Xanthomonas,Xanthomonas)54)100)100)
(((Aeropyrum,Pyrobaculum)69,Aquifex)100,(Sulforobus,Sulforobus))
(Pyrobaculum,(Aeropyrum,(Sulforobus,Sulforobus)98)98)
(((((Corynebacterium,Nocardia)84,Streptomyces)100,Nostos)95,(Lactobacillus,(Streptococcus,Neisseria)100)100)100,(Streptococcus,Streptococcus))
((Oceanobacillus,(Geobacillus,(Bacillus,Bacillus)95)77)78,((Vibrio,(Pseudomonas,(((Bordetella,Bordetella)77,Bordetella)100,((Rhodopseudomonas,Bradyrhizobium)100,Silicibacter)30)30)56)80,((Acinetobacter,(Agrobacterium,Pseudomonas)97)61,(Corynebacterium,(Streptomyces,Streptomyces)100)47)95)95)
(Clostridium,(((((Xanthomonas,Xanthomonas)83,Xanthomonas)100,(Nocardia,(Streptomyces,Streptomyces)97)99)96,Rickettsia)100,Lactococcus))
((Methanosarcina,Methanosarcina)100,((((Streptococcus,Streptococcus)96,Streptococcus)95,Bacillus)100,(Streptomyces,Streptomyces)96)96)
(((Erwinia,(Yersinia,Yersinia)100)56,((Salmonella,(Escherichia,Shigella)100)100,Photorhabdus)43)100,((Corynebacterium,Nocardia)89,(Propionibacterium,(Bifidobacterium,(Streptomyces,Streptomyces)100)84)54)54)
(Rhodopseudomonas,((((Idiomarina,(((Bordetella,Bordetella)100,(Ralstonia,(Burcholderia,Burcholderia)100)100)66,Azoarcus)100)95,(((Salmonella,Escherichia)100,Erwinia)71,(Photorhabdus,(Yersinia,Yersinia)100)80)100)81,(Pseudomonas,Pseudomonas)100)88,(Xanthomonas,Xanthomonas)100)100)
(Treponema,(Francizella,((((((Idiomarina,(Vibrio,Vibrio)100)49,Vibrio)83,Nitrosomonas)75,Xanthomonas)72,Acinetobacter)53,(Chromobacterium,Ralstonia)100)38)38)
(((((Rhodopseudomonas,Bradyrhizobium)61,Agrobacterium)98,Caulobacter)52,(Brucella,(Brucella,Brucella)66)100)100,(Pseudomonas,Pseudomonas))
(((Mycobacterium,Mycobacterium)100,Nocardia)100,(Halobacterium,Haroarcula))
((((Geobacillus,(Archhaeoglobus,(Mesorhizobium,(Brucella,(Brucella,Brucella)80)99)100)52)13,(Wolbachia,Thermoanaerobacter)51)36,Clostridium)67,(Methanobacterium,(Methanosarcina,Methanosarcina)100)100)
(((((((Brucella,Brucella)78,Brucella)100,(Mesorhizobium,(Agrobacterium,Sinorhizobium)100)58)66,(Bartonella,Bartonella)100)96,(Rhodopseudomonas,Bradyrhizobium)100)100,Gluconobacter)100,(Porphyromonas,(Bacteroides,Bacteroides)100)100)
((Rhodopseudomonas,Bradyrhizobium)100,((Gluconobacter,(Xanthomonas,(Xanthomonas,Xanthomonas)98)100)87,((Silicibacter,Sinorhizobium)99,(Methylococcus,(Acinetobacter,(Pseudomonas,(Pseudomonas,Pseudomonas)100)97)91)100)95)95)
(((Enterococcus,Lactococcus)90,Bacillus)100,(Xanthomonas,Bifidobacterium))
(Desulfovibrio,(Neisseria,(Bordetella,Chromobacterium)65)65)
(Bacillus,(Shewanella,(((Vibrio,Salmonella)50,Chromobacterium)42,((((Brucella,Brucella)69,Brucella)100,Pseudomonas)37,(Burcholderia,Burcholderia)100)79)100)100)
(Leptospira,(((Bacteroides,Bacteroides)100,Porphyromonas)75,Chlorobium))
(Geobacillus,(Campylobacter,(Synechococcus,(Chromobacterium,(Vibrio,(Vibrio,Vibrio)98)100)80)38)38)
((Desulfovibrio,Bdellovibrio)55,(Azoarcus,(Pseudomonas,(Pseudomonas,Pseudomonas)100)75)75)
(Bacillus,((Caulobacter,Burcholderia)32,(Mesorhizobium,(((Xanthomonas,((Pseudomonas,Pseudomonas)30,(Neisseria,Bacillus)58)7)15,Idiomarina)24,(Streptomyces,(Sinorhizobium,Bradyrhizobium)37)20)21)23)23)
((((((Pasteurella,((Xanthomonas,Xanthomonas)99,(Pseudomonas,Pseudomonas)62)48)31,Acinetobacter)48,((Shigella,Escherichia)100,(Yersinia,Yersinia)100)81)58,Fusobacterium)99,(Vibrio,Sinorhizobium)100)100,(Picrophilus,(Halobacterium,Haroarcula)84)84)
(Bacillus,((((((Pseudomonas,Pseudomonas)46,Nocardia)15,Agrobacterium)17,Mesorhizobium)76,Acinetobacter)36,Shewanella))
(Clostridium,(((Enterococcus,Lactobacillus)96,(Listeria,Listeria)100)84,(Treponema,Thermoanaerobacter)90)90)
(((((Xanthomonas,Xanthomonas)60,Xanthomonas)80,Xylella)100,(Pseudomonas,(Pseudomonas,Pseudomonas)59)100)100,(Deinococcus,Propionibacterium))
(Helicobacter,((((((Erwinia,(Photorhabdus,(Chromobacterium,(Yersinia,Yersinia)100)74)67)84,(Salmonella,(Escherichia,Shigella)100)100)96,((Vibrio,(Vibrio,(Vibrio,Vibrio)17)18)97,(Pseudomonas,Shewanella)64)31)43,(Haemophilus,(Mannheimia,Pasteurella)95)100)99,Legionella)100,((Bartonella,((Brucella,Brucella)89,Brucella)100)79,((Sinorhizobium,Agrobacterium)77,((Silicibacter,Mesorhizobium)28,((Xanthomo…
(Methanosarcina,(Chlorobium,((Pirellula,Pirellula)100,(Gluconobacter,(Burcholderia,Burcholderia)100)100)100)100)
((Bacteroides,Bacteroides)100,((Desulfotalea,(Vibrio,(Vibrio,(Vibrio,Vibrio)100)83)76)83,(Shewanella,((Pseudomonas,(Pseudomonas,Pseudomonas)94)93,((Erwinia,(Escherichia,Shigella)100)57,(Yersinia,Yersinia)100)86)53)25)25)
(Nostos,((Thermosynechococcus,(Dehalococcoides,Gloeobacter)67)100,Synechosystis))
((Symbiobacterium,Clostridium)64,((((Bacillus,Geobacillus)98,(Bacillus,Bacillus)98)61,Oceanobacillus)99,(Streptomyces,Streptomyces)100)100)
(((Desulfovibrio,Pyrobaculum)100,Geobacter)100,(Nostos,Thermosynechococcus))
((((Pseudomonas,(Pseudomonas,Pseudomonas)74)99,((Burcholderia,Burcholderia)100,Acinetobacter)89)100,Silicibacter)100,(Mycobacterium,Mycobacterium))
(Shigella,(((Bordetella,Bordetella)67,Bordetella)100,(Chromobacterium,(Burcholderia,Burcholderia)100)90)90)
(Deinococcus,(((Pseudomonas,Burcholderia)84,Ralstonia)62,((Azoarcus,(Silicibacter,(Bradyrhizobium,Rhodopseudomonas)99)98)62,(Bordetella,(Bordetella,Bordetella)65)100)90)90)
(Clostridium,((((Pasteurella,Deinococcus)69,Corynebacterium)71,Clostridium)90,Mycoplasma))
(Ralstonia,(((Xanthomonas,Xanthomonas)100,Xanthomonas)100,(Pseudomonas,Pseudomonas)100)100)
(Clostridium,(Treponema,(((Lactobacillus,Lactobacillus)99,(Lactococcus,Lactobacillus)98)100,(Staphylococcus,Staphylococcus)100)99)99)
(Desulfotalea,(Zymomonas,(Gluconobacter,(Legionella,(Xanthomonas,Xanthomonas)100)34)51)51)
(((Vibrio,Vibrio)100,Chromobacterium)100,(Bacillus,Bacillus))
(Enterococcus,(((Legionella,(Nitrosomonas,Francizella)78)34,Nostos)93,(Yersinia,(Bacteroides,Bacteroides)100)93)93)
((Streptomyces,Treponema)65,(Lactobacillus,Lactobacillus))
(Gloeobacter,(((Xanthomonas,Xanthomonas)82,Xanthomonas)100,Shewanella))
(Pyrobaculum,(((((Pyrococcus,Pyrococcus)83,Pyrococcus)76,Thermococcus)100,Methanobacterium)66,((Nanoarchaeum,Picrophilus)64,(Methanobacterium,Methanobacterium)99)50)50)
((((Methanobacterium,(Methanobacterium,Methanobacterium)100)48,Methanopyrus)44,(Methanosarcina,Methanosarcina)100)100,(Gloeobacter,Nostos))
(Fusobacterium,((((Bacillus,Bacillus)99,Staphylococcus)87,Oceanobacillus)100,Francizella))
(Propionibacterium,(Streptococcus,(Mycoplasma,((Mycoplasma,Mycoplasma)92,(Mycoplasma,Mycoplasma)100)95)89)89)
(Bdellovibrio,(Pseudomonas,((Vibrio,(Bradyrhizobium,Ralstonia)54)38,(Silicibacter,Caulobacter)84)40)40)
(Aquifex,(Thermotoga,(Thermoanaerobacter,(Pirellula,Pirellula)100)78)78)
((Mycobacterium,Mycobacterium)100,(Sinorhizobium,(Azoarcus,Photorhabdus)100)100)
((((Streptomyces,Rhodopseudomonas)71,Nocardia)96,Chromobacterium)100,(Mycobacterium,Mycobacterium))
(Silicibacter,((Bordetella,Bordetella)100,Nitrosomonas))
(Pseudomonas,(((Caulobacter,Zymomonas)83,(Bradyrhizobium,Rhodopseudomonas)100)92,((((Brucella,Brucella)46,Brucella)100,Agrobacterium)46,(Mesorhizobium,(Bartonella,Bartonella)100)24)100)100)
(Geobacter,(Pseudomonas,(Pseudomonas,(Azoarcus,Pseudomonas)81)51)51)
(Nostos,((Ralstonia,Chromobacterium)99,(Shewanella,((Vibrio,Vibrio)99,(Yersinia,Yersinia)100)94)99)99)
(((Pseudomonas,Pseudomonas)74,Pseudomonas)100,(Ralstonia,(Burcholderia,Burcholderia)100)100)
((Mesorhizobium,Caulobacter)94,(Streptomyces,Streptomyces))
(Symbiobacterium,(Bacteroides,(Geobacillus,(Bacillus,Bacillus)100)67)67)
((Staphylococcus,Staphylococcus)100,(Chromobacterium,Acinetobacter))
(Fusobacterium,(Streptococcus,(Bacillus,Bacillus)100)100)
((Burcholderia,Burcholderia)100,(((Photorhabdus,(Acinetobacter,(Yersinia,Yersinia)100)53)36,(Salmonella,(Shigella,Escherichia)100)100)99,(Chromobacterium,((Pseudomonas,(Pseudomonas,Pseudomonas)39)100,((Idiomarina,Shewanella)92,(Vibrio,(Vibrio,(Vibrio,Vibrio)75)100)100)99)45)63)63)
(((((((((Yersinia,Yersinia)100,Photorhabdus)42,(Erwinia,(Salmonella,(Escherichia,Shigella)99)97)84)97,(Vibrio,((Vibrio,Vibrio)63,Vibrio)100)97)28,((Haemophilus,Coxiella)40,Shewanella)19)21,Idiomarina)39,(Pseudomonas,(Pseudomonas,Pseudomonas)61)98)75,Methylococcus)92,((Neisseria,Chromobacterium)42,((Ralstonia,(Burcholderia,Burcholderia)100)73,(Azoarcus,(Bordetella,(Bordetella,Bordetella)87)100)40)…
(Clostridium,(Lactobacillus,(Listeria,Listeria)100)100)
(Wolinella,(((((((Erwinia,(Salmonella,(Escherichia,Shigella)100)100)60,Photorhabdus)42,(Yersinia,Yersinia)100)100,(Mannheimia,Pasteurella)100)76,(Vibrio,(Vibrio,(Vibrio,Vibrio)88)71)99)55,Shewanella)56,(Idiomarina,((Pseudomonas,(Pseudomonas,Pseudomonas)36)100,(Methylococcus,(Xylella,(Xanthomonas,(Xanthomonas,Xanthomonas)84)100)100)76)97)72)72)
(Sinorhizobium,((Bordetella,(Bordetella,Bordetella)69)100,Ralstonia))
((Bacillus,Bacillus)100,(Idiomarina,((Bacteroides,Porphyromonas)37,(Bordetella,Bordetella)100)45)45)
(Staphylococcus,(Propionibacterium,(Bifidobacterium,Leifsonia)87)87)
(Dehalococcoides,(((Yersinia,Yersinia)100,(Nitrosomonas,Azoarcus)93)41,(Idiomarina,(Pirellula,Pirellula)100)57)57)
(Thermotoga,(Thermoanaerobacter,(Oceanobacillus,(Pirellula,Pirellula)100)44)44)
(Nocardia,((Xanthomonas,Streptomyces)40,Rhodopseudomonas))
(Clostridium,((Vibrio,Ralstonia)94,Escherichia))
(((((((((((((((Campylobacter,(Helicobacter,(Wolinella,Helicobacter)48)99)100,Bdellovibrio)26,(Desulfotalea,((((Treponema,Treponema)97,(Borrelia,Borrelia)100)82,Leptospira)25,Geobacter)13)9)4,Desulfovibrio)3,(Gloeobacter,((Prochlorococcus,Synechococcus)100,(Synechosystis,(Thermosynechococcus,Nostos)32)72)87)95),(((((Mycoplasma,(Mycoplasma,Mycoplasma)58)100,Phytoplasma)27,(Mycoplasma,(Mycoplasma,(U…
(Pyrobaculum,((Sulforobus,Sulforobus)100,(Aeropyrum,((Thermococcus,(Pyrococcus,(Pyrococcus,Pyrococcus)95)100)100,(((Methanobacterium,Methanobacterium)100,Methanopyrus)41,(Methanobacterium,((Picrophilus,(Thermoplasma,Thermoplasma)100)100,((Archhaeoglobus,(Methanosarcina,Methanosarcina)100)71,(Nanoarchaeum,(Haroarcula,Halobacterium)100)52)35)31)50)40)75)46)46)
(Thermotoga,(((Staphylococcus,Staphylococcus)100,(Lactobacillus,Lactobacillus)94)95,((Lactococcus,Streptococcus)100,(((Symbiobacterium,(Pseudomonas,Pseudomonas)98)57,((Salmonella,(Escherichia,Shigella)100)99,(Pasteurella,(Pirellula,Pirellula)100)38)37)9,(((((Bacillus,Oceanobacillus)47,(Bacillus,Bacillus)96)36,(Chromobacterium,Bacillus)85)23,Geobacillus)15,(((Propionibacterium,Corynebacterium)87,(…
(Staphylococcus,(Treponema,(Pirellula,Pirellula)100)100)
(Geobacter,(Photorhabdus,(Salmonella,Escherichia)95)95)
((Oceanobacillus,Bacillus)78,(Agrobacterium,(Lactococcus,(Salmonella,(Escherichia,Shigella)99)100)100)100)
(Bacteroides,(((((Lactococcus,Streptococcus)43,Streptococcus)18,(Streptococcus,Streptococcus)28)34,Streptococcus)96,Lactobacillus))
(((Pseudomonas,Methylococcus)54,Acinetobacter)100,(Mesorhizobium,Sinorhizobium))
((Brucella,(Brucella,Brucella)99)100,(Azoarcus,(Burcholderia,Burcholderia)100)100)
(((Enterococcus,(Streptococcus,Streptococcus)95)59,Lactobacillus)68,(Acinetobacter,(Nocardia,(Deinococcus,(Xylella,(Xanthomonas,(Xanthomonas,Xanthomonas)100)100)100)45)51)51)
(((((Bordetella,Bordetella)63,Bordetella)100,Pseudomonas)100,Azoarcus)100,(Sinorhizobium,Mesorhizobium))
(((Bordetella,Bordetella)89,Bordetella)100,(Bradyrhizobium,Rhodopseudomonas))
(Clostridium,((Bacillus,Bacillus)59,Bacillus))
(((Geobacter,Shewanella)100,Chromobacterium)100,(Mycobacterium,Mycobacterium))
((Zymomonas,Gluconobacter)100,(Yersinia,Yersinia))
(Bradyrhizobium,(Pseudomonas,(Burcholderia,Burcholderia)64)64)
(Pyrobaculum,(Aeropyrum,(Sulforobus,Sulforobus)70)70)
((Bordetella,(Bordetella,Bordetella)98)100,(Pseudomonas,(Erwinia,(Yersinia,Yersinia)100)49)49)
(Synechococcus,(Vibrio,(Vibrio,(Brucella,Brucella)100)100)100)
(((Xanthomonas,Xanthomonas)93,Xanthomonas)100,(Pirellula,Pirellula))
(Pseudomonas,(Nitrosomonas,((Azoarcus,Ralstonia)30,(((Bordetella,Bordetella)57,Bordetella)100,(Burcholderia,Burcholderia)100)99)39)39)
(Azoarcus,(Xanthomonas,(Xanthomonas,Xylella)52)52)
(Bradyrhizobium,(Photorhabdus,(Yersinia,Yersinia)100)100)
(Nostos,((Bradyrhizobium,Desulfovibrio)84,Pseudomonas))
(((Pyrococcus,(Pyrococcus,Pyrococcus)54)93,Thermococcus)100,(Aquifex,(Thermoanaerobacter,(Methanobacterium,Archhaeoglobus)98)91)91)
(Azoarcus,((Nostos,Synechosystis)52,(Prochlorococcus,Synechococcus)100)100)
(Lactococcus,(((Clostridium,Clostridium)65,Clostridium)99,Symbiobacterium))
(Enterococcus,((((((((Sinorhizobium,(Pseudomonas,Pseudomonas)86)73,Silicibacter)63,((Brucella,Brucella)64,Brucella)100)75,Mesorhizobium)62,Rhodopseudomonas)32,Agrobacterium)100,(Deinococcus,Bradyrhizobium)74)100,(Bacillus,(Salmonella,(Shigella,Escherichia)100)100)66)66)
(Listeria,(((((Vibrio,Vibrio)55,Vibrio)70,Vibrio)100,(Pirellula,Pirellula)100)100,(Corynebacterium,Corynebacterium)100)100)
(Pyrobaculum,((Aeropyrum,(Sulforobus,Sulforobus)96)98,(Nanoarchaeum,((((((Methanobacterium,Methanobacterium)99,Archhaeoglobus)52,(Thermococcus,(Pyrococcus,(Pyrococcus,Pyrococcus)83)84)100)57,Methanopyrus)14,(Methanobacterium,((Halobacterium,Haroarcula)100,(Methanosarcina,Methanosarcina)100)50)35)42,(Picrophilus,(Thermoplasma,Thermoplasma)100)100)38)83)83)
(Desulfovibrio,((Chromobacterium,Neisseria)66,Bordetella))
(Thermotoga,(((Synechosystis,Nostos)47,Thermosynechococcus)90,Gloeobacter))
(((Mycobacterium,Mycobacterium)100,Propionibacterium)100,(Haroarcula,Halobacterium))
(((((((((((Yersinia,Yersinia)100,(Photorhabdus,Erwinia)38)63,(Salmonella,(Shigella,Escherichia)100)73)83,((Haemophilus,Mannheimia)83,Pasteurella)90)87,(Vibrio,(Vibrio,(Vibrio,Vibrio)61)39)33)66,Shewanella)47,Idiomarina)71,Desulfotalea)47,(Geobacter,(Chromobacterium,((Pseudomonas,Pseudomonas)41,Pseudomonas)100)47)83)58,((Bacteroides,Gloeobacter)90,Bdellovibrio)36)95,(Synechococcus,(Nostos,Synechos…
((Sinorhizobium,Azoarcus)93,(Nostos,Gloeobacter))
(Aquifex,(((Campylobacter,Helicobacter)44,Tropheryma)61,(Thermotoga,(Porphyromonas,Bacteroides)100)64)64)
((Sulforobus,Sulforobus)100,(Nocardia,((Mesorhizobium,((Chlorobium,Azoarcus)74,(Agrobacterium,Sinorhizobium)100)96)94,(((((Methylococcus,Chromobacterium)21,(Burcholderia,Burcholderia)100)35,Ralstonia)33,((Mycobacterium,Mycobacterium)100,(Pseudomonas,(Pseudomonas,Pseudomonas)67)80)74)100,(Thermus,(((Silicibacter,Bradyrhizobium)90,Rhodopseudomonas)64,(Brucella,(Brucella,Brucella)79)100)100)97)36)95…
((((Brucella,Brucella)78,Brucella)100,(Bradyrhizobium,(Mesorhizobium,(Agrobacterium,Sinorhizobium)75)50)49)89,(Geobacillus,(Listeria,Listeria)100)100)
(Vibrio,(Prochlorococcus,(Synechosystis,Nostos)100)100)
((Caulobacter,Legionella)99,(Streptomyces,(Mycobacterium,Mycobacterium)100)100)
(((((Yersinia,Yersinia)100,(Erwinia,(Salmonella,(Shigella,Escherichia)96)100)25)32,Photorhabdus)77,(Pasteurella,Mannheimia)98)100,(Listeria,Listeria))
(Clostridium,(Desulfovibrio,(Zymomonas,Bacteroides)89)89)
(Thermotoga,(Geobacillus,(Wolinella,(Nocardia,((Mycobacterium,Mycobacterium)100,(Bordetella,Bordetella)100)97)100)78)78)
(Thermotoga,((Propionibacterium,Salmonella)62,(Mesorhizobium,(Staphylococcus,Staphylococcus)100)85)85)
((((((Brucella,Brucella)83,Brucella)100,Mesorhizobium)98,(Agrobacterium,Sinorhizobium)99)100,Rhodopseudomonas)100,((Haemophilus,Pasteurella)100,(Salmonella,(Erwinia,(Yersinia,Yersinia)100)67)100)100)
(Helicobacter,(((Chlamydophila,(Chlamydophila,Chlamydophila)81)54,Chlamydophila)74,Parachlamydia))
(Caulobacter,(Nocardia,(Mycobacterium,Mycobacterium)100)100)
(((Bordetella,Bordetella)99,Bordetella)100,(Pseudomonas,Pseudomonas))
(Nostos,((Xanthomonas,Xanthomonas)100,(Pirellula,Pirellula)100)100)
(Methanosarcina,(Vibrio,(Pseudomonas,Acinetobacter)98)98)
((Azoarcus,((Chromobacterium,Coxiella)69,Methylococcus)39)78,(Legionella,Acinetobacter))
((((((Pyrococcus,(Pyrococcus,Thermococcus)32)100,(Methanopyrus,(Methanobacterium,(Methanobacterium,Methanobacterium)99)47)61)32,(((Haroarcula,Halobacterium)100,(Methanosarcina,Methanosarcina)100)66,Archhaeoglobus)74)35,(Picrophilus,Thermoplasma)100)29,(Aeropyrum,(Sulforobus,Sulforobus)83)78)58,((Nanoarchaeum,Pyrobaculum)89,((Porphyromonas,Bacteroides)99,(Pirellula,Pirellula)100)92)92)
(Pyrobaculum,((((Pyrococcus,Pyrococcus)100,Thermococcus)91,Pyrococcus)100,(Halobacterium,Haroarcula)100)100)
(Campylobacter,(Mycoplasma,(Mycoplasma,(Mycoplasma,(Ureaplasma,Mycoplasma)58)26)32)32)
(Clostridium,((Geobacillus,(Bacillus,Bacillus)89)47,(Porphyromonas,Mesorhizobium)76)76)
(((Staphylococcus,Staphylococcus)52,Oceanobacillus)92,(Leifsonia,(Corynebacterium,(Lactobacillus,(Streptococcus,Streptococcus)80)91)83)83)
(Desulfotalea,((Vibrio,Shewanella)54,(Vibrio,(Vibrio,Vibrio)99)100)100)
(((((((Pseudomonas,Pseudomonas)63,Pseudomonas)100,(Mesorhizobium,Sinorhizobium)100)47,(Vibrio,Vibrio)99)58,Idiomarina)36,Bradyrhizobium)38,((Nocardia,(Streptomyces,Streptomyces)100)100,(Mycobacterium,Mycobacterium)100)100)
(Pyrobaculum,(Aeropyrum,((((Methanobacterium,(Thermococcus,(Pyrococcus,(Pyrococcus,Pyrococcus)99)100)96)99,Methanopyrus)73,Archhaeoglobus)58,(Sulforobus,(Halobacterium,Haroarcula)100)46)29)29)
(((Lactobacillus,Lactobacillus)100,Lactococcus)100,(Mesorhizobium,Azoarcus))
(Leptospira,((((Wolinella,Helicobacter)60,Campylobacter)100,Geobacter)82,Desulfotalea))
(Treponema,(((Corynebacterium,Corynebacterium)100,Corynebacterium)100,Geobacter))
(((Clostridium,Clostridium)98,Clostridium)91,(Bdellovibrio,(Bacillus,Bacillus)100)100)
((Sulforobus,Sulforobus)100,(Burcholderia,Burcholderia))
(Methanosarcina,((Bacillus,Bacillus)64,Bacillus))
((Porphyromonas,Chromobacterium)100,(Listeria,Listeria))
(Pseudomonas,((Rhodopseudomonas,Agrobacterium)100,Bradyrhizobium))
(Methanosarcina,(Chlorobium,((((Salmonella,(Shigella,Escherichia)100)100,(Erwinia,(Photorhabdus,(Yersinia,Yersinia)100)82)75)100,(Wigglesworthia,Blochmannia)50)100,(Pirellula,Pirellula)100)78)78)
(Vibrio,(((Pyrococcus,Pyrococcus)100,Pyrococcus)99,Thermococcus))
(Halobacterium,((((Haemophilus,Pasteurella)38,Mannheimia)100,(Vibrio,Vibrio)99)99,(Sulforobus,(Burcholderia,Burcholderia)100)100)100)
(((((((((Yersinia,Yersinia)100,Photorhabdus)36,(Salmonella,(Shigella,Escherichia)100)100)74,Erwinia)100,(Vibrio,(Vibrio,(Vibrio,Vibrio)75)100)96)58,((Haemophilus,Pasteurella)54,Mannheimia)100)85,Idiomarina)38,Shewanella)100,(Silicibacter,((Bradyrhizobium,Rhodopseudomonas)100,((Sinorhizobium,Agrobacterium)100,(Mesorhizobium,(Brucella,(Brucella,Brucella)68)100)96)100)98)98)
(Symbiobacterium,((Bacillus,Bacillus)100,(Shigella,Photorhabdus)100)100)
(Fusobacterium,(((Bacillus,Bacillus)96,Geobacillus)100,(Clostridium,Clostridium)100)100)
(Pyrobaculum,(Aeropyrum,(((Sulforobus,Sulforobus)94,Methanopyrus)34,(((Thermococcus,(Pyrococcus,(Pyrococcus,Pyrococcus)85)92)99,(Methanobacterium,(Methanobacterium,Methanobacterium)92)82)29,(Archhaeoglobus,((Haroarcula,Halobacterium)100,(Methanosarcina,Methanosarcina)100)59)10)55)74)74)
(Caulobacter,(Xylella,(Xanthomonas,Xanthomonas)100)100)
(Leptospira,(Shewanella,((((Chromobacterium,Erwinia)25,(Burcholderia,Burcholderia)100)37,(Vibrio,(Vibrio,Vibrio)78)85)84,(Leifsonia,((Acinetobacter,Agrobacterium)69,(Caulobacter,Xanthomonas)85)62)100)74)74)
(Bacillus,((((Agrobacterium,Sinorhizobium)100,Bradyrhizobium)49,Mesorhizobium)85,(Streptomyces,Streptomyces)99)99)
((Bacillus,Bacillus)99,(Thermus,(Burcholderia,Burcholderia)100)100)
(((Xanthomonas,Xanthomonas)100,Xanthomonas)100,(Burcholderia,Ralstonia))
(((Bacillus,Bacillus)96,Bacillus)99,(Nostos,Streptomyces))
(Thermosynechococcus,((Bacteroides,Nostos)31,Leptospira))
(Pyrobaculum,(((Methanopyrus,Archhaeoglobus)26,((Pyrococcus,(Thermococcus,(Pyrococcus,Pyrococcus)49)62)99,(Methanosarcina,Methanosarcina)100)34)15,(((((Methanobacterium,Methanobacterium)78,Methanobacterium)35,Nanoarchaeum)11,(Aeropyrum,Haroarcula)49)4,((Sulforobus,Sulforobus)95,(Picrophilus,(Thermoplasma,Thermoplasma)77)100)46)31)31)
((Treponema,(Xanthomonas,Enterococcus)48)91,(Bacillus,(Bacillus,Bacillus)100)100)
((Enterococcus,Lactobacillus)100,((Nocardia,Nostos)63,(Corynebacterium,(Pirellula,Pirellula)100)66)66)
(((Mycoplasma,Mycoplasma)86,Mycoplasma)100,(Helicobacter,(Wolinella,(Helicobacter,Campylobacter)56)45)45)
(Pyrobaculum,((Sulforobus,Sulforobus)98,(Nanoarchaeum,(Aeropyrum,(Archhaeoglobus,((Methanobacterium,(Methanobacterium,Methanobacterium)100)45,(((Thermococcus,(Pyrococcus,(Pyrococcus,Pyrococcus)83)80)100,Methanopyrus)86,(((Methanosarcina,Methanosarcina)100,(Halobacterium,Haroarcula)99)61,(Picrophilus,(Thermoplasma,Thermoplasma)100)100)24)21)43)54)51)45)45)
(Pyrobaculum,((Aeropyrum,(Sulforobus,Sulforobus)100)99,(Haroarcula,Halobacterium)100)100)
(Thermoanaerobacter,(Dehalococcoides,(Agrobacterium,(Geobacter,(Pirellula,Pirellula)100)86)97)97)
(Haroarcula,(((Anaplasma,Ehrlichia)52,Wolbachia)83,(Pirellula,Pirellula)100)100)
((((((Bacillus,Bacillus)100,(Bacillus,Bacillus)100)83,Geobacillus)80,Bacillus)89,Oceanobacillus)100,(Symbiobacterium,(Thermoanaerobacter,(Clostridium,(Clostridium,Clostridium)56)100)66)66)
(((Haroarcula,Clostridium)65,Pseudomonas)82,(Thermococcus,Pyrococcus))
(Neisseria,((Shewanella,Pseudomonas)78,(Haemophilus,Pasteurella)79)79)
(Streptomyces,((Brucella,Brucella)43,Brucella))
(((((((((Streptococcus,Streptococcus)61,Streptococcus)92,Streptococcus)100,Pasteurella)100,Mannheimia)100,Enterococcus)40,(Salmonella,(Shigella,Escherichia)100)100)55,(Vibrio,Vibrio)100)100,(Haroarcula,Halobacterium))
((((Nostos,Synechosystis)54,Thermosynechococcus)68,Gloeobacter)100,(Chlorobium,(Rhodopseudomonas,(Prochlorococcus,Synechococcus)82)100)100)
((Ralstonia,(Gluconobacter,(Bradyrhizobium,Rhodopseudomonas)100)55)100,((Mycoplasma,(Lactobacillus,Lactobacillus)99)41,(Streptococcus,(Oceanobacillus,(Bacillus,Bacillus)47)100)44)44)
(Chlamydophila,((Chlamydophila,(Chlamydophila,Chlamydophila)100)36,(Treponema,Parachlamydia)77)77)
(Caulobacter,(Xanthomonas,(Ralstonia,Pseudomonas)91)91)
(Geobacter,((Bordetella,Bordetella)39,Bordetella))
(Bacteroides,(Corynebacterium,(Streptomyces,Streptomyces)100)100)
(Enterococcus,(Silicibacter,(((((Xanthomonas,Xanthomonas)77,Xanthomonas)100,Caulobacter)99,Sinorhizobium)99,(Shewanella,Vibrio)97)61)61)
((Chromobacterium,(Silicibacter,Rhodopseudomonas)86)100,(Pirellula,Pirellula))
((Synechosystis,Nostos)100,((((Rhodopseudomonas,(Geobacter,Pseudomonas)59)98,Gloeobacter)54,Acinetobacter)100,((Caulobacter,(Bradyrhizobium,(Bordetella,(Bordetella,Bordetella)67)100)71)68,(Ralstonia,(Xanthomonas,Xanthomonas)100)84)96)96)
(Archhaeoglobus,((((Xanthomonas,Vibrio)53,Chromobacterium)75,Pseudomonas)92,Bacteroides))
((Xanthomonas,Xanthomonas)100,(Pirellula,Pirellula))
(Porphyromonas,(((Propionibacterium,Streptomyces)79,(Campylobacter,(Caulobacter,Burcholderia)68)85)66,(Idiomarina,(Pirellula,Pirellula)100)48)48)
(Symbiobacterium,((((Pseudomonas,(Vibrio,Vibrio)85)46,Legionella)25,Oceanobacillus)38,(Yersinia,Yersinia)100)100)
(Desulfovibrio,((Thermosynechococcus,Synechosystis)100,Dehalococcoides))
(Methanosarcina,(((Listeria,Listeria)100,(Staphylococcus,Staphylococcus)100)100,Dehalococcoides))
((Corynebacterium,Corynebacterium)100,(Pirellula,Pirellula))
((Azoarcus,Chromobacterium)50,(((((((Vibrio,(Vibrio,(Vibrio,Vibrio)71)100)98,((Blochmannia,(Photorhabdus,((Yersinia,Yersinia)100,(Erwinia,(Salmonella,(Shigella,Escherichia)100)100)28)58)92)45,(Mannheimia,(Haemophilus,Pasteurella)87)90)97)74,Shewanella)63,Idiomarina)71,Legionella)83,Pseudomonas)41,(Xylella,(Xanthomonas,(Xanthomonas,Xanthomonas)93)95)100)100)
(((Campylobacter,(Wolinella,Helicobacter)65)46,Helicobacter)100,(Ureaplasma,Mycoplasma))
(((((((((Bartonella,Bartonella)100,((Brucella,Brucella)100,Brucella)100)52,Mesorhizobium)47,(Agrobacterium,Sinorhizobium)56)96,(Bradyrhizobium,Rhodopseudomonas)99)42,(Silicibacter,Caulobacter)46)58,(Rickettsia,(Rickettsia,Rickettsia)88)100)39,(Wolbachia,Ehrlichia)98)96,((Xylella,(Xanthomonas,(Xanthomonas,Xanthomonas)98)100)100,((Legionella,Coxiella)86,((Ralstonia,(Burcholderia,Burcholderia)100)88…
(Picrophilus,((((((((Geobacillus,(((Staphylococcus,Staphylococcus)100,Bacillus)36,(Bacillus,Bacillus)100)8)31,(Treponema,(Porphyromonas,(Bacteroides,Bacteroides)100)99)59)2,(Bacillus,Bacillus)93)3,(Enterococcus,(Lactobacillus,Lactobacillus)100)19)22,(Oceanobacillus,(Mycoplasma,Fusobacterium)68)18)40,Coxiella)71,(Gluconobacter,(Silicibacter,(Burcholderia,Burcholderia)100)50)100)100,(Chlamydophila,…
(((((Bacillus,Bacillus)100,(Bacillus,Bacillus)99)86,Geobacillus)79,Staphylococcus)74,(Pseudomonas,(((Sinorhizobium,Silicibacter)66,Pseudomonas)73,(Corynebacterium,Corynebacterium)100)53)53)
(((((Xanthomonas,Xanthomonas)52,Xanthomonas)100,Pseudomonas)55,Pseudomonas)100,(Bordetella,Bordetella))
(Bdellovibrio,(((((((Bartonella,Bartonella)100,Mesorhizobium)35,((Brucella,Brucella)76,Brucella)100)46,(((Rhodopseudomonas,Bradyrhizobium)100,(Agrobacterium,Sinorhizobium)100)41,Caulobacter)24)69,Silicibacter)100,Azoarcus)71,Chromobacterium))
(Methanosarcina,(Fusobacterium,(Ralstonia,(Chromobacterium,Leptospira)81)40)40)
(Methanosarcina,(Idiomarina,(Silicibacter,((Escherichia,Shigella)100,(Bdellovibrio,(Streptococcus,(Bordetella,Bordetella)100)91)87)100)62)62)
((((Methanopyrus,(Methanobacterium,(Methanobacterium,Methanobacterium)99)92)90,(Archhaeoglobus,(Methanosarcina,Methanosarcina)100)80)57,(Haroarcula,Halobacterium)100)100,(Azoarcus,((Streptomyces,Streptomyces)100,(Nocardia,(Mycobacterium,(Mycobacterium,Mycobacterium)100)100)100)100)100)
((((Vibrio,Vibrio)49,Vibrio)97,Shewanella)100,(Streptomyces,(Mycobacterium,Mycobacterium)100)100)
(Thermoanaerobacter,(Treponema,(((Vibrio,((Bacillus,Bacillus)100,(((Campylobacter,Caulobacter)32,(Streptomyces,Propionibacterium)100)41,(Chromobacterium,((Photorhabdus,(Yersinia,Yersinia)100)100,(Ralstonia,Burcholderia)57)55)99)69)88)98,Enterococcus)32,(Clostridium,(Lactobacillus,(Streptococcus,Streptococcus)100)82)30)31)31)
((Photorhabdus,(Yersinia,Yersinia)100)97,(Brucella,(Mesorhizobium,Agrobacterium)100)100)
(Gloeobacter,(Propionibacterium,(Caulobacter,((Corynebacterium,(Corynebacterium,Corynebacterium)94)100,(Streptomyces,Streptomyces)92)61)57)57)
(Desulfotalea,(((Agrobacterium,Mesorhizobium)44,Sinorhizobium)60,Silicibacter))
((Methanopyrus,Haroarcula)100,(Mycobacterium,Mycobacterium))
(Methanosarcina,((Nitrosomonas,Chromobacterium)73,Azoarcus))
((((Geobacter,(((Vibrio,(Vibrio,(Vibrio,Vibrio)95)42)95,(Shewanella,(Yersinia,(Erwinia,(Salmonella,(Escherichia,Shigella)100)100)77)99)88)92,(Chromobacterium,Azoarcus)43)22)15,(((Pseudomonas,(Pseudomonas,Pseudomonas)68)100,(Xanthomonas,(Xanthomonas,Xanthomonas)79)100)44,Mesorhizobium)99)45,Burcholderia)100,(Pirellula,Pirellula))
(Fusobacterium,(((Vibrio,((Bacillus,Bacillus)99,(Neisseria,Haemophilus)100)75)65,((Bacillus,Oceanobacillus)97,(((Pseudomonas,(Acinetobacter,Agrobacterium)49)99,(Corynebacterium,Corynebacterium)100)100,(Staphylococcus,Staphylococcus)100)70)31)81,(Vibrio,Vibrio)100)100)
(Sulforobus,(Deinococcus,(Silicibacter,Bradyrhizobium)100)100)
(Symbiobacterium,((((Xanthomonas,Xanthomonas)100,Xanthomonas)98,Xylella)100,Rickettsia))
(Bacteroides,(Xanthomonas,(Xanthomonas,Xanthomonas)98)98)
((((((Bacillus,Bacillus)100,(Bacillus,Bacillus)100)54,Geobacillus)76,Bacillus)31,Oceanobacillus)73,(Symbiobacterium,(Thermoanaerobacter,(Clostridium,(Clostridium,Clostridium)78)100)100)100)
(Nostos,(Acinetobacter,((Azoarcus,Mesorhizobium)57,((Xanthomonas,(Xanthomonas,Xanthomonas)97)100,(Pseudomonas,(Streptomyces,Streptomyces)100)65)55)67)67)
(Gluconobacter,(Acinetobacter,((Francizella,Legionella)60,((Vibrio,(Vibrio,(Vibrio,Vibrio)57)65)100,(Methylococcus,(Shewanella,((Pseudomonas,(Pseudomonas,Pseudomonas)78)41,((Xanthomonas,Xanthomonas)100,(Bordetella,(Bordetella,Bordetella)93)100)100)54)42)35)56)44)44)
(Clostridium,((Gloeobacter,Leptospira)76,Treponema))
((((((Lactobacillus,Lactobacillus)72,Enterococcus)66,(Lactococcus,Streptococcus)55)31,(Listeria,Listeria)99)6,Bacillus)39,((Treponema,Oceanobacillus)45,((Staphylococcus,Staphylococcus)100,(Mannheimia,(Mesorhizobium,Bradyrhizobium)100)65)44)44)
(Halobacterium,((Silicibacter,Mesorhizobium)100,(Mycobacterium,Mycobacterium)100)100)
(Wolbachia,(((Chlamydophila,Chlamydophila)100,Chlamydophila)100,Chlamydophila))
(Thermotoga,(Clostridium,(Staphylococcus,Deinococcus)51)51)
(Archhaeoglobus,(((((Bacillus,Bacillus)100,(Deinococcus,Idiomarina)100)98,Photorhabdus)34,Pyrococcus)100,Thermoanaerobacter))
(Streptomyces,((Deinococcus,Leifsonia)100,Streptomyces))
(Desulfotalea,(Sinorhizobium,(Escherichia,(Idiomarina,(Vibrio,(Vibrio,Vibrio)78)100)32)37)37)
((Corynebacterium,Corynebacterium)100,(Pseudomonas,Mesorhizobium))
((((Mesorhizobium,Agrobacterium)55,Ralstonia)100,(Bradyrhizobium,Rhodopseudomonas)100)100,(Streptomyces,Streptomyces))
(Lactobacillus,(((((((((Vibrio,Vibrio)38,Vibrio)57,Vibrio)97,Idiomarina)75,Shewanella)39,Chromobacterium)53,Desulfovibrio)100,Wolinella)27,(Bradyrhizobium,Geobacter)94)94)
(((Desulfovibrio,Geobacter)87,Bdellovibrio)100,(Pirellula,Pirellula))
((Bacteroides,Bacteroides)100,(Sulforobus,Sulforobus))
(Pyrobaculum,(Aeropyrum,(Archhaeoglobus,(Thermoplasma,Thermoplasma)100)81)81)
((Sinorhizobium,Brucella)31,(Bordetella,Xanthomonas))
(Nocardia,(Mesorhizobium,(Rhodopseudomonas,Bradyrhizobium)82)82)
(((((Archhaeoglobus,Aquifex)99,Fusobacterium)55,Methanobacterium)65,Thermotoga)83,((Picrophilus,(Thermoplasma,Thermoplasma)97)94,(Sulforobus,Sulforobus)100)100)
(Thermotoga,(Pyrococcus,(Pyrococcus,Pyrococcus)60)60)
(Leifsonia,(Zymomonas,(Gluconobacter,(((Bradyrhizobium,Rhodopseudomonas)100,(Silicibacter,Caulobacter)13)14,((Mesorhizobium,(Agrobacterium,Sinorhizobium)68)65,((Brucella,(Brucella,Brucella)80)100,(Bartonella,Bartonella)100)37)90)22)47)47)
(Methanopyrus,(Chromobacterium,(Bordetella,Bordetella)100)100)
(Bacillus,((Desulfovibrio,Bacillus)99,(Mesorhizobium,(Streptomyces,Bordetella)69)41)41)
((Brucella,(Brucella,Brucella)70)100,(Acinetobacter,(Bordetella,(Xanthomonas,Xanthomonas)100)71)71)
((Bradyrhizobium,Rhodopseudomonas)100,(Desulfovibrio,Geobacter))
(((Bradyrhizobium,Rhodopseudomonas)100,(Caulobacter,Silicibacter)100)46,(((Agrobacterium,(Mesorhizobium,(Acinetobacter,Erwinia)95)36)37,(Pseudomonas,(Bordetella,(Pseudomonas,Pseudomonas)96)41)54)57,(Xanthomonas,Xanthomonas)100)100)
(Streptomyces,(Bradyrhizobium,((Burcholderia,Burcholderia)100,(Vibrio,Vibrio)100)79)79)
(((Bordetella,Bordetella)90,Bordetella)100,(Tropheryma,(Nocardia,Propionibacterium)77)77)
((Bacillus,Lactobacillus)89,(Vibrio,(Burcholderia,Burcholderia)100)100)
(Methanobacterium,(((Chlorobium,Nostos)72,Geobacter)52,(Desulfovibrio,(Shigella,Geobacillus)100)93)93)
(Mesorhizobium,(Methylococcus,((Pseudomonas,(Pseudomonas,Pseudomonas)75)100,(Burcholderia,Burcholderia)100)55)55)
((Streptomyces,Streptomyces)100,((((((Desulfotalea,Bradyrhizobium)46,(Agrobacterium,Sinorhizobium)74)79,Pseudomonas)72,Chromobacterium)88,Leifsonia)88,((Pseudomonas,(Photorhabdus,(Xanthomonas,(Xanthomonas,Xanthomonas)73)100)38)52,(Burcholderia,Burcholderia)100)100)100)
(((((Chlamydophila,Chlamydophila)100,Chlamydophila)46,Chlamydophila)100,Parachlamydia)100,(Bordetella,Bordetella))
(((Bacillus,Geobacillus)48,Bacillus)98,(Symbiobacterium,Thermoanaerobacter))
(Methanopyrus,(((((((Pseudomonas,(Idiomarina,(Shewanella,(Salmonella,Photorhabdus)100)52)93)70,((Xylella,(Xanthomonas,(Xanthomonas,Xanthomonas)71)92)100,Neisseria)38)58,(Burcholderia,Burcholderia)100)48,Erwinia)99,Caulobacter)99,Treponema)73,(Vibrio,(Synechococcus,(Thermosynechococcus,(Synechosystis,Nostos)97)61)100)91)91)
(Gloeobacter,(Pseudomonas,((Leptospira,(Mesorhizobium,Sinorhizobium)100)61,(Bacteroides,Helicobacter)100)50)50)
(((Methanobacterium,Methanobacterium)61,(Methanosarcina,Methanosarcina)100)43,((Bacillus,Bacillus)100,(Thermus,(Wolinella,(((Geobacter,Desulfovibrio)46,Desulfotalea)100,((Pseudomonas,(Pseudomonas,Pseudomonas)68)100,(Shewanella,(Idiomarina,((Vibrio,(Vibrio,(Vibrio,Vibrio)57)77)98,(Salmonella,(Erwinia,((Yersinia,Yersinia)100,(Escherichia,Shigella)100)96)97)96)77)65)52)77)74)100)79)79)
(Photorhabdus,(Bordetella,(Bordetella,Bordetella)61)61)
((((((Rhodopseudomonas,(Ralstonia,(Burcholderia,((Xanthomonas,Xanthomonas)76,Xanthomonas)99)99)63)53,((Vibrio,(Vibrio,Vibrio)68)100,((Erwinia,((Yersinia,Yersinia)100,(Salmonella,(Escherichia,Shigella)87)100)56)92,(Pseudomonas,(Pseudomonas,Pseudomonas)72)100)88)70)36,Bdellovibrio)57,Leptospira)59,Acinetobacter)99,(Geobacillus,(Bacillus,Bacillus)100)100)
(Leptospira,((((Mycobacterium,Mycobacterium)100,Mycobacterium)100,Nocardia)99,(Corynebacterium,(Corynebacterium,Corynebacterium)100)100)100)
(Synechococcus,(Porphyromonas,((Chromobacterium,(Vibrio,Legionella)20)20,(Pseudomonas,Pseudomonas)100)48)48)
(((Synechosystis,Nostos)71,Thermosynechococcus)99,(Sinorhizobium,(Mycobacterium,Mycobacterium)100)100)
((Pyrobaculum,Desulfovibrio)100,(Sulforobus,Sulforobus))
(Corynebacterium,(Gluconobacter,(Brucella,(((Vibrio,(((Salmonella,(Escherichia,Shigella)100)100,(Photorhabdus,Erwinia)95)94,(Yersinia,Yersinia)100)96)94,(Haemophilus,Neisseria)100)44,((Zymomonas,Acinetobacter)56,(Bordetella,Bordetella)100)27)76)54)54)
(Symbiobacterium,((Bacillus,Bacillus)100,(Geobacillus,((Oceanobacillus,(Bacillus,Bacillus)100)62,(Bacillus,(Staphylococcus,Staphylococcus)100)96)39)20)20)
(((Pyrobaculum,Nanoarchaeum)79,Parachlamydia)52,(Methanosarcina,Methanopyrus))
((((Mycobacterium,(Mycobacterium,Mycobacterium)100)100,Propionibacterium)72,(Corynebacterium,(Corynebacterium,Corynebacterium)98)100)100,(Bordetella,(Bordetella,Bordetella)99)99)
(Staphylococcus,((Bifidobacterium,Mesorhizobium)97,(Photorhabdus,(Salmonella,(Shigella,Escherichia)97)100)63)63)
(Aquifex,(Clostridium,(Zymomonas,((Chromobacterium,(Vibrio,(Pseudomonas,(Erwinia,(Salmonella,(Escherichia,Shigella)100)100)100)99)100)73,((Pseudomonas,Xanthomonas)83,(Burcholderia,Burcholderia)100)39)86)100)100)
(Symbiobacterium,((Thermus,Chlorobium)90,(Bacillus,(Geobacillus,(((Bacillus,Bacillus)100,(Bacillus,Bacillus)100)50,(Oceanobacillus,(Staphylococcus,Staphylococcus)100)54)17)60)99)99)
((Bradyrhizobium,Mesorhizobium)100,(Mycobacterium,Mycobacterium))
((((((Rhodopseudomonas,(Ralstonia,(Burcholderia,Burcholderia)100)71)32,(Neisseria,Chromobacterium)79)99,(Vibrio,((Erwinia,(Yersinia,Yersinia)100)65,(Escherichia,Shigella)100)95)99)52,Desulfotalea)98,Leptospira)100,(Prochlorococcus,Synechococcus))
(Pyrobaculum,(((((Thermococcus,(Pyrococcus,(Pyrococcus,Pyrococcus)96)60)94,(Archhaeoglobus,(Methanobacterium,Methanobacterium)65)54)29,(Sulforobus,Sulforobus)73)19,(Aeropyrum,(Methanobacterium,Methanopyrus)77)23)12,(Halobacterium,Haroarcula)100)100)
((((((Archhaeoglobus,(Methanosarcina,Methanosarcina)100)43,(Methanobacterium,Methanobacterium)88)52,((Picrophilus,Methanobacterium)49,((Pyrobaculum,Aeropyrum)60,(Sulforobus,Sulforobus)82)80)22)41,Methanopyrus)59,(Haroarcula,Halobacterium)100)100,(Wigglesworthia,Chlamydophila))
((Pirellula,Pirellula)100,(((Zymomonas,(Bordetella,(Bordetella,Bordetella)65)100)23,(Xylella,(Xanthomonas,Xanthomonas)92)35)21,(Caulobacter,(Vibrio,Shewanella)100)26)26)
(Clostridium,((Wolinella,(Buchnera,Wigglesworthia)98)75,((Bacillus,Bacillus)100,(Listeria,Listeria)100)89)89)
((Clostridium,Clostridium)46,(((Treponema,(Symbiobacterium,Thermoanaerobacter)95)85,Clostridium)46,(Oceanobacillus,(Bacillus,Bacillus)100)67)67)
(Thermotoga,((Mycobacterium,(Mycobacterium,Mycobacterium)100)100,(Fusobacterium,(((((((Rickettsia,(Rickettsia,Rickettsia)72)100,Caulobacter)52,(Gluconobacter,(((Mesorhizobium,(((Brucella,Brucella)82,Brucella)93,(Bartonella,Bartonella)100)41)40,(Agrobacterium,Sinorhizobium)100)92,((Bradyrhizobium,Rhodopseudomonas)100,Silicibacter)41)73)77)97,((Burcholderia,Burcholderia)100,((Bordetella,Bordetella)…
(Symbiobacterium,(Lactobacillus,(((((Xylella,(Xanthomonas,Xanthomonas)98)100,Pseudomonas)81,Ralstonia)97,Mesorhizobium)100,(Corynebacterium,(Bordetella,Bordetella)100)98)100)100)
(((Lactococcus,Enterococcus)33,(Lactobacillus,Streptococcus)51)45,((Francizella,Helicobacter)40,(Mannheimia,(Haemophilus,Pasteurella)100)58)58)
(((Xanthomonas,Xanthomonas)82,Xanthomonas)100,(Porphyromonas,(Bacteroides,Bacteroides)100)100)
((Gluconobacter,Agrobacterium)38,(Pseudomonas,((Erwinia,(Vibrio,Vibrio)100)56,(Acinetobacter,(Xanthomonas,(Xanthomonas,Xanthomonas)100)100)54)16)16)
((((Burcholderia,Burcholderia)100,Ralstonia)70,(Bordetella,Bordetella)100)100,(Xanthomonas,(Xanthomonas,Xanthomonas)99)99)
(Treponema,(Bordetella,(Desulfovibrio,(Bdellovibrio,(Zymomonas,(Rhodopseudomonas,Bradyrhizobium)96)95)56)47)47)
(Clostridium,(Geobacillus,((Bacillus,Bacillus)99,(Bacillus,Bacillus)100)73)73)
(Bacillus,((Pseudomonas,Streptomyces)67,(Synechosystis,(Thermosynechococcus,Leptospira)68)100)100)
(Azoarcus,(Xanthomonas,(Xanthomonas,Xanthomonas)67)67)
(Gloeobacter,((Zymomonas,Caulobacter)41,(((Mesorhizobium,((Sinorhizobium,Agrobacterium)98,(Bartonella,((Brucella,Brucella)79,Brucella)100)68)60)93,(Silicibacter,Gluconobacter)25)38,(Bradyrhizobium,Rhodopseudomonas)100)48)48)
(Streptococcus,(Synechosystis,(Lactococcus,(Azoarcus,(Nocardia,Leptospira)55)32)48)48)
(Zymomonas,(((Photorhabdus,(Erwinia,(Yersinia,Yersinia)100)89)100,Pasteurella)99,Chromobacterium))
(Thermoanaerobacter,(Bacillus,((Bacillus,(Bacillus,Bacillus)100)59,(Lactococcus,(Enterococcus,(Listeria,Listeria)100)77)57)65)65)
(Fusobacterium,((Silicibacter,(Bacteroides,(Helicobacter,Legionella)48)29)15,(Streptomyces,(Caulobacter,(Rhodopseudomonas,((Bartonella,Bartonella)100,(Brucella,(Brucella,Brucella)67)100)100)99)71)10)10)
(Pyrobaculum,((Aeropyrum,(Sulforobus,Sulforobus)99)62,((Archhaeoglobus,(((Methanobacterium,Methanobacterium)89,((Methanosarcina,Methanosarcina)100,(Haroarcula,Halobacterium)100)70)44,Methanobacterium)34)24,(Methanopyrus,(((Pyrococcus,Pyrococcus)78,(Pyrococcus,Thermococcus)44)100,(Nanoarchaeum,(Picrophilus,(Thermoplasma,Thermoplasma)78)100)36)30)14)91)91)
(Nocardia,((Caulobacter,(Burcholderia,Burcholderia)100)91,(Chromobacterium,(Pseudomonas,(Bordetella,Bordetella)100)100)35)35)
(Treponema,((Mannheimia,Campylobacter)70,((Pseudomonas,(Vibrio,(Vibrio,Vibrio)39)91)90,((((((Erwinia,(Yersinia,Yersinia)100)76,(Photorhabdus,(Salmonella,(Escherichia,Shigella)100)91)53)98,Acinetobacter)75,Bradyrhizobium)59,((Pseudomonas,(Pirellula,Pirellula)100)89,(Burcholderia,Burcholderia)100)98)52,(Streptomyces,Streptomyces)100)97)41)41)
(Aquifex,((Chlamydophila,Parachlamydia)100,((Porphyromonas,(Bacteroides,Bacteroides)99)100,((Chlorobium,Desulfovibrio)16,(((((Thermus,Deinococcus)86,(((Thermoanaerobacter,(Clostridium,(Clostridium,Clostridium)85)100)37,((((((Lactobacillus,Lactobacillus)100,Lactobacillus)34,((Streptococcus,((Streptococcus,Streptococcus)58,Streptococcus)41)100,Enterococcus)40)82,((Oceanobacillus,(Staphylococcus,Sta…
(Synechosystis,((Nostos,Methylococcus)42,Geobacter))
(Corynebacterium,((Bacillus,Bacillus)35,Bacillus))
(((Azoarcus,Chromobacterium)66,Acinetobacter)87,((Wolbachia,Ehrlichia)97,(Rickettsia,(Rickettsia,Rickettsia)92)100)100)
(Archhaeoglobus,(Methylococcus,((((((((Erwinia,(Salmonella,(Escherichia,Shigella)100)94)35,(Yersinia,Yersinia)100)35,Photorhabdus)52,(Shewanella,(Vibrio,(Vibrio,(Vibrio,Vibrio)58)87)77)42)12,Idiomarina)20,(Haemophilus,(Pasteurella,Mannheimia)45)76)25,(Blochmannia,(Buchnera,Buchnera)59)54)19,(Francizella,(Acinetobacter,(Pseudomonas,(Pseudomonas,Pseudomonas)76)80)71)40)64)64)
(Thermus,(((((Azoarcus,Ralstonia)75,((Bordetella,Bordetella)80,Bordetella)100)81,Agrobacterium)55,Deinococcus)85,((Brucella,(Brucella,Brucella)70)100,(Burcholderia,Burcholderia)100)100)100)
(Leptospira,((Vibrio,Vibrio)100,Gluconobacter))
(Deinococcus,((((Xanthomonas,Xanthomonas)67,Xanthomonas)94,Shewanella)99,Pseudomonas))
(Gluconobacter,((Chromobacterium,Neisseria)92,((Bordetella,(Bordetella,Bordetella)82)100,(Ralstonia,(Burcholderia,Burcholderia)100)99)92)92)
(Methanosarcina,(Clostridium,(Bacillus,(Streptomyces,Silicibacter)100)75)75)
(Propionibacterium,((Caulobacter,Geobacter)37,(Azoarcus,(Shewanella,(Pseudomonas,(Pseudomonas,Pseudomonas)46)87)56)51)51)
(Bradyrhizobium,(((Burcholderia,Burcholderia)100,Ralstonia)100,Methylococcus))
(((((((Erwinia,(Yersinia,Yersinia)100)58,(Salmonella,(Escherichia,Shigella)100)100)86,((Mannheimia,Haemophilus)55,Pasteurella)100)99,(Vibrio,(Vibrio,Vibrio)95)92)100,(Desulfovibrio,Propionibacterium)48)95,Symbiobacterium)100,(Halobacterium,Haroarcula))
(Clostridium,(Bacillus,(Shewanella,Escherichia)100)100)
(Haroarcula,(Pseudomonas,(Propionibacterium,Streptococcus)97)97)
(Thermoplasma,(Thermotoga,((Leifsonia,(Bifidobacterium,(Propionibacterium,(Nocardia,(Streptomyces,Streptomyces)100)74)63)33)100,(Chromobacterium,Azoarcus)100)98)98)
(Ralstonia,((Rhodopseudomonas,Mesorhizobium)86,(Bradyrhizobium,(Gluconobacter,Brucella)100)97)97)
(Azoarcus,(Xanthomonas,(Vibrio,Vibrio)100)100)
((Bacteroides,Bacteroides)100,(Streptomyces,Streptomyces))
(Idiomarina,(Corynebacterium,(Corynebacterium,Corynebacterium)77)77)
((((Bacillus,Bacillus)75,Oceanobacillus)96,Bacillus)96,(Nostos,Sinorhizobium))
(Pyrobaculum,((Sulforobus,Sulforobus)100,(((((((Halobacterium,Haroarcula)100,Methanopyrus)29,Methanobacterium)53,((Archhaeoglobus,(Thermococcus,(Pyrococcus,(Pyrococcus,Pyrococcus)56)90)63)63,(((Methanosarcina,Methanosarcina)100,Methanobacterium)54,Methanobacterium)38)26)80,Nanoarchaeum)60,Aeropyrum)68,(Picrophilus,(Thermoplasma,Thermoplasma)93)100)98)98)
(Gloeobacter,((((Xanthomonas,Xanthomonas)99,(Pseudomonas,Pseudomonas)66)59,Acinetobacter)100,Deinococcus))
(((((Pseudomonas,(Pseudomonas,Pseudomonas)59)100,Nitrosomonas)100,(Shewanella,(Vibrio,(Vibrio,Vibrio)71)100)83)100,Idiomarina)100,(Bradyrhizobium,Mesorhizobium))
((Legionella,Erwinia)84,((Xanthomonas,Ralstonia)84,(Bordetella,(Bordetella,Bordetella)99)100)100)
((Clostridium,Clostridium)99,(Mycobacterium,Desulfotalea))
((Acinetobacter,Coxiella)65,(Silicibacter,Mesorhizobium))
(Pyrococcus,(Deinococcus,((((Leifsonia,(Streptomyces,Streptomyces)100)85,Propionibacterium)62,Bifidobacterium)96,((Corynebacterium,(Corynebacterium,Corynebacterium)100)100,(Nocardia,(Mycobacterium,Mycobacterium)100)85)100)100)100)
(Agrobacterium,(Legionella,(Escherichia,(Yersinia,Salmonella)97)78)78)
(((Nanoarchaeum,((Thermococcus,(Pyrococcus,(Pyrococcus,Pyrococcus)55)84)100,(Methanopyrus,Methanosarcina)93)100)38,(Sulforobus,Sulforobus)99)37,(Pyrobaculum,((((((((((((Gloeobacter,((Thermosynechococcus,Nostos)36,(Prochlorococcus,Synechosystis)28)100)100,(Symbiobacterium,(Clostridium,(Clostridium,Clostridium)58)100)31)34,((Bifidobacterium,(((Leifsonia,Tropheryma)99,((Corynebacterium,(Corynebacter…
(Fusobacterium,(((((Clostridium,(Clostridium,Clostridium)78)82,(Symbiobacterium,((Bacillus,Bacillus)100,(Bacillus,Bacillus)100)78)40)17,Thermoanaerobacter)100,(Listeria,Listeria)100)99,(Lactobacillus,Thermotoga)50)50)
(Oceanobacillus,(Agrobacterium,(Salmonella,((Chromobacterium,Caulobacter)60,(Burcholderia,Burcholderia)100)81)69)69)
(Haroarcula,(Idiomarina,(Mycobacterium,Mycobacterium)100)100)
(Porphyromonas,(((Mycobacterium,Mycobacterium)90,Nocardia)80,Propionibacterium))
(Pseudomonas,((Brucella,(Brucella,Brucella)91)100,(Mesorhizobium,(Caulobacter,Rhodopseudomonas)65)40)40)
((Bordetella,Bordetella)100,(Pseudomonas,(Xylella,(Yersinia,Yersinia)100)56)56)
(Bifidobacterium,(((Pseudomonas,(Pseudomonas,Pseudomonas)97)94,(Campylobacter,(Vibrio,Vibrio)100)64)100,(Chromobacterium,(Sinorhizobium,(Brucella,(Brucella,Brucella)76)100)86)100)100)
(Thermoanaerobacter,(((((Mycobacterium,Mycobacterium)100,Mycobacterium)100,Nocardia)96,(Corynebacterium,(Corynebacterium,Corynebacterium)99)100)100,Bacillus))
(Aquifex,(Desulfotalea,((Fusobacterium,Thermotoga)60,(Bdellovibrio,Geobacter)51)50)50)
((Chromobacterium,(Pseudomonas,Nitrosomonas)52)45,(Shewanella,(Vibrio,(Vibrio,Vibrio)94)100)100)
((((Nocardia,Mycobacterium)78,(Corynebacterium,(Corynebacterium,Corynebacterium)96)99)85,Bdellovibrio)100,(Porphyromonas,(Bacteroides,Bacteroides)90)90)
((Nostos,Synechosystis)100,((Idiomarina,(Acinetobacter,Vibrio)94)48,(Rhodopseudomonas,(Bordetella,Bordetella)100)54)54)
(Bacillus,(Leptospira,(Nocardia,(Pirellula,Pirellula)100)73)73)
(Geobacter,((((Chlamydophila,(Chlamydophila,Chlamydophila)100)70,Chlamydophila)100,Parachlamydia)99,Treponema))
((Bacteroides,Bacteroides)47,(Vibrio,((Azoarcus,Escherichia)78,(Erwinia,Salmonella)100)86)86)
(Leptospira,((Chromobacterium,Ralstonia)69,(((Azoarcus,(Xanthomonas,(Xanthomonas,Xanthomonas)41)100)47,(Nitrosomonas,((Burcholderia,Burcholderia)100,(Bradyrhizobium,Rhodopseudomonas)75)53)92)26,(Acinetobacter,(Mannheimia,Pasteurella)100)46)17)17)
((Haroarcula,Thermococcus)79,(Legionella,(Deinococcus,((Synechococcus,(Thermosynechococcus,Synechosystis)52)100,(Silicibacter,(Leptospira,((Bacillus,Geobacillus)100,(Staphylococcus,Staphylococcus)100)89)31)61)53)100)100)
(Sinorhizobium,((Mesorhizobium,Pseudomonas)99,(Bordetella,Bordetella)100)100)
(Thermoanaerobacter,(Oceanobacillus,(Geobacillus,(Bacillus,Bacillus)98)58)58)
((Pseudomonas,Acinetobacter)100,(Burcholderia,Burcholderia))
(Thermoanaerobacter,(Oceanobacillus,(Geobacillus,(Bacillus,(Bacillus,Bacillus)98)70)76)76)
(Desulfotalea,(((((((((((Erwinia,(Yersinia,Yersinia)100)82,(Salmonella,(Escherichia,Shigella)96)95)29,Photorhabdus)94,(Mannheimia,(Haemophilus,Pasteurella)80)100)28,(Vibrio,(Vibrio,(Vibrio,Vibrio)96)76)99)42,Idiomarina)32,Shewanella)79,(Pseudomonas,(Pseudomonas,Pseudomonas)61)100)41,Methylococcus)100,Sinorhizobium)53,(Helicobacter,(Helicobacter,(Campylobacter,Wolinella)41)40)98)98)
(Bacteroides,(((Streptomyces,Streptomyces)100,Nocardia)100,(Silicibacter,(Pirellula,Pirellula)100)100)100)
(((Erwinia,Vibrio)100,Vibrio)100,(Mycobacterium,Mycobacterium))
((((Acinetobacter,(Wigglesworthia,Blochmannia)100)89,Erwinia)100,(Pseudomonas,Pseudomonas)100)84,(Ralstonia,(Burcholderia,Burcholderia)100)100)
(Haroarcula,((Gluconobacter,Gloeobacter)56,((Thermosynechococcus,Nostos)75,(Prochlorococcus,Synechococcus)100)45)45)
((Desulfotalea,Geobacter)87,(Methylococcus,(((Pasteurella,((Erwinia,(Yersinia,Yersinia)100)88,(Salmonella,(Escherichia,Shigella)100)100)100)100,Shewanella)98,(Pseudomonas,(Pseudomonas,Pseudomonas)99)100)60)60)
(Thermococcus,((Listeria,Listeria)100,Oceanobacillus))
(Propionibacterium,((Desulfovibrio,Deinococcus)99,(Bordetella,Bordetella)100)100)
(Geobacter,((Burcholderia,Burcholderia)100,(Bordetella,Bordetella)100)100)
((((Burcholderia,Burcholderia)100,Nitrosomonas)56,Ralstonia)97,(Methylococcus,(Pseudomonas,Pseudomonas)99)99)
(Aquifex,((Wolinella,Campylobacter)63,(((Gloeobacter,Thermosynechococcus)33,(((Synechococcus,Prochlorococcus)85,Synechosystis)22,Nostos)16)97,((Desulfovibrio,Zymomonas)89,((Methylococcus,Nitrosomonas)71,(Chlorobium,(Thermoanaerobacter,Leptospira)55)100)50)100)95)95)
(((Clostridium,Clostridium)100,Clostridium)36,(Bacillus,((Bacillus,Geobacillus)67,((((((((Mannheimia,Haemophilus)100,((Erwinia,(Yersinia,Yersinia)100)75,(Salmonella,(Escherichia,Shigella)100)100)87)94,Ralstonia)44,Idiomarina)32,Sinorhizobium)45,Neisseria)99,((Bacteroides,Geobacter)80,Shewanella)63)69,(Staphylococcus,Staphylococcus)100)90)55)55)
(Thermotoga,(Treponema,((Symbiobacterium,(Agrobacterium,Rhodopseudomonas)56)57,(Wolinella,(Azoarcus,Nitrosomonas)100)100)90)90)
(((Xanthomonas,Xanthomonas)100,Escherichia)100,(Mycobacterium,Mycobacterium))
(Methanosarcina,((Geobacter,Leptospira)82,Aquifex))
(((((Salmonella,(Escherichia,Shigella)99)100,Erwinia)65,(Yersinia,Yersinia)100)58,Photorhabdus)100,(Burcholderia,Chromobacterium))
(Pyrobaculum,((Archhaeoglobus,Aeropyrum)93,(((Sulforobus,Sulforobus)65,Picrophilus)100,(Methanosarcina,Methanosarcina)100)49)49)
(Clostridium,(Bartonella,(Agrobacterium,Bartonella)65)65)
(Symbiobacterium,((Streptomyces,Streptomyces)100,Nocardia))
((Leptospira,(Caulobacter,Dehalococcoides)73)48,(Lactobacillus,((Lactococcus,Enterococcus)34,(Listeria,Listeria)100)24)24)
(Pyrobaculum,((((((((Halobacterium,Haroarcula)100,(Methanosarcina,Methanosarcina)100)42,Archhaeoglobus)80,(Methanobacterium,Methanopyrus)54)56,(Methanobacterium,Methanobacterium)100)85,((Picrophilus,(Thermoplasma,Thermoplasma)100)100,(Thermococcus,(Pyrococcus,(Pyrococcus,Pyrococcus)90)79)100)95)95,Nanoarchaeum)100,(Aeropyrum,(Sulforobus,Sulforobus)100)54)54)
((((Chlamydophila,Chlamydophila)98,Chlamydophila)79,Deinococcus)93,(Streptococcus,((Staphylococcus,Staphylococcus)100,(Lactobacillus,Lactobacillus)100)94)94)
(((((Erwinia,(Salmonella,(Shigella,Escherichia)100)99)45,Photorhabdus)80,(Yersinia,Yersinia)100)100,(Pseudomonas,(Pseudomonas,Pseudomonas)69)100)100,(Streptomyces,Streptomyces))
(Halobacterium,((((((Bacillus,Bacillus)74,Bacillus)65,Geobacillus)98,Thermus)77,((Nocardia,(Streptomyces,Streptomyces)100)84,(Mycobacterium,Mycobacterium)100)100)85,(Bradyrhizobium,Rhodopseudomonas)100)100)
(Pyrobaculum,(Methanopyrus,(Methanosarcina,Methanosarcina)60)60)
(((Bordetella,Bordetella)75,Bordetella)100,(Pseudomonas,(Pseudomonas,(Xanthomonas,Xanthomonas)100)97)97)
((((Pseudomonas,Pseudomonas)54,Pseudomonas)100,Methylococcus)91,(Azoarcus,(((Bordetella,Bordetella)80,Bordetella)100,(Burcholderia,Burcholderia)100)93)93)
(Rhodopseudomonas,(((Bordetella,Bordetella)90,Bordetella)100,Pseudomonas))
(Clostridium,(Enterococcus,(Bacillus,Bacillus)100)100)
(Streptomyces,((((Bordetella,Bordetella)98,Bordetella)100,Salmonella)60,Silicibacter))
(((Brucella,(Brucella,Brucella)68)100,Mesorhizobium)100,(Pasteurella,(Escherichia,(Yersinia,Yersinia)100)100)100)
((Porphyromonas,Chlorobium)33,((Pasteurella,(Neisseria,Haemophilus)96)94,((Bacteroides,Desulfotalea)65,(Campylobacter,Helicobacter)100)46)46)
(Bradyrhizobium,(((((Bordetella,Bordetella)97,Bordetella)100,Ralstonia)100,Burcholderia)79,Pseudomonas))
(((((Bacillus,Bacillus)100,(Geobacillus,(Bacillus,Bacillus)96)28)33,Bacillus)66,Oceanobacillus)100,(Symbiobacterium,(Thermoanaerobacter,(Clostridium,(Clostridium,Clostridium)76)100)97)97)
(Pyrobaculum,((Sulforobus,Sulforobus)97,(Aeropyrum,((Methanobacterium,(Methanobacterium,Methanobacterium)100)60,(((Pyrococcus,Thermococcus)72,(Pyrococcus,Pyrococcus)58)99,(Methanopyrus,(Archhaeoglobus,((Methanosarcina,Methanosarcina)100,(Haroarcula,Halobacterium)100)61)21)25)34)37)43)43)
(Aeropyrum,(Clostridium,((Enterococcus,(Streptococcus,Streptococcus)98)81,((Corynebacterium,Methanosarcina)97,(Rhodopseudomonas,Bradyrhizobium)100)77)50)50)
(((((Bordetella,(Bordetella,Bordetella)89)100,(Ralstonia,(Burcholderia,Burcholderia)100)90)57,Azoarcus)79,Nitrosomonas)91,((Vibrio,Idiomarina)95,(Xanthomonas,(Pseudomonas,Pseudomonas)100)41)41)
(((Listeria,Listeria)100,Enterococcus)99,(Methylococcus,(Yersinia,Yersinia)100)100)
(Leptospira,(((Streptomyces,Streptomyces)98,((Corynebacterium,Corynebacterium)89,(Nocardia,(Mycobacterium,Mycobacterium)100)74)60)93,Vibrio))
(Clostridium,(Mesorhizobium,(Salmonella,(Listeria,Listeria)100)87)87)
(Desulfovibrio,((Bordetella,Burcholderia)50,(Bordetella,Bordetella)100)100)
((Methanobacterium,(Halobacterium,Haroarcula)100)100,(Deinococcus,(Leifsonia,(Corynebacterium,Corynebacterium)100)100)100)
(Clostridium,(Streptococcus,(Photorhabdus,(Bacteroides,(Mesorhizobium,Shewanella)47)46)55)55)
(Bradyrhizobium,((((Xanthomonas,Xanthomonas)55,Xanthomonas)100,Pseudomonas)98,Burcholderia))
(Mesorhizobium,(Leifsonia,(Streptomyces,Streptomyces)98)98)
(((((Synechosystis,Nostos)74,(Prochlorococcus,Synechococcus)100)65,Thermosynechococcus)58,Gloeobacter)100,(Rhodopseudomonas,Chlorobium))
(((Lactobacillus,Lactobacillus)75,Lactobacillus)100,(Bifidobacterium,(Corynebacterium,Propionibacterium)100)100)
((Caulobacter,Bdellovibrio)100,((Bacillus,Bacillus)46,(Bacillus,((Listeria,Listeria)100,(Staphylococcus,Staphylococcus)100)58)21)21)
((Pirellula,Pirellula)100,(Agrobacterium,(Zymomonas,Gluconobacter)100)100)
(Desulfovibrio,(Sulforobus,(Picrophilus,(Thermoplasma,Thermoplasma)100)96)96)
(Fusobacterium,(Thermoanaerobacter,(Symbiobacterium,Porphyromonas)68)68)
((((((Chlamydophila,Chlamydophila)62,Chlamydophila)72,Chlamydophila)100,Parachlamydia)81,Pyrobaculum)99,(Lactobacillus,Lactobacillus))
((((Mycobacterium,Mycobacterium)100,Nocardia)94,Streptomyces)100,(Synechosystis,Nostos))
(Desulfovibrio,(((Bordetella,Chromobacterium)42,Neisseria)51,Haemophilus))
(Azoarcus,((Streptococcus,Streptococcus)100,Bacillus))
(Thermotoga,(Ralstonia,(Pseudomonas,(Escherichia,Shigella)100)66)66)
((Thermococcus,Pyrococcus)100,((((Thermotoga,Methanosarcina)50,(Methanobacterium,Methanobacterium)53)84,Gloeobacter)52,(Sulforobus,((Pyrobaculum,Aeropyrum)100,((Chlorobium,Thermoanaerobacter)99,(Bacteroides,Bacteroides)100)99)100)59)59)
(Clostridium,(((Mycoplasma,Mycoplasma)60,Mycoplasma)99,Streptomyces))
(((((Nocardia,(Mycobacterium,Mycobacterium)100)89,(Streptomyces,Streptomyces)100)93,(Ralstonia,(Burcholderia,Azoarcus)75)100)76,Thermotoga)100,(Pyrococcus,Aeropyrum))
(((Nostos,Thermosynechococcus)63,Prochlorococcus)100,(Parachlamydia,Bdellovibrio))
(Pyrobaculum,(Halobacterium,(Sulforobus,Sulforobus)100)100)
((Ralstonia,Desulfovibrio)100,(Pirellula,Pirellula))
(Nitrosomonas,((Sinorhizobium,Agrobacterium)71,(Rhodopseudomonas,Mesorhizobium)80)80)
(Ralstonia,(Gluconobacter,(((Caulobacter,(Bradyrhizobium,Rhodopseudomonas)100)68,Silicibacter)60,(((((Brucella,Brucella)87,Brucella)100,Mesorhizobium)82,(Sinorhizobium,Agrobacterium)63)95,(Bartonella,Bartonella)100)82)59)59)
(Thermus,((Caulobacter,Rickettsia)71,Gluconobacter))
(((Corynebacterium,Corynebacterium)64,Streptomyces)100,(Oceanobacillus,(Bacillus,Bacillus)100)100)
(Fusobacterium,((Staphylococcus,(Oceanobacillus,(Bacillus,Bacillus)100)97)100,(Leptospira,(Francizella,(Idiomarina,(Pirellula,Pirellula)100)75)98)64)64)
(Lactobacillus,(Mannheimia,(Lactococcus,(Sinorhizobium,Xylella)96)42)42)
((Pseudomonas,Pseudomonas)88,(Pirellula,Pirellula))
((Azoarcus,Shewanella)78,(((Mesorhizobium,Caulobacter)63,Zymomonas)41,(Bartonella,Bartonella)100)100)
(((Clostridium,Clostridium)100,Clostridium)100,(Bacillus,Bacillus))
(Gloeobacter,((Pseudomonas,Silicibacter)68,Leptospira))
(((Xanthomonas,(Xanthomonas,Xanthomonas)84)100,Shewanella)100,(Mesorhizobium,(Rhodopseudomonas,Bradyrhizobium)57)57)
(Photorhabdus,(Rickettsia,(Rickettsia,Rickettsia)100)100)
((((((Bradyrhizobium,Rhodopseudomonas)100,Mesorhizobium)24,(Agrobacterium,Sinorhizobium)85)55,Silicibacter)80,Caulobacter)100,(Mycobacterium,Mycobacterium))
(Pseudomonas,((Desulfotalea,Desulfovibrio)56,Geobacter))
((Bordetella,Bordetella)100,(Erwinia,Pseudomonas))
(Methanosarcina,((Chlamydophila,(Chlamydophila,(Chlamydophila,Chlamydophila)99)32)97,Parachlamydia))
(Bacillus,((((Brucella,Brucella)70,Brucella)100,Bacteroides)100,Gluconobacter))
(Nostos,(Xanthomonas,(Xanthomonas,Xanthomonas)82)82)
(Aquifex,(((((Bifidobacterium,((Corynebacterium,(Corynebacterium,Corynebacterium)78)100,(Streptomyces,Streptomyces)100)23)36,Tropheryma)99,Nostos)76,(Bdellovibrio,(Desulfotalea,Desulfovibrio)75)30)53,(Wolbachia,Wolbachia)100)100)
(Chlorobium,(Methylococcus,(Idiomarina,(Shewanella,(Vibrio,(Vibrio,Vibrio)82)98)55)70)70)
(Clostridium,((Clostridium,Bacillus)55,(Listeria,Listeria)100)100)
((((((Yersinia,Yersinia)100,Pseudomonas)46,Pseudomonas)99,((Escherichia,Shigella)100,(Xanthomonas,(Xanthomonas,Xanthomonas)100)100)83)50,(Sinorhizobium,(Brucella,(Brucella,Brucella)70)100)95)100,(Corynebacterium,(Mycobacterium,Mycobacterium)100)100)
(Sulforobus,(((Zymomonas,Salmonella)64,(Streptococcus,Streptococcus)99)100,Leptospira))
(Desulfotalea,(Haroarcula,(Thermoplasma,(Sulforobus,(Aeropyrum,(Methanobacterium,(Nanoarchaeum,(Pyrococcus,(Pyrococcus,Pyrococcus)99)100)55)41)23)45)63)63)
(((Burcholderia,Burcholderia)100,Ralstonia)100,(Pseudomonas,Xanthomonas))
(Aquifex,(Thermus,(Thermotoga,((Treponema,(Borrelia,Borrelia)100)57,(Leptospira,((((((((Methylococcus,(Legionella,Coxiella)45)23,(((((Vibrio,(Vibrio,Vibrio)39)94,Shewanella)39,(((Yersinia,Yersinia)100,((((Buchnera,Buchnera)100,Wigglesworthia)51,Photorhabdus)22,(Erwinia,(Salmonella,(Escherichia,Shigella)75)91)28)20)56,(Pasteurella,Haemophilus)99)9)13,Idiomarina)10,(Pseudomonas,(Pseudomonas,Pseudom…
(Clostridium,((((Listeria,Listeria)100,(Oceanobacillus,Streptococcus)13)20,Staphylococcus)48,(Bacillus,(Bacillus,Bacillus)100)100)100)
(((((Nocardia,(Mycobacterium,(Mycobacterium,Mycobacterium)100)100)46,(Corynebacterium,(Corynebacterium,Corynebacterium)99)100)100,(Streptomyces,Streptomyces)96)64,Propionibacterium)100,(Archhaeoglobus,(Thermoplasma,(Methanosarcina,Methanosarcina)100)100)100)
(Bacillus,(Agrobacterium,(Pseudomonas,((Leifsonia,Nocardia)76,(Mycobacterium,Mycobacterium)100)100)64)64)
((Corynebacterium,Nocardia)73,(Sinorhizobium,Bradyrhizobium))
(Parachlamydia,(Mesorhizobium,((Xanthomonas,(Xanthomonas,Xanthomonas)96)100,(((Bordetella,Bordetella)100,(Pseudomonas,Pseudomonas)65)71,((Nocardia,(Bradyrhizobium,(Sinorhizobium,Agrobacterium)100)62)34,(Gluconobacter,(Deinococcus,Azoarcus)100)17)35)8)18)18)
(Azoarcus,((Pseudomonas,Acinetobacter)46,(Xanthomonas,(Idiomarina,(Vibrio,(Vibrio,Vibrio)49)100)85)76)76)
(Gloeobacter,((Azoarcus,(Burcholderia,(Pseudomonas,Pseudomonas)100)88)66,(Pirellula,Pirellula)100)100)
(Bradyrhizobium,((Methylococcus,Coxiella)100,Azoarcus))
((((Pseudomonas,(Escherichia,(Yersinia,Yersinia)100)100)66,Acinetobacter)100,(Deinococcus,Azoarcus)87)100,(Streptomyces,Streptomyces))
((((Pseudomonas,(Pseudomonas,Pseudomonas)42)100,(Pasteurella,Mannheimia)100)44,Acinetobacter)62,((Methylococcus,Azoarcus)62,(Chromobacterium,((Burcholderia,Burcholderia)100,(Ralstonia,(Bordetella,Bordetella)100)70)100)65)65)
(Methanopyrus,((((Salmonella,Photorhabdus)98,Pseudomonas)80,(Burcholderia,Burcholderia)100)100,Streptomyces))
(Thermus,(((Synechosystis,Thermosynechococcus)69,Gloeobacter)93,(Prochlorococcus,Synechococcus)99)99)
((Corynebacterium,Corynebacterium)100,(Silicibacter,(Nitrosomonas,(Bordetella,Bordetella)100)63)63)
((Brucella,(Brucella,Brucella)74)100,(Vibrio,(Bordetella,(Bordetella,Bordetella)100)99)99)
(Thermotoga,(Streptococcus,((Bacillus,(Bacillus,Bacillus)98)56,(Bacillus,Bacillus)100)100)100)
(Thermosynechococcus,((Bordetella,Bordetella)66,Bordetella))
(Acinetobacter,((Bordetella,(Bordetella,Bordetella)93)100,Azoarcus))
(Rhodopseudomonas,(Xanthomonas,(Xanthomonas,Xanthomonas)97)97)
(Deinococcus,(Pseudomonas,((Agrobacterium,Methylococcus)31,(Silicibacter,(Xanthomonas,(Xanthomonas,Xanthomonas)99)100)86)30)30)
(Desulfotalea,((Escherichia,Yersinia)97,Vibrio))
((Desulfotalea,Vibrio)100,(Pirellula,Pirellula))
(((Brucella,Brucella)94,Brucella)100,(Vibrio,Vibrio))
(Fusobacterium,((((((((Xanthomonas,(Xanthomonas,Xanthomonas)90)100,(Yersinia,Yersinia)100)28,Pseudomonas)23,(Pseudomonas,Pseudomonas)51)84,(Erwinia,((Shigella,Escherichia)78,Salmonella)100)98)97,Shewanella)85,(Desulfotalea,(Vibrio,Vibrio)52)79)85,(Bacillus,Bacillus)100)100)
(Pyrobaculum,((((Mesorhizobium,(Bartonella,Bartonella)100)77,Bradyrhizobium)35,Xanthomonas)100,Desulfovibrio))
(Xanthomonas,((Mycobacterium,Mycobacterium)100,Nocardia))
(Pyrobaculum,((((Pyrococcus,Pyrococcus)84,Pyrococcus)100,Thermococcus)100,Aeropyrum))
(Pyrobaculum,(Aeropyrum,(Sulforobus,Sulforobus)100)100)
(Streptococcus,(Acinetobacter,(Shewanella,Escherichia)75)75)
((Streptomyces,Streptomyces)100,(Bacteroides,Bacteroides))
(Bacillus,((((Vibrio,Vibrio)52,Vibrio)65,Vibrio)100,Erwinia))
(Nostos,(Gluconobacter,(((Streptomyces,Streptomyces)100,((Chromobacterium,(Pseudomonas,Pseudomonas)92)100,(Pirellula,Pirellula)100)79)47,(Yersinia,Yersinia)100)63)63)
(Treponema,((Gluconobacter,Vibrio)100,Bdellovibrio))
(Bacillus,((Lactobacillus,Mycoplasma)100,Bacillus))
(Nostos,(Photorhabdus,(Methylococcus,Silicibacter)100)100)
(Ralstonia,(((Vibrio,Vibrio)86,Vibrio)100,(Shewanella,(Pseudomonas,Pseudomonas)100)99)99)
((Xylella,Azoarcus)59,(Sinorhizobium,(Silicibacter,Mesorhizobium)40)40)
(Rickettsia,(Chlamydophila,(Chlamydophila,(Chlamydophila,Chlamydophila)100)68)68)
(Leptospira,(Methylococcus,((Caulobacter,(Shewanella,Idiomarina)95)87,(Ralstonia,(Zymomonas,(Bradyrhizobium,Rhodopseudomonas)95)70)52)54)54)
((Clostridium,(Clostridium,Clostridium)54)67,((((((((((((((((((Vibrio,Vibrio)16,Vibrio)26,Vibrio)77,(Pasteurella,(Haemophilus,Mannheimia)77)92)26,(((Photorhabdus,(Erwinia,(Yersinia,Yersinia)83)70)71,((Escherichia,(Shigella,Salmonella)54)100,Shewanella)20)16,(((Blochmannia,Wigglesworthia)69,Buchnera)49,Buchnera)45)13)14,Idiomarina)28,(Pseudomonas,(Acinetobacter,(Pseudomonas,Pseudomonas)83)29)33)8,…
((((((((Bordetella,Bordetella)85,Bordetella)100,(Xanthomonas,(Xanthomonas,Xanthomonas)61)100)100,((Idiomarina,(Pseudomonas,(Vibrio,Vibrio)100)41)33,Shewanella)26)42,Acinetobacter)97,((Bradyrhizobium,Rhodopseudomonas)100,Propionibacterium)51)55,Mesorhizobium)100,(Corynebacterium,(Corynebacterium,Corynebacterium)97)97)
(Clostridium,(Vibrio,(Clostridium,(Bacteroides,Bacteroides)100)70)70)
(((Pseudomonas,Pseudomonas)43,Pseudomonas)100,(Rhodopseudomonas,Bradyrhizobium))
(Leptospira,(Bdellovibrio,(Thermus,(Pirellula,Pirellula)100)100)100)
((Mycobacterium,Mycobacterium)100,(Pyrococcus,Thermococcus))
(Bartonella,(Lactococcus,(Lactobacillus,Enterococcus)49)49)
(Wolinella,(((((Vibrio,Vibrio)82,Vibrio)80,Vibrio)100,(Idiomarina,Shewanella)75)89,Chromobacterium))
((((Xanthomonas,Xanthomonas)100,Xylella)92,Xanthomonas)100,(Oceanobacillus,(Listeria,Listeria)95)95)
(Azoarcus,(((((Vibrio,Vibrio)95,Vibrio)60,Vibrio)97,Shewanella)82,(Pseudomonas,(Pseudomonas,Pseudomonas)50)100)100)
(((Bacillus,(Mycoplasma,(Photorhabdus,Mannheimia)83)50)94,((Chromobacterium,Acinetobacter)100,Legionella)44)100,(Staphylococcus,Staphylococcus))
(((Thermoplasma,Thermoplasma)100,(Picrophilus,Sulforobus)99)99,(((((Helicobacter,(Idiomarina,(Pseudomonas,Pseudomonas)100)99)11,(Coxiella,(Bacillus,(Bacillus,((Bacillus,Oceanobacillus)99,(Bacillus,Bacillus)100)67)100)90)63)16,Legionella)43,((Ralstonia,(Burcholderia,Burcholderia)100)80,((Photorhabdus,Escherichia)91,(Bordetella,(Bordetella,Bordetella)97)100)46)95)100,(Bdellovibrio,((Corynebacterium…
(((Idiomarina,Caulobacter)98,Xanthomonas)100,(Streptomyces,Streptomyces))
(Bdellovibrio,(((((Vibrio,Vibrio)86,Vibrio)100,Helicobacter)75,Xanthomonas)62,(Xanthomonas,Xanthomonas)100)100)
(Thermoanaerobacter,(Streptococcus,(Bacteroides,Bacteroides)100)100)
(Fusobacterium,((Porphyromonas,Treponema)83,(Lactococcus,(Helicobacter,((Idiomarina,Propionibacterium)41,(Listeria,Listeria)99)54)30)38)38)
(Fusobacterium,(Campylobacter,((Clostridium,Clostridium)79,(Clostridium,(Leptospira,(Chlorobium,((Bacillus,Bacillus)100,(Bacillus,Bacillus)99)95)32)30)44)65)65)
(Fusobacterium,(Clostridium,(Clostridium,((Enterococcus,(Listeria,Listeria)100)69,(Clostridium,(((Burcholderia,Burcholderia)100,(((Nocardia,Streptomyces)91,(Chromobacterium,(Bradyrhizobium,Rhodopseudomonas)100)25)56,(Ralstonia,((Xanthomonas,Xanthomonas)100,(Pseudomonas,(Pseudomonas,Pseudomonas)64)100)83)98)72)100,(Symbiobacterium,(Photorhabdus,(Salmonella,Escherichia)99)100)51)57)88)59)62)62)
(((Shewanella,(Vibrio,(Vibrio,Vibrio)93)100)99,(Pseudomonas,Pseudomonas)100)83,((Chromobacterium,Azoarcus)78,(Burcholderia,Burcholderia)100)100)
((Thermotoga,Aquifex)100,(Methanopyrus,(Methanobacterium,Thermococcus)100)100)
(Agrobacterium,(Burcholderia,(Shewanella,(Ralstonia,(Xanthomonas,(Xanthomonas,Xanthomonas)100)100)100)100)100)
(((Clostridium,Clostridium)75,Clostridium)100,(Parachlamydia,((Nitrosomonas,Vibrio)100,(Nocardia,(Streptomyces,Streptomyces)100)100)96)96)
(Silicibacter,(Nocardia,((Streptomyces,Streptomyces)97,(Mycobacterium,Mycobacterium)100)64)64)
(Acinetobacter,(((Corynebacterium,Corynebacterium)100,Corynebacterium)100,(Mycobacterium,Mycobacterium)100)100)
(Bradyrhizobium,(Photorhabdus,(Yersinia,Yersinia)100)100)
(Mesorhizobium,(Geobacillus,(Staphylococcus,Staphylococcus)100)100)
(Leptospira,(Deinococcus,(Nocardia,(Acinetobacter,(Burcholderia,Burcholderia)100)61)93)93)
(Haroarcula,((((Brucella,Brucella)67,Brucella)100,Mesorhizobium)100,Nocardia))
(Lactobacillus,(Streptomyces,(Geobacillus,((Streptomyces,Legionella)89,(Bradyrhizobium,(Yersinia,Yersinia)100)98)98)92)92)
(Nitrosomonas,(Silicibacter,((((Brucella,(Brucella,Brucella)60)100,(Bartonella,Bartonella)100)42,(Mesorhizobium,(Agrobacterium,Sinorhizobium)83)75)99,(Bradyrhizobium,Rhodopseudomonas)100)54)54)
(Zymomonas,(Chromobacterium,((Pasteurella,Acinetobacter)73,(Erwinia,(Photorhabdus,(Yersinia,Yersinia)100)97)100)92)92)
(Azoarcus,(((((Xanthomonas,Xanthomonas)80,Xanthomonas)90,Xylella)100,Pseudomonas)93,Methylococcus))
(Dehalococcoides,(((Agrobacterium,Sinorhizobium)100,Bradyrhizobium)93,Silicibacter))
(Enterococcus,(((Yersinia,Shewanella)97,Vibrio)96,Escherichia))
(Leptospira,(Pseudomonas,(Methylococcus,(Azoarcus,(Bordetella,(Bordetella,Bordetella)72)100)79)45)45)
(((((Shewanella,Erwinia)60,(Escherichia,Shigella)100)78,Pseudomonas)49,Pseudomonas)82,(Ehrlichia,Zymomonas))
((Borrelia,Borrelia)100,(Mesorhizobium,Sinorhizobium))
((((Vibrio,(Vibrio,(Vibrio,Vibrio)58)90)60,((Salmonella,Escherichia)86,Shigella)100)87,Shewanella)57,(Clostridium,Clostridium))
(Desulfotalea,((((Pyrococcus,Pyrococcus)37,Pyrococcus)60,Thermococcus)100,(Sulforobus,Sulforobus)100)100)
(Azoarcus,(Xanthomonas,(Xanthomonas,Xanthomonas)85)85)
(Pyrobaculum,((((((Pyrococcus,Pyrococcus)93,Pyrococcus)95,Thermococcus)97,(Methanobacterium,Methanobacterium)100)67,(Nanoarchaeum,(Halobacterium,Archhaeoglobus)55)41)44,(Sulforobus,Sulforobus)100)100)
(Clostridium,(Photorhabdus,((Shewanella,Vibrio)76,((Ralstonia,Chromobacterium)40,((Mesorhizobium,(Streptomyces,Streptomyces)100)61,(Xanthomonas,Xanthomonas)100)13)33)94)94)
(Geobacter,((((Brucella,Brucella)98,Brucella)100,Rhodopseudomonas)100,Mannheimia))
((Aeropyrum,Sulforobus)47,((Desulfovibrio,((Nostos,Streptomyces)52,Gloeobacter)47)80,(Mycobacterium,Mycobacterium)100)100)
(Methanobacterium,(Wolinella,(((Pirellula,Pirellula)100,(Pseudomonas,((Rhodopseudomonas,(Xanthomonas,(Xanthomonas,Xanthomonas)100)100)43,(Caulobacter,(Gluconobacter,Agrobacterium)74)88)58)67)100,((Chlorobium,(Geobacter,(Clostridium,Fusobacterium)35)23)15,(Acinetobacter,(Bacteroides,Bacteroides)100)44)46)45)45)
(Leptospira,(Shewanella,(Xanthomonas,Pseudomonas)57)57)
((Listeria,Listeria)100,((((Yersinia,Yersinia)100,Erwinia)53,Photorhabdus)100,((Pseudomonas,(Ralstonia,(Burcholderia,Burcholderia)100)60)78,(Mesorhizobium,(Agrobacterium,((Propionibacterium,Corynebacterium)48,(Streptomyces,Streptomyces)100)100)31)24)25)25)
(Clostridium,((Bacillus,Xanthomonas)95,(Bordetella,Bordetella)100)100)
(Desulfovibrio,(Xanthomonas,(Gluconobacter,(Methylococcus,(Acinetobacter,Yersinia)89)97)96)96)
(Gluconobacter,(Bordetella,(Bordetella,Bordetella)46)46)
(Wolinella,((((Bordetella,Bordetella)94,Bordetella)100,Ralstonia)82,Chromobacterium))
(Aquifex,(Thermotoga,(((Deinococcus,Thermus)61,(Pirellula,Pirellula)100)26,(((((((((Bacillus,Bacillus)91,Geobacillus)30,(Listeria,Listeria)100)11,Oceanobacillus)7,((Staphylococcus,Staphylococcus)100,(Bacillus,Bacillus)100)17)3,Bacillus)26,Fusobacterium)3,((((Lactobacillus,Enterococcus)65,(Lactococcus,(Streptococcus,(Streptococcus,(Streptococcus,(Streptococcus,Streptococcus)30)27)34)93)55)21,(Lact…
(Pseudomonas,((Caulobacter,Zymomonas)54,Rickettsia))
(Desulfovibrio,(Azoarcus,(((Bordetella,Bordetella)71,Bordetella)100,(Ralstonia,(Burcholderia,Burcholderia)100)91)93)93)
((Thermoanaerobacter,(Clostridium,(Clostridium,Clostridium)96)99)96,((Gloeobacter,(Synechosystis,Nostos)100)100,((Lactobacillus,(Enterococcus,(Streptococcus,(Streptococcus,Streptococcus)73)100)66)96,((((((Bacillus,Bacillus)100,Geobacillus)22,(Bacillus,Oceanobacillus)37)19,(Bacillus,Bacillus)98)43,(Listeria,Listeria)94)50,(Staphylococcus,Staphylococcus)100)35)68)68)
((Sinorhizobium,Caulobacter)62,((Xanthomonas,Xanthomonas)100,(Yersinia,Yersinia)100)100)
((Symbiobacterium,Thermoanaerobacter)84,(Deinococcus,Thermus))
(Bacillus,(((Bacteroides,Desulfotalea)56,Geobacter)47,(Bdellovibrio,Methylococcus)100)100)
(Methanobacterium,(Oceanobacillus,(Bacillus,Bacillus)51)51)
(Sulforobus,(Aquifex,(Symbiobacterium,((Synechococcus,((Nostos,Synechosystis)87,Prochlorococcus)48)96,(((((Pseudomonas,Escherichia)30,(Photorhabdus,(Burcholderia,Burcholderia)100)63)21,Chromobacterium)60,Pseudomonas)100,(Ralstonia,(Rhodopseudomonas,Bradyrhizobium)100)62)97)100)95)95)
(Streptococcus,((((Xanthomonas,Xanthomonas)100,Xanthomonas)100,Caulobacter)97,(Mesorhizobium,Agrobacterium)100)100)
(Porphyromonas,((((Salmonella,(Shigella,Escherichia)100)100,(Legionella,Parachlamydia)29)21,Acinetobacter)53,(Shewanella,Vibrio)100)100)
(Halobacterium,(((Caulobacter,Silicibacter)40,((Bradyrhizobium,Rhodopseudomonas)100,(Mesorhizobium,(Sinorhizobium,Agrobacterium)93)97)42)97,(Corynebacterium,(Corynebacterium,Corynebacterium)92)100)100)
(Nocardia,((((Bordetella,Bordetella)65,Bordetella)100,Azoarcus)100,(Bradyrhizobium,Rhodopseudomonas)100)100)
(Silicibacter,(Pseudomonas,((Ralstonia,(Burcholderia,Burcholderia)100)65,(Bordetella,Bordetella)100)100)100)
(Desulfotalea,(Pseudomonas,(Pseudomonas,Pseudomonas)99)99)
(Clostridium,(Vibrio,(Listeria,Listeria)100)100)
((Mesorhizobium,Sinorhizobium)99,(Acinetobacter,Yersinia))
(Mycoplasma,(((Wolinella,(Helicobacter,Helicobacter)98)80,Campylobacter)100,Prochlorococcus))
((Streptomyces,Streptomyces)100,(Agrobacterium,Erwinia))
((Methanosarcina,Methanosarcina)99,(Pseudomonas,(Streptomyces,Streptomyces)100)100)
(Streptomyces,((Pseudomonas,Pseudomonas)100,(Bradyrhizobium,Rhodopseudomonas)100)100)
((Porphyromonas,(Bacteroides,Bacteroides)100)89,((Chlorobium,Chromobacterium)93,((Shewanella,Coxiella)66,(Treponema,Treponema)98)99)99)
(((Azoarcus,Caulobacter)43,(Escherichia,(Yersinia,Yersinia)100)100)100,(Deinococcus,(Streptomyces,Streptomyces)100)100)
(Geobacter,(Azoarcus,((Pseudomonas,(Pseudomonas,Pseudomonas)76)98,(Shewanella,((Vibrio,(Vibrio,Vibrio)76)95,(((Yersinia,Yersinia)100,(Erwinia,Photorhabdus)36)71,(Salmonella,(Shigella,Escherichia)94)100)99)89)74)93)93)
(Pyrobaculum,((((Thermococcus,(Pyrococcus,(Pyrococcus,Pyrococcus)81)96)100,((Methanopyrus,Methanobacterium)31,((Methanosarcina,Methanosarcina)100,(Archhaeoglobus,(Haroarcula,Halobacterium)100)58)68)36)25,((Methanobacterium,Methanobacterium)99,(Picrophilus,(Thermoplasma,Thermoplasma)100)100)24)83,(Aeropyrum,(Sulforobus,Sulforobus)100)98)98)
(((Shewanella,Pseudomonas)55,Pseudomonas)100,(Rhodopseudomonas,Bradyrhizobium))
(Pyrobaculum,(((Pyrococcus,Pyrococcus)62,Thermococcus)99,Methanobacterium))
(Leptospira,(Bdellovibrio,(Thermus,(Pirellula,Pirellula)100)43)43)
(Ralstonia,((Xanthomonas,Pseudomonas)87,Escherichia))
(Fusobacterium,((Clostridium,(Clostridium,Clostridium)90)98,(Thermoanaerobacter,(Bacillus,((Geobacillus,(Bacillus,Bacillus)93)99,(Staphylococcus,Staphylococcus)100)45)77)66)66)
(Bacillus,(Desulfotalea,(Bradyrhizobium,((((Synechosystis,Gloeobacter)97,Synechococcus)95,Leptospira)99,((Xanthomonas,(Xanthomonas,Xanthomonas)100)100,(Pirellula,Pirellula)100)100)59)90)90)
(Clostridium,(((((Escherichia,(Yersinia,Yersinia)100)91,(Pseudomonas,Acinetobacter)71)99,Deinococcus)63,Azoarcus)100,Bacillus))
((Pirellula,Pirellula)100,(Burcholderia,Burcholderia))
(Methanosarcina,(((Lactobacillus,(Lactobacillus,Lactobacillus)98)100,Enterococcus)93,(Bacillus,Bacillus)100)100)
(Aquifex,(((((((((((((((((((Erwinia,((Haemophilus,Pasteurella)62,Mannheimia)86)30,(Salmonella,(Shigella,Escherichia)76)51)18,(Yersinia,Yersinia)100)12,(Photorhabdus,(((Blochmannia,Buchnera)43,Buchnera)52,Wigglesworthia)93)11)47,(Idiomarina,((Vibrio,Vibrio)46,(Vibrio,Vibrio)53)85)70)22,Shewanella)75,(Neisseria,((((Ralstonia,(Burcholderia,Burcholderia)100)56,(Azoarcus,((Bordetella,Bordetella)54,Bor…
((Streptococcus,Bacillus)96,(Streptomyces,Mesorhizobium))
(Clostridium,((((Oceanobacillus,Bacillus)62,Bacillus)57,(Staphylococcus,Enterococcus)46)67,Xanthomonas))
(Neisseria,(Nocardia,(Corynebacterium,Corynebacterium)100)100)
(Symbiobacterium,((Vibrio,Streptococcus)58,Lactobacillus))
(Halobacterium,(((Vibrio,Symbiobacterium)83,Lactobacillus)62,Chromobacterium))
((Bacillus,Bacillus)89,(Leptospira,((((Synechosystis,Thermosynechococcus)50,Geobacter)44,Pseudomonas)86,(Azoarcus,Rhodopseudomonas)100)68)68)
(Enterococcus,((Pseudomonas,Bordetella)97,Salmonella))
((Methanobacterium,Archhaeoglobus)49,(Desulfovibrio,((Desulfotalea,Clostridium)37,(Clostridium,(Treponema,Treponema)100)100)31)31)
(Pyrobaculum,(Methanopyrus,((Aeropyrum,(Sulforobus,Sulforobus)100)79,((Nanoarchaeum,(Pyrococcus,(Thermococcus,(Pyrococcus,Pyrococcus)72)43)100)65,(Methanobacterium,(Methanosarcina,Methanosarcina)100)98)48)32)32)
(Pyrobaculum,((Sulforobus,Sulforobus)97,(Aeropyrum,(Nanoarchaeum,((Thermococcus,(Pyrococcus,(Pyrococcus,Pyrococcus)78)94)100,((Picrophilus,(Thermoplasma,Thermoplasma)97)100,((((Methanobacterium,Methanobacterium)85,Methanopyrus)34,Methanobacterium)17,(Archhaeoglobus,((Methanosarcina,Methanosarcina)100,(Halobacterium,Haroarcula)100)64)53)24)29)38)67)45)45)
(Fusobacterium,(Haemophilus,(Pasteurella,Mannheimia)49)49)
(Idiomarina,(Streptococcus,(Bacillus,Bacillus)100)100)
((Ralstonia,((Bordetella,Bordetella)61,Bordetella)100)68,(((Photorhabdus,(Yersinia,Yersinia)100)75,((Salmonella,(Shigella,Escherichia)100)100,Erwinia)42)100,((Pseudomonas,(Pseudomonas,Pseudomonas)76)100,(Chromobacterium,(Vibrio,(Vibrio,(Vibrio,Vibrio)59)37)100)60)96)96)
(Lactobacillus,(Erwinia,(Streptomyces,Streptomyces)64)64)
(Wigglesworthia,(Caulobacter,((Brucella,(Anaplasma,(Ehrlichia,(Wolbachia,Wolbachia)100)63)96)52,(Rickettsia,Rickettsia)100)57)57)
(Synechococcus,(Pseudomonas,(Nitrosomonas,Desulfovibrio)100)100)
(Symbiobacterium,((((((Staphylococcus,Staphylococcus)100,Bacillus)27,((Geobacillus,(Bacillus,Bacillus)99)33,(Bacillus,Bacillus)100)31)31,Oceanobacillus)67,((Listeria,Listeria)100,((Lactobacillus,Lactobacillus)100,(Enterococcus,(Lactobacillus,((Streptococcus,(Streptococcus,(Streptococcus,Streptococcus)98)62)99,(Streptococcus,Lactococcus)71)98)32)34)98)58)70,((Thermoanaerobacter,(Deinococcus,Thermu…
(Agrobacterium,(Vibrio,(Pasteurella,Mannheimia)100)100)
(Shigella,(((Chromobacterium,Salmonella)59,Escherichia)97,(Burcholderia,Burcholderia)100)100)
(Xanthomonas,((Streptomyces,Nocardia)88,Thermus))
(Geobacter,((Ralstonia,(Burcholderia,Burcholderia)100)97,(Azoarcus,(Xanthomonas,Methylococcus)97)84)84)
(Clostridium,(Bradyrhizobium,(Bacteroides,(Xanthomonas,(Erwinia,(Yersinia,Yersinia)100)100)45)45)45)
(Gloeobacter,((((Caulobacter,Gluconobacter)87,Chromobacterium)97,Vibrio)88,(Photorhabdus,(Burcholderia,Burcholderia)100)100)100)
(Burcholderia,((Pseudomonas,Vibrio)39,((Escherichia,Erwinia)90,(Xanthomonas,Pasteurella)97)76)76)
((((Shewanella,Treponema)74,Neisseria)97,(Gloeobacter,Nitrosomonas)58)100,(Bacillus,(Listeria,Listeria)68)68)
(Caulobacter,(Xanthomonas,(Burcholderia,Burcholderia)100)100)
(Nostos,((Rhodopseudomonas,Mesorhizobium)85,Vibrio))
(Streptomyces,(((Burcholderia,Burcholderia)100,Pseudomonas)97,Chromobacterium))
(Bdellovibrio,((Haroarcula,Halobacterium)100,Archhaeoglobus))
(((Nocardia,Bradyrhizobium)98,Mesorhizobium)100,(Bacillus,Bacillus))
(Pseudomonas,(Azoarcus,(Ralstonia,(Burcholderia,Burcholderia)100)68)68)
((((Pyrococcus,Sulforobus)50,Methanosarcina)67,Thermococcus)100,(Bacteroides,(Bacteroides,Porphyromonas)100)100)
((((Idiomarina,Shewanella)100,(Pseudomonas,Pseudomonas)99)85,Azoarcus)90,(Caulobacter,(Silicibacter,(Bradyrhizobium,(Mesorhizobium,(Agrobacterium,Sinorhizobium)100)93)93)52)52)
(Bdellovibrio,(Legionella,((Erwinia,Photorhabdus)100,(Pseudomonas,(Burcholderia,Burcholderia)100)98)100)100)
(Caulobacter,(((((Shewanella,((Idiomarina,(Vibrio,(Vibrio,(Vibrio,Vibrio)79)70)100)33,(Erwinia,Escherichia)79)46)43,Pseudomonas)53,Legionella)44,Bradyrhizobium)77,(Xanthomonas,Xanthomonas)100)100)
((Caulobacter,(Zymomonas,Gluconobacter)89)95,((Salmonella,Shigella)100,(Methylococcus,(Xanthomonas,Xanthomonas)100)96)96)
(Agrobacterium,(Propionibacterium,(((Corynebacterium,Corynebacterium)100,Corynebacterium)61,(Mycobacterium,Mycobacterium)100)98)98)
((((Haroarcula,Halobacterium)100,(Methanosarcina,Methanosarcina)100)13,(((Picrophilus,(Thermoplasma,Thermoplasma)98)91,((Methanobacterium,Methanobacterium)97,((Pyrococcus,(Thermococcus,Pyrococcus)49)81,Pyrococcus)100)54)8,(Methanobacterium,Archhaeoglobus)68)1)9,((((Sulforobus,Sulforobus)93,Aeropyrum)74,Pyrobaculum)37,((Treponema,Treponema)94,(Borrelia,Borrelia)100)100)100)
(((((Nostos,Synechosystis)75,Thermosynechococcus)83,(Synechococcus,Prochlorococcus)71)38,Gloeobacter)100,(Burcholderia,Burcholderia))
(Streptomyces,((Pseudomonas,Pseudomonas)14,Pseudomonas))
((Burcholderia,Ralstonia)100,(Xanthomonas,Xanthomonas))
(Thermoanaerobacter,((Chlamydophila,(Chlamydophila,(Chlamydophila,Chlamydophila)99)52)77,(((Borrelia,Borrelia)100,Chlorobium)73,(Buchnera,((((Rickettsia,(Ehrlichia,(Wolbachia,Wolbachia)100)83)100,Bartonella)87,Gluconobacter)74,(Pirellula,Pirellula)100)55)66)90)90)
((Nocardia,(Corynebacterium,Corynebacterium)100)100,((Erwinia,Zymomonas)86,(Burcholderia,Burcholderia)100)100)
((((Ralstonia,(Burcholderia,Burcholderia)100)75,((Bordetella,Bordetella)99,Bordetella)100)81,Chromobacterium)100,(Pseudomonas,(Pseudomonas,Pseudomonas)77)77)
(Corynebacterium,((Lactobacillus,Streptococcus)100,Oceanobacillus))
((Methanobacterium,Methanobacterium)98,(Vibrio,(Bacteroides,Bacteroides)100)100)
((Gloeobacter,(Prochlorococcus,Synechococcus)93)47,(Sinorhizobium,(Silicibacter,Gluconobacter)91)91)
(Geobacillus,(Propionibacterium,((Bifidobacterium,Leifsonia)42,(((Corynebacterium,Corynebacterium)52,Corynebacterium)92,(Nocardia,(Mycobacterium,(Mycobacterium,Mycobacterium)100)99)59)88)40)40)
(Clostridium,((Azoarcus,Nostos)70,(Idiomarina,(Vibrio,(Bacillus,Bacillus)100)60)99)99)
(Pyrococcus,(Thermosynechococcus,(Bacillus,Bacillus)100)100)
(((Methanopyrus,Thermotoga)50,(Aquifex,(Desulfovibrio,(Pyrobaculum,(Helicobacter,Wolinella)98)51)27)21)43,((Thermococcus,((Pyrococcus,Pyrococcus)72,Pyrococcus)75)100,(Methanobacterium,((Methanobacterium,Methanobacterium)83,(Archhaeoglobus,(Methanosarcina,Methanosarcina)100)95)49)70)70)
(Ralstonia,((Bradyrhizobium,Silicibacter)100,Mesorhizobium))
(Pyrobaculum,(Nanoarchaeum,(Aeropyrum,(Sulforobus,Sulforobus)100)97)97)
(Geobacillus,(Leptospira,(Treponema,Treponema)100)100)
((Xanthomonas,Acinetobacter)100,(Burcholderia,Burcholderia))
(Bradyrhizobium,(Bordetella,(Bordetella,Bordetella)26)26)
((Thermoanaerobacter,Symbiobacterium)100,((Treponema,Treponema)63,(Borrelia,Borrelia)100)100)
(Nostos,(Leptospira,((Xylella,Desulfovibrio)65,(Nocardia,Streptomyces)99)92)92)
(Bradyrhizobium,((Silicibacter,Burcholderia)34,Xanthomonas))
(Methanobacterium,(Symbiobacterium,(Haroarcula,((Deinococcus,Thermus)73,((Nostos,(Bacillus,Geobacillus)96)17,(Methanobacterium,((Pseudomonas,(Pseudomonas,Pseudomonas)93)100,(Acinetobacter,((Vibrio,(Vibrio,(Vibrio,Vibrio)94)98)95,(Shewanella,(((Haemophilus,(Mannheimia,Pasteurella)67)92,((Salmonella,(Escherichia,Shigella)100)100,(Erwinia,(Yersinia,Photorhabdus)84)94)36)34,((Methylococcus,((Chromoba…
((Clostridium,(Clostridium,Clostridium)43)100,((((Bacillus,Geobacillus)52,Bacillus)43,(Listeria,Listeria)100)77,(Lactobacillus,Lactobacillus)100)100)
(Streptomyces,(((Rhodopseudomonas,Bradyrhizobium)52,Sinorhizobium)100,Francizella))
((((Bordetella,Bordetella)93,Bordetella)100,Sinorhizobium)100,(Pirellula,Pirellula))
(Synechosystis,((Pseudomonas,Mesorhizobium)88,(Bacteroides,Bacteroides)100)100)
(Aeropyrum,(Pyrobaculum,(Burcholderia,Burcholderia)100)100)
((Synechosystis,Gloeobacter)100,(Thermococcus,Pyrococcus))
((((Leptospira,Legionella)70,Coxiella)92,(((Mycobacterium,(Mycobacterium,Mycobacterium)100)100,(Streptomyces,Streptomyces)100)77,(Nitrosomonas,(Chromobacterium,Azoarcus)100)99)96)99,(Parachlamydia,(Chlamydophila,(Chlamydophila,Chlamydophila)96)100)100)
(Pyrobaculum,(((Sulforobus,Sulforobus)88,Picrophilus)100,Aeropyrum))
(Fusobacterium,((Treponema,Clostridium)94,(Escherichia,(Propionibacterium,Thermoanaerobacter)100)98)98)
((((Ralstonia,(Burcholderia,Burcholderia)100)67,(Xanthomonas,(Xanthomonas,Xanthomonas)88)100)86,(Desulfotalea,Nitrosomonas)88)100,(Streptomyces,Nocardia))
((((Clostridium,Clostridium)31,Clostridium)100,Symbiobacterium)60,((Parachlamydia,(Chlamydophila,(Chlamydophila,(Chlamydophila,Chlamydophila)97)53)100)92,(Deinococcus,Thermus)100)100)
(Staphylococcus,(((((Leifsonia,(Streptomyces,Streptomyces)100)91,(Nocardia,(Mycobacterium,(Mycobacterium,Mycobacterium)100)84)64)56,Corynebacterium)92,Bradyrhizobium)85,(Leptospira,Parachlamydia)100)100)
((Agrobacterium,Sinorhizobium)100,(Nostos,Gloeobacter))
(Haroarcula,(Streptomyces,(Symbiobacterium,(Burcholderia,Burcholderia)100)52)52)
(Clostridium,((Nostos,(Treponema,Deinococcus)48)82,(Pirellula,Pirellula)100)100)
(Lactobacillus,(Acinetobacter,(Xylella,(Chlorobium,(Pseudomonas,Ralstonia)67)64)67)67)
(Pyrobaculum,(Aeropyrum,(Thermococcus,(Archhaeoglobus,(Methanopyrus,(Methanobacterium,Methanobacterium)97)58)36)90)90)
((Archhaeoglobus,Picrophilus)100,(Bacillus,Silicibacter))
((Streptomyces,Salmonella)81,(Haroarcula,(Thermoplasma,Thermoplasma)100)100)
((((Xanthomonas,Xanthomonas)100,Idiomarina)100,Bradyrhizobium)100,(Helicobacter,Helicobacter))
(Nostos,(Shewanella,(Xanthomonas,Caulobacter)70)70)
(Pyrococcus,((Wolinella,Shewanella)50,(Bacteroides,(Bacteroides,Porphyromonas)100)88)88)
(Synechosystis,((Pirellula,Pirellula)100,(Agrobacterium,Geobacter)100)100)
(Desulfotalea,((Helicobacter,Wolinella)41,(Helicobacter,(Campylobacter,Shewanella)91)74)74)
((Bacillus,Bacillus)100,(Corynebacterium,Corynebacterium))
(((((Corynebacterium,Corynebacterium)100,(Mycobacterium,Mycobacterium)100)74,Nocardia)100,(Thermus,Deinococcus)100)100,(Pirellula,Pirellula))
(Symbiobacterium,((((Bacillus,Bacillus)84,((Listeria,Listeria)100,(Bacillus,Bacillus)100)83)55,Bacillus)100,(Pirellula,Pirellula)100)100)
(Halobacterium,(((Xanthomonas,Xanthomonas)100,Xanthomonas)100,Vibrio))
(((Vibrio,Legionella)96,(Zymomonas,Caulobacter)100)100,(Porphyromonas,(Bacteroides,Bacteroides)100)100)
(Nostos,(((Pseudomonas,Pseudomonas)56,Pseudomonas)100,(Shewanella,(Vibrio,Vibrio)98)76)76)
(Thermotoga,(Thermoanaerobacter,(Symbiobacterium,(Clostridium,((Bacillus,Bacillus)81,(Bacillus,Bacillus)100)100)55)38)38)
(Streptomyces,(Streptococcus,(Streptococcus,Streptococcus)46)46)
(Methanopyrus,(Clostridium,(((Parachlamydia,(Clostridium,Treponema)72)60,Fusobacterium)88,(((((Bordetella,Bordetella)100,(Ralstonia,(Burcholderia,Burcholderia)100)65)90,Azoarcus)36,Chromobacterium)100,(Pseudomonas,Acinetobacter)100)49)35)35)
(Clostridium,((Listeria,Listeria)100,(Borrelia,Borrelia)100)100)
(((Thermoplasma,Picrophilus)97,Thermococcus)28,(Aquifex,((Coxiella,((Streptomyces,Streptomyces)100,(Bradyrhizobium,(Bartonella,Bartonella)100)61)57)61,(Methanobacterium,(Pirellula,Pirellula)100)40)23)23)
(Clostridium,(Bifidobacterium,(Thermoanaerobacter,(Thermus,(Synechococcus,Methylococcus)63)43)34)34)
(Nostos,(((Corynebacterium,Corynebacterium)84,Corynebacterium)100,Thermus))
(((Bordetella,Bordetella)88,Bordetella)100,(Xanthomonas,(Xanthomonas,Xanthomonas)50)50)
(Pseudomonas,(Corynebacterium,(Corynebacterium,Corynebacterium)50)50)
(Thermotoga,(((Staphylococcus,Staphylococcus)100,(Bacillus,Bacillus)100)86,(Pirellula,Pirellula)100)100)
(Aquifex,(Symbiobacterium,((Deinococcus,Thermus)97,(((Chlorobium,(Rickettsia,(Rickettsia,Rickettsia)100)100)30,(((Silicibacter,(Zymomonas,Caulobacter)20)25,((Rhodopseudomonas,Bradyrhizobium)100,(((Bartonella,Bartonella)100,(Brucella,(Brucella,Brucella)80)100)76,(Mesorhizobium,(Agrobacterium,Sinorhizobium)99)66)92)41)32,Gluconobacter)54)51,(((Gloeobacter,((Nostos,Thermosynechococcus)51,((Synechoco…
(Ralstonia,(Pseudomonas,(((Escherichia,Erwinia)83,Idiomarina)25,(Shewanella,(Acinetobacter,(Vibrio,(Vibrio,Vibrio)74)67)36)28)39)39)
((Mesorhizobium,Caulobacter)94,(Bordetella,Escherichia))
(Streptomyces,(Oceanobacillus,(Bacillus,Bacillus)100)100)
(Haroarcula,(((Desulfotalea,Gloeobacter)48,Sinorhizobium)77,((Streptomyces,Streptomyces)100,(Mycobacterium,Mycobacterium)100)100)100)
(Streptomyces,((((Desulfotalea,(Idiomarina,(Vibrio,(Vibrio,(Vibrio,Vibrio)97)93)99)75)53,Sinorhizobium)55,Escherichia)100,Desulfovibrio))
(Mesorhizobium,(Streptomyces,(Mycobacterium,Mycobacterium)72)72)
(Thermoplasma,((Bacillus,Methanobacterium)85,Yersinia))
(((Bacillus,Bacillus)99,Bacillus)100,(Sinorhizobium,Agrobacterium))
(Methanobacterium,((((((Mycobacterium,Mycobacterium)100,Mycobacterium)100,Nocardia)100,(Streptomyces,Streptomyces)100)63,Propionibacterium)100,Geobacter))
(Gloeobacter,((Legionella,Chromobacterium)83,Mesorhizobium))
(Geobacter,(((Bacteroides,Bacteroides)100,Porphyromonas)100,Chlorobium))
(Sulforobus,(((Legionella,Nostos)39,Nocardia)76,Mesorhizobium))
((Thermoplasma,Thermoplasma)100,((Archhaeoglobus,(Pyrobaculum,Aeropyrum)56)66,(Aquifex,(((Wolinella,(Helicobacter,Campylobacter)69)61,Helicobacter)100,(((Leptospira,((Bacillus,(Streptomyces,Streptomyces)100)100,((Desulfovibrio,Geobacter)60,(Deinococcus,Thermus)76)75)69)43,(((Chlamydophila,Chlamydophila)94,(Chlamydophila,Chlamydophila)45)100,(Pirellula,Pirellula)100)38)43,(Sulforobus,Picrophilus)1…
(Gloeobacter,((Streptomyces,Burcholderia)86,Leifsonia))
((((Rhodopseudomonas,Gluconobacter)30,((Francizella,(Methylococcus,Streptomyces)99)68,Aeropyrum)68)70,(Xylella,(Sinorhizobium,Mesorhizobium)93)94)100,(Thermoplasma,Thermoplasma))
(Wolinella,(Bordetella,(Bordetella,Bordetella)54)54)
(Leptospira,(Rhodopseudomonas,(Vibrio,Vibrio)71)71)
(Thermus,(((Erwinia,Salmonella)84,Pseudomonas)100,Acinetobacter))
(Leptospira,(((((((Azoarcus,Chromobacterium)67,Mesorhizobium)27,(Xanthomonas,(Pseudomonas,(Burcholderia,Burcholderia)100)16)9)7,(((Bordetella,Bordetella)66,Bordetella)100,(Rhodopseudomonas,Bradyrhizobium)100)56)27,Agrobacterium)46,Caulobacter)100,(Coxiella,((Streptomyces,Streptomyces)100,((Sinorhizobium,(Pseudomonas,(Salmonella,(Shigella,Escherichia)98)100)100)100,(Pirellula,Pirellula)100)65)100)…
(Gloeobacter,((Chlorobium,Streptomyces)55,(((Desulfovibrio,Wolinella)54,Synechosystis)55,((Synechococcus,Azoarcus)54,(Pirellula,Pirellula)100)39)90)90)
(Chromobacterium,((Photorhabdus,(Vibrio,Pseudomonas)100)83,((Salmonella,(Escherichia,Shigella)100)100,(Yersinia,Yersinia)100)56)56)
(Picrophilus,((Bacillus,Bacillus)100,(Propionibacterium,Bifidobacterium)100)100)
((((Pasteurella,(Mannheimia,Haemophilus)55)100,Neisseria)99,(Bordetella,(Bordetella,Bordetella)90)100)97,(Acinetobacter,(Xanthomonas,(Xanthomonas,Xanthomonas)83)93)93)
(Thermus,(((Pyrococcus,Pyrococcus)45,Pyrococcus)100,Aeropyrum))
(Fusobacterium,((Pseudomonas,Oceanobacillus)93,(Staphylococcus,(Streptococcus,Streptococcus)99)99)99)
(Bacteroides,((Yersinia,Yersinia)100,Vibrio))
((Oceanobacillus,Bacillus)91,((Vibrio,(Vibrio,Vibrio)97)99,((Bordetella,(Bordetella,Bordetella)69)100,(Wolinella,(Nocardia,(Streptomyces,Streptomyces)99)99)47)44)44)
(Parachlamydia,((Vibrio,Legionella)92,Azoarcus))
(Fusobacterium,((Bacteroides,Bacteroides)100,Porphyromonas))
(Pyrobaculum,((Sulforobus,Sulforobus)100,Aeropyrum))
(((Picrophilus,(Thermoplasma,Thermoplasma)100)100,(Sulforobus,Sulforobus)100)98,(((((Pyrococcus,Pyrococcus)93,Thermococcus)56,Pyrococcus)96,Thermoanaerobacter)92,((Aeropyrum,Pyrobaculum)99,((Thermotoga,Chlorobium)60,(Bacteroides,Bacteroides)100)100)100)100)
(Thermosynechococcus,(Deinococcus,((((Pseudomonas,(Pseudomonas,Pseudomonas)78)99,((Idiomarina,(Shewanella,(Vibrio,(Vibrio,Vibrio)93)88)73)99,(Xanthomonas,(Xanthomonas,Xanthomonas)72)100)68)45,((Bordetella,(Bordetella,Bordetella)81)100,(Ralstonia,(Burcholderia,Burcholderia)100)95)70)74,(Streptomyces,Streptomyces)100)33)33)
(Caulobacter,(((Xanthomonas,Xanthomonas)99,Xanthomonas)100,Ralstonia))
((Sinorhizobium,Mesorhizobium)46,(Methanosarcina,Methanosarcina))
(Symbiobacterium,((((((Streptococcus,Streptococcus)95,Streptococcus)89,Streptococcus)98,Lactococcus)95,Lactobacillus)96,(Bacteroides,Clostridium)96)96)
(((Coxiella,(Xylella,(Xanthomonas,(Xanthomonas,Xanthomonas)99)98)100)19,Wigglesworthia)44,(Nitrosomonas,((Chromobacterium,Ralstonia)83,(Bordetella,(Bordetella,Bordetella)52)100)92)92)
(Aquifex,((Bdellovibrio,Oceanobacillus)95,(Vibrio,(Pirellula,Pirellula)100)57)57)
(Chromobacterium,((((Erwinia,Photorhabdus)43,Salmonella)89,Methylococcus)91,Mannheimia))
((Shewanella,Pseudomonas)100,(Streptomyces,(Mycobacterium,Mycobacterium)100)100)
(Nostos,((((((Chlamydophila,((Chlamydophila,Chlamydophila)58,Chlamydophila)96)100,(Rickettsia,(Rickettsia,Rickettsia)76)100)35,(Wolinella,Parachlamydia)50)77,Legionella)100,Geobacter)100,Methylococcus))
(((Bordetella,Bordetella)81,Bordetella)100,(Pseudomonas,(Pseudomonas,(Xanthomonas,(Xanthomonas,Xanthomonas)96)100)29)29)
(Thermoanaerobacter,(((((Pseudomonas,Pseudomonas)58,Pseudomonas)97,Shewanella)49,Idiomarina)99,Leptospira))
(Bradyrhizobium,((Bordetella,Bordetella)25,Xanthomonas))
(Aquifex,((((Methanobacterium,Methanobacterium)100,(((Aeropyrum,Methanopyrus)81,Haroarcula)60,Methanobacterium)58)53,(Archhaeoglobus,(Methanosarcina,Methanosarcina)100)64)100,(Thermococcus,(Pyrococcus,(Pyrococcus,Pyrococcus)61)97)98)98)
(Bifidobacterium,(Rhodopseudomonas,(Gluconobacter,Bradyrhizobium)38)38)
(Lactococcus,(Campylobacter,(Escherichia,Shigella)100)100)
(Deinococcus,(Chromobacterium,((Streptomyces,(Caulobacter,(Bradyrhizobium,Rhodopseudomonas)98)100)68,(Brucella,(Brucella,Brucella)100)100)85)85)
((Symbiobacterium,Clostridium)94,(Bacillus,(Gluconobacter,(Staphylococcus,Staphylococcus)100)96)96)
((((((Salmonella,(Erwinia,(Yersinia,Yersinia)100)85)85,Photorhabdus)86,(Vibrio,(Vibrio,(Vibrio,Vibrio)99)63)100)100,Bradyrhizobium)38,(Pseudomonas,(Xylella,(Xanthomonas,(Xanthomonas,Xanthomonas)62)100)100)100)73,((Streptomyces,Streptomyces)100,(Nocardia,(Mycobacterium,Mycobacterium)100)100)100)
(Chromobacterium,((Vibrio,(Vibrio,(Vibrio,Vibrio)46)72)100,((((Salmonella,(Escherichia,Shigella)100)69,Erwinia)44,(Photorhabdus,(Yersinia,Yersinia)100)86)93,(Pasteurella,(Mannheimia,Haemophilus)51)100)74)74)
(Streptomyces,((Xanthomonas,(Xanthomonas,Xanthomonas)99)100,Azoarcus))
((((Pseudomonas,(Mesorhizobium,(Agrobacterium,Bradyrhizobium)73)87)50,(Acinetobacter,Ralstonia)96)61,(Mycobacterium,Mycobacterium)100)100,(Pirellula,Pirellula))
(Thermus,(Geobacillus,((Bacillus,Bacillus)100,(Bacillus,Bacillus)100)54)54)
(Archhaeoglobus,(Geobacter,(Desulfotalea,Shewanella)94)94)
(Thermus,((Yersinia,Chromobacterium)95,Xylella))
(Bacillus,((Symbiobacterium,Thermoanaerobacter)51,(Clostridium,Clostridium)95)95)
((Salmonella,Mannheimia)100,(Bradyrhizobium,Rhodopseudomonas))
((Bradyrhizobium,Sinorhizobium)100,(Pirellula,Pirellula))
(Pyrobaculum,(Staphylococcus,(Mycoplasma,Ureaplasma)90)90)
(Deinococcus,((Bacillus,((Geobacillus,Bacillus)44,Oceanobacillus)28)47,(Bacillus,Bacillus)100)100)
((Bacteroides,Bacteroides)100,(Streptomyces,(Shigella,Escherichia)100)100)
(Gloeobacter,((Streptococcus,Streptococcus)100,(Listeria,Listeria)100)100)
(((Silicibacter,(Legionella,Azoarcus)54)27,(Pseudomonas,Chromobacterium)45)95,(Caulobacter,(Bradyrhizobium,Sinorhizobium)56)56)
(Helicobacter,(Pseudomonas,(Shewanella,(Vibrio,Vibrio)100)53)53)
(Aquifex,(((((((((((((((((((Escherichia,Salmonella)79,Shigella)89,(Pasteurella,(Haemophilus,Mannheimia)82)77)41,Erwinia)30,(Yersinia,Yersinia)88)39,(((Blochmannia,Wigglesworthia)40,Buchnera)17,Buchnera)37)12,((Vibrio,(Vibrio,(Vibrio,Vibrio)91)70)56,(Shewanella,Idiomarina)32)76)7,Photorhabdus)29,Acinetobacter)21,(Pseudomonas,(Pseudomonas,Pseudomonas)51)88)9,Methylococcus)18,(Legionella,(Francizell…
(Mycoplasma,((Wolinella,Helicobacter)57,(Helicobacter,Campylobacter)47)47)
(Thermoanaerobacter,(Desulfovibrio,(((Vibrio,(Vibrio,Vibrio)61)86,Vibrio)96,(Erwinia,((Salmonella,(Escherichia,Shigella)100)96,(Yersinia,Yersinia)100)87)90)84)84)
(Bacillus,(((Xanthomonas,Xanthomonas)59,Xanthomonas)100,Silicibacter))
(Aquifex,(((Leptospira,Bdellovibrio)92,(Desulfovibrio,Geobacter)100)82,(Pirellula,Pirellula)100)100)
(Methanobacterium,(Methylococcus,(Pirellula,Pirellula)100)100)
((Bacillus,Bacillus)100,(Photorhabdus,(Mycobacterium,Mycobacterium)100)100)
((((Bacillus,(Bacillus,Bacillus)100)50,Bacillus)100,Lactobacillus)100,(Halobacterium,Haroarcula))
(Streptococcus,(((((Escherichia,Shigella)90,Salmonella)100,Pasteurella)82,Mesorhizobium)80,Propionibacterium))
(Dehalococcoides,(((Mycoplasma,(Mycoplasma,Mycoplasma)100)86,Ureaplasma)99,(Mycoplasma,Mycoplasma)100)100)
(Clostridium,((((Archhaeoglobus,((Pyrococcus,(Pyrococcus,Pyrococcus)69)100,(Halobacterium,Methanobacterium)39)60)100,(Picrophilus,(Sulforobus,Sulforobus)68)94)100,Pyrobaculum)75,(Methanopyrus,(Methanosarcina,Methanosarcina)100)49)49)
(Nostos,((Agrobacterium,Sinorhizobium)39,Azoarcus))
(Thermotoga,(Mesorhizobium,(Lactobacillus,Lactobacillus)100)100)
(Halobacterium,(Bdellovibrio,(((((Fusobacterium,Clostridium)78,Legionella)22,((((Corynebacterium,Nocardia)95,(Azoarcus,Pseudomonas)64)65,(Vibrio,(Vibrio,(Vibrio,Vibrio)98)100)96)50,Photorhabdus)69)22,Geobacillus)39,(Staphylococcus,Staphylococcus)100)69)69)
((Staphylococcus,Staphylococcus)100,(Streptomyces,(Shigella,Escherichia)100)100)
(Thermus,(Sinorhizobium,(Shewanella,Campylobacter)100)100)
(((Burcholderia,Burcholderia)100,Ralstonia)100,(Pseudomonas,Pseudomonas))
(Staphylococcus,((Acinetobacter,Pseudomonas)100,(Shigella,Escherichia)100)100)
((Caulobacter,Mesorhizobium)49,(Acinetobacter,(Bordetella,Bordetella)100)100)
(Gloeobacter,((Synechosystis,(Dehalococcoides,Thermosynechococcus)30)56,Nostos))
(((Mycobacterium,Mycobacterium)100,Mycobacterium)100,(Legionella,(Nocardia,(Pseudomonas,(Pseudomonas,Bradyrhizobium)100)56)100)100)
(Leptospira,(Listeria,(Bacillus,Bacillus)99)99)
(Symbiobacterium,(Bacillus,(Geobacillus,(Bacillus,Bacillus)99)52)52)
((Methanosarcina,Methanosarcina)100,((Desulfotalea,Geobacter)70,((Chlorobium,Desulfovibrio)49,(Methanobacterium,(Leptospira,(Pirellula,Pirellula)100)100)99)46)46)
(Methanobacterium,(((Acinetobacter,(Pseudomonas,Pseudomonas)87)55,Ureaplasma)97,Wolinella))
(Clostridium,((Bacillus,Bacillus)100,(Silicibacter,((Lactococcus,Bacillus)97,(Lactobacillus,(Listeria,Listeria)100)100)100)100)100)
((Methanobacterium,((((Thermococcus,(Pyrococcus,(Pyrococcus,Pyrococcus)86)100)100,Archhaeoglobus)55,Methanobacterium)39,(Picrophilus,(Thermoplasma,Thermoplasma)100)100)70)25,(((((((Clostridium,((((Fusobacterium,Treponema)100,(Bifidobacterium,(Haemophilus,Streptococcus)100)94)98,(Tropheryma,((Streptomyces,Streptomyces)100,((Propionibacterium,(Corynebacterium,Corynebacterium)98)98,(Leifsonia,(Coryn…
(Methanobacterium,((Xylella,(Xanthomonas,(Xanthomonas,Xanthomonas)45)100)87,(Parachlamydia,((((Propionibacterium,((Streptomyces,Streptomyces)100,(Nocardia,((Corynebacterium,(Corynebacterium,Corynebacterium)89)100,(Mycobacterium,(Mycobacterium,Mycobacterium)100)71)56)100)19)28,Leifsonia)98,Acinetobacter)48,(Clostridium,(Bacillus,Bacillus)100)64)74)54)54)
(((Pseudomonas,Pseudomonas)51,Pseudomonas)93,(Azoarcus,(Bordetella,Bordetella)100)100)
(Agrobacterium,((Staphylococcus,Staphylococcus)98,((((Bacillus,Bacillus)100,(Oceanobacillus,(Bacillus,Bacillus)53)50)48,(Bacillus,Geobacillus)59)98,(Listeria,Listeria)100)67)67)
(Leptospira,(Porphyromonas,(Bacteroides,Bacteroides)100)100)
((((Shewanella,(Vibrio,Vibrio)100)94,(Propionibacterium,Corynebacterium)40)20,(Bdellovibrio,Bifidobacterium)34)100,(Streptomyces,Streptomyces))
(Enterococcus,(Streptomyces,(Streptomyces,Nocardia)66)66)
(Gloeobacter,(Bradyrhizobium,(Bdellovibrio,(Streptomyces,Streptomyces)98)92)92)
(Methanosarcina,((Deinococcus,Haroarcula)52,Bdellovibrio))
(((Neisseria,(Ralstonia,Azoarcus)53)14,(Nitrosomonas,Chromobacterium)43)52,(Methylococcus,((Legionella,Acinetobacter)47,((Pseudomonas,Pseudomonas)100,((Xylella,((Xanthomonas,Xanthomonas)83,Xanthomonas)100)100,(Shewanella,(Vibrio,(Vibrio,(Vibrio,Vibrio)89)59)100)64)33)23)5)5)
(Bacillus,(Bradyrhizobium,(Gloeobacter,Nostos)79)79)
(Aquifex,(Azoarcus,(Thermosynechococcus,Thermus)98)98)
((Methanosarcina,Methanosarcina)100,((Oceanobacillus,Mycobacterium)75,(Nocardia,Streptomyces)100)100)
(Aquifex,(Silicibacter,(Rhodopseudomonas,Bradyrhizobium)99)99)
(Gloeobacter,(Streptomyces,(Mesorhizobium,Geobacter)31)31)
(Chromobacterium,((((Shigella,Escherichia)100,Salmonella)98,Erwinia)97,Pseudomonas))
((((Bradyrhizobium,Rhodopseudomonas)100,Sinorhizobium)99,Idiomarina)100,(Streptomyces,Streptomyces))
(Haroarcula,(Bordetella,(Bordetella,Bordetella)56)56)
(Desulfovibrio,((Francizella,Coxiella)63,(Xylella,(Ralstonia,Azoarcus)87)68)68)
(Aquifex,(((Bacteroides,Bacteroides)98,Porphyromonas)96,Chlorobium))
(Thermotoga,((Symbiobacterium,Thermoanaerobacter)68,(Clostridium,Clostridium)97)97)
(Caulobacter,(Shewanella,(Xanthomonas,Xanthomonas)100)100)
((((Xanthomonas,Xanthomonas)60,Xanthomonas)100,Acinetobacter)100,(Burcholderia,Burcholderia))
(Methanosarcina,((Synechosystis,Nostos)68,Gloeobacter))
(Nostos,(Pseudomonas,(Mycobacterium,Mycobacterium)100)100)
(Thermotoga,(Synechosystis,(Nostos,Thermosynechococcus)94)94)
(Rhodopseudomonas,((Vibrio,Vibrio)98,Vibrio))
(Methanosarcina,((((Pseudomonas,Photorhabdus)95,Bradyrhizobium)84,Propionibacterium)100,Enterococcus))
(Fusobacterium,(((Bacillus,Bacillus)100,Clostridium)40,(Listeria,Listeria)100)100)
(Archhaeoglobus,(Streptomyces,(((((Silicibacter,((Synechosystis,(Porphyromonas,(Bacteroides,Bacteroides)100)100)47,(Deinococcus,Idiomarina)66)95)22,Geobacter)12,Desulfovibrio)29,((Streptococcus,Bacillus)93,(Campylobacter,(Helicobacter,(Helicobacter,Wolinella)66)82)88)75)91,((Pasteurella,((Bordetella,(Bordetella,Bordetella)84)100,((Pseudomonas,((Brucella,(Brucella,Brucella)74)100,(Sinorhizobium,Ag…
(Wolinella,(((Pasteurella,Haemophilus)81,Mannheimia)100,Agrobacterium))
(((((Pseudomonas,(Pseudomonas,Pseudomonas)43)100,(Coxiella,Legionella)86)30,(((Haemophilus,(Pasteurella,Mannheimia)58)100,(Shewanella,(Vibrio,(Vibrio,(Vibrio,Vibrio)85)96)99)72)45,Idiomarina)53)27,Acinetobacter)85,(Neisseria,(Chromobacterium,(Nitrosomonas,(Azoarcus,((Bordetella,(Bordetella,Bordetella)67)100,(Ralstonia,(Burcholderia,Burcholderia)100)99)42)47)96)45)45)
((Pseudomonas,Pseudomonas)100,(Nitrosomonas,(Burcholderia,Burcholderia)100)100)
(Thermococcus,(Desulfovibrio,(Azoarcus,(Desulfotalea,(Bifidobacterium,Fusobacterium)67)64)64)64)
(((Salmonella,(Shigella,Escherichia)100)100,(Photorhabdus,(Erwinia,(Yersinia,Yersinia)100)90)48)41,(Ralstonia,(Nitrosomonas,(((Bordetella,Bordetella)64,Bordetella)100,(Burcholderia,Burcholderia)100)76)68)68)
(Haroarcula,(((Pirellula,Pirellula)100,(Mycobacterium,Mycobacterium)100)53,((Synechosystis,(Legionella,Methylococcus)81)100,(Idiomarina,(Pseudomonas,(Xanthomonas,Xanthomonas)100)88)100)37)37)
(Pyrobaculum,((Sulforobus,Sulforobus)100,(Aeropyrum,(((((Methanobacterium,Methanobacterium)81,Methanobacterium)23,(Methanopyrus,(Archhaeoglobus,(Methanosarcina,Methanosarcina)100)62)48)66,(Thermococcus,(Pyrococcus,(Pyrococcus,Pyrococcus)32)89)98)70,(Thermoplasma,Thermoplasma)100)69)72)72)
(Thermotoga,((Methanopyrus,(Halobacterium,Haroarcula)91)49,((Methylococcus,Archhaeoglobus)42,(Methanobacterium,(Methanosarcina,Methanosarcina)100)26)40)40)
(((Mannheimia,(Neisseria,Bordetella)45)58,Chromobacterium)63,(Erwinia,Photorhabdus))
(Desulfotalea,((((Salmonella,(Escherichia,Shigella)100)85,(Erwinia,(Yersinia,Yersinia)100)80)97,(Vibrio,Vibrio)69)44,(Photorhabdus,((Pseudomonas,(Pseudomonas,Pseudomonas)95)99,(Chromobacterium,(Bordetella,(Bordetella,Bordetella)100)100)99)62)84)84)
(Bdellovibrio,(Pseudomonas,(Pseudomonas,Pseudomonas)81)81)
((Lactococcus,Enterococcus)82,(Erwinia,(Bacteroides,Bacteroides)99)99)
(Listeria,(((Deinococcus,Xanthomonas)95,Agrobacterium)100,Azoarcus))
(Streptomyces,((Caulobacter,(Ralstonia,((Bordetella,Bordetella)76,Bordetella)100)96)64,(Pseudomonas,(Xanthomonas,Xanthomonas)100)51)51)
(Methanobacterium,((((Corynebacterium,Corynebacterium)100,Corynebacterium)100,(Mycobacterium,(Mycobacterium,Mycobacterium)100)100)100,(Propionibacterium,Streptomyces)100)100)
(Clostridium,((Streptococcus,Geobacillus)97,(Bacillus,(Bacillus,Bacillus)100)44)44)
(((Streptomyces,Nocardia)90,Chromobacterium)100,(Bacillus,Enterococcus))
(Clostridium,((Enterococcus,Lactococcus)25,(Propionibacterium,Streptococcus)45)45)
((((((Pseudomonas,Pseudomonas)67,Pseudomonas)100,(Streptomyces,Streptomyces)100)40,(Idiomarina,(Shewanella,Acinetobacter)48)64)44,Ralstonia)100,(Mycobacterium,(Mycobacterium,Mycobacterium)100)100)
(Pyrobaculum,((Aeropyrum,Sulforobus)87,((Methanobacterium,(Halobacterium,(Methanosarcina,Methanosarcina)99)79)56,(Picrophilus,(Thermoplasma,Thermoplasma)97)100)93)93)
((Streptomyces,Shewanella)100,(Pirellula,Pirellula))
(Sulforobus,((Treponema,Treponema)94,(Borrelia,Borrelia)100)100)
(Gloeobacter,((Haroarcula,Aeropyrum)63,Halobacterium))
(Clostridium,(Ralstonia,(Bacillus,(Bacillus,Bacillus)100)98)98)
(((Thermosynechococcus,Synechosystis)65,Nostos)100,(Burcholderia,Burcholderia))
(((Bacillus,Bacillus)100,Geobacillus)94,(Synechosystis,(Sinorhizobium,Mesorhizobium)100)100)
(Thermus,(Caulobacter,(Acinetobacter,(Burcholderia,Burcholderia)100)97)97)
(Gluconobacter,((Xanthomonas,Xanthomonas)99,Xanthomonas))
(Rickettsia,(Photorhabdus,(Pseudomonas,Pseudomonas)82)82)
((Burcholderia,Burcholderia)100,(Escherichia,Shigella))
(Streptomyces,((Bradyrhizobium,(Sinorhizobium,(Pseudomonas,(Yersinia,Yersinia)100)100)83)77,(Bordetella,Bordetella)100)100)
(Chlorobium,(Archhaeoglobus,(Methanosarcina,Methanosarcina)100)100)
(Desulfotalea,(Francizella,(Idiomarina,(((Shewanella,Vibrio)84,(Vibrio,(Vibrio,Vibrio)53)100)34,(Pseudomonas,Pseudomonas)99)19)54)54)
(Thermotoga,(((((Xanthomonas,Xanthomonas)100,Xanthomonas)100,Caulobacter)100,Bacteroides)100,(Streptomyces,Bacillus)84)84)
(Bdellovibrio,((Neisseria,Gluconobacter)89,Chromobacterium))
(Pyrococcus,(Lactobacillus,((((Streptococcus,Streptococcus)70,Streptococcus)93,Lactococcus)89,(Staphylococcus,Staphylococcus)100)52)52)
(Geobacter,((((Xanthomonas,Xanthomonas)66,Xanthomonas)100,Xylella)100,(Ralstonia,(Burcholderia,Burcholderia)100)100)100)
(Thermoanaerobacter,((((Oceanobacillus,Bacillus)88,(Bacillus,Bacillus)100)83,(Listeria,Listeria)100)77,(Nocardia,(Deinococcus,((Streptomyces,Streptomyces)99,(Xanthomonas,Xanthomonas)100)72)80)71)71)
(Fusobacterium,(Sinorhizobium,((Enterococcus,(Listeria,Listeria)100)100,(((Salmonella,Clostridium)91,Bacillus)68,(Escherichia,Shigella)100)100)71)71)
(Mesorhizobium,((Bordetella,Bordetella)100,Ralstonia))
(((Xanthomonas,Xanthomonas)85,Xanthomonas)100,(Caulobacter,Gluconobacter))
(Desulfovibrio,(((Bordetella,Bordetella)100,Pseudomonas)99,(Chromobacterium,Shewanella)100)100)
(Fusobacterium,((Porphyromonas,Symbiobacterium)100,Thermoanaerobacter))
(Fusobacterium,(Clostridium,(Listeria,Listeria)100)100)
(Parachlamydia,((((Synechosystis,Nostos)43,Thermosynechococcus)89,Gloeobacter)53,Synechococcus))
((((((Salmonella,(Shigella,Escherichia)100)99,Erwinia)45,(Yersinia,Yersinia)100)76,Photorhabdus)100,Methylococcus)100,((Azoarcus,Nitrosomonas)86,((Ralstonia,(Burcholderia,Burcholderia)100)100,(Bordetella,(Bordetella,Bordetella)59)100)53)53)
(Chromobacterium,(Streptomyces,(Tropheryma,Corynebacterium)36)36)
(Azoarcus,(((Xylella,Xanthomonas)65,Xanthomonas)53,(Salmonella,(Erwinia,Photorhabdus)64)100)100)
(Bacteroides,(Chromobacterium,((Xylella,(Xanthomonas,Xanthomonas)100)100,(Burcholderia,Burcholderia)100)100)100)
(Symbiobacterium,((Bacillus,Bacillus)75,(Oceanobacillus,(Bacillus,Bacillus)100)93)93)
((Pseudomonas,Streptomyces)86,(Pirellula,Pirellula))
(Clostridium,(Bacillus,(Bradyrhizobium,Rhodopseudomonas)48)48)
(((Prochlorococcus,Synechococcus)99,Thermosynechococcus)100,(Caulobacter,Bdellovibrio))
(Thermococcus,(Legionella,(((Bradyrhizobium,(Sinorhizobium,(Brucella,Brucella)100)69)92,Acinetobacter)59,((Bdellovibrio,Mesorhizobium)75,(Zymomonas,((Nocardia,(Streptomyces,Streptomyces)73)100,(Nostos,(Pseudomonas,(Bordetella,(Bordetella,Bordetella)90)100)88)100)58)54)93)81)81)
(Leptospira,(((Parachlamydia,Azoarcus)67,Methylococcus)67,Bdellovibrio))
((((Helicobacter,Helicobacter)87,Wolinella)91,(Bradyrhizobium,Campylobacter)80)100,(Pirellula,Pirellula))
(Halobacterium,((Erwinia,(Pirellula,Pirellula)100)57,((Synechococcus,Prochlorococcus)91,(Corynebacterium,Streptomyces)100)98)98)
(Methanopyrus,(Xanthomonas,(Pirellula,Pirellula)100)100)
(Clostridium,((Streptococcus,Treponema)56,(Bacillus,Bacillus)100)100)
(Thermus,(((Mycobacterium,Mycobacterium)100,Mycobacterium)100,Deinococcus))
(Pyrobaculum,((Sulforobus,Picrophilus)98,(Thermoplasma,Thermoplasma)100)100)
(Wigglesworthia,((Ureaplasma,Mycoplasma)58,(Mycoplasma,Mycoplasma)90)90)
(Synechococcus,(Brucella,(Mesorhizobium,(Burcholderia,Burcholderia)100)89)89)
((Pyrobaculum,Deinococcus)100,(Pirellula,Pirellula))
((Mesorhizobium,(Agrobacterium,Sinorhizobium)100)99,((Bordetella,(Bordetella,Bordetella)98)100,(Silicibacter,((Vibrio,(Vibrio,(Vibrio,Vibrio)99)95)100,(Pseudomonas,(Pseudomonas,Pseudomonas)63)100)76)93)93)
(Chlorobium,((Geobacter,Methylococcus)100,(Mycobacterium,Mycobacterium)100)100)
(Sulforobus,((((Pseudomonas,(Desulfovibrio,Legionella)68)53,Chromobacterium)100,Pseudomonas)89,Mesorhizobium))
((Salmonella,Vibrio)100,(Azoarcus,(Bordetella,Bordetella)100)100)
(Symbiobacterium,((Streptomyces,(Photorhabdus,Erwinia)100)100,(Pirellula,Pirellula)100)100)
(Streptococcus,((Wolinella,Bacillus)37,Vibrio))
(((((Xanthomonas,Xanthomonas)68,Xanthomonas)100,Ralstonia)76,Pseudomonas)100,(Gloeobacter,Nostos))
(((Legionella,Clostridium)62,Chromobacterium)100,(Methanosarcina,Methanosarcina))
(Ralstonia,(Nocardia,(Corynebacterium,Corynebacterium)100)100)
(Thermus,(Helicobacter,((Helicobacter,Wolinella)66,(Pseudomonas,Mannheimia)97)66)66)
(Aquifex,(Dehalococcoides,(((Clostridium,Clostridium)38,Clostridium)86,(Thermoanaerobacter,(Desulfotalea,(((Geobacter,Thermotoga)38,(Pirellula,Pirellula)100)3,((((((Desulfovibrio,Parachlamydia)27,Chlorobium)3,(((Enterococcus,((Porphyromonas,(Chromobacterium,(Bacteroides,Bacteroides)100)42)98,Bifidobacterium)11)1,((Lactococcus,(((Streptococcus,(Streptococcus,Streptococcus)29)25,Streptococcus)29,St…
((Listeria,Listeria)100,((Mesorhizobium,Sinorhizobium)56,(Mycobacterium,Mycobacterium)100)100)
(Bacillus,((Vibrio,Vibrio)50,Vibrio))
(Shigella,((Chromobacterium,Salmonella)86,(Burcholderia,Burcholderia)100)100)
(Chromobacterium,((((Vibrio,Vibrio)42,Vibrio)43,Vibrio)100,Shewanella))
(Bacillus,(Rhodopseudomonas,(Silicibacter,(Agrobacterium,(Brucella,Brucella)100)53)90)90)
(Aeropyrum,(Bacillus,(Oceanobacillus,(Streptomyces,Streptomyces)100)80)80)
(Silicibacter,((((Erwinia,(Salmonella,(Escherichia,Shigella)100)100)57,(Yersinia,Yersinia)100)99,Mesorhizobium)42,Chromobacterium))
(Pseudomonas,(((Bordetella,(Bordetella,Bordetella)96)100,Nitrosomonas)44,(Burcholderia,Burcholderia)100)100)
(Dehalococcoides,(((((Aeropyrum,(Halobacterium,Haroarcula)97)53,(Methanobacterium,Methanopyrus)100)65,(Methanobacterium,Methanobacterium)99)99,Archhaeoglobus)57,(Methanosarcina,Methanosarcina)100)100)
((Nostos,((Synechosystis,Bradyrhizobium)79,(Pseudomonas,((Bordetella,Bordetella)35,Bordetella)100)100)78)100,(Bacillus,Bacillus))
((Burcholderia,Rhodopseudomonas)100,(Pirellula,Pirellula))
(Fusobacterium,(Clostridium,(Bacteroides,Bacteroides)100)100)
(Bacillus,((Pseudomonas,Mesorhizobium)70,Bradyrhizobium))
(((Bacillus,Bacillus)99,Staphylococcus)100,(Chromobacterium,(Streptomyces,Streptomyces)98)98)
(Chlorobium,(((Azoarcus,((Ralstonia,(Burcholderia,Burcholderia)100)99,(Bradyrhizobium,(Pseudomonas,Vibrio)48)24)30)50,(Mesorhizobium,Sinorhizobium)100)100,Legionella))
(Streptomyces,((Rhodopseudomonas,Bordetella)81,(Bradyrhizobium,(Burcholderia,Burcholderia)100)67)67)
(Chromobacterium,(Methylococcus,((((((Idiomarina,Shewanella)43,(Vibrio,(Vibrio,(Vibrio,Vibrio)99)100)100)38,((Haemophilus,(Mannheimia,Pasteurella)47)100,(Erwinia,(((Salmonella,(Escherichia,Shigella)98)100,(Yersinia,Yersinia)100)41,Photorhabdus)51)99)100)92,(Pseudomonas,(Pseudomonas,Pseudomonas)62)100)23,(Coxiella,Legionella)93)34,(Xylella,(Xanthomonas,(Xanthomonas,Xanthomonas)62)100)100)34)34)
(((Bacteroides,Bacteroides)98,Porphyromonas)100,(Pirellula,Pirellula))
((Bacillus,(Staphylococcus,(Bacillus,Bacillus)100)56)82,(Francizella,(Dehalococcoides,(Deinococcus,(Thermus,((Gluconobacter,Mesorhizobium)98,(Streptomyces,Streptomyces)100)38)15)59)63)63)
(((Xanthomonas,Xanthomonas)95,Xanthomonas)100,(Streptomyces,Streptomyces))
(Caulobacter,(Nitrosomonas,(Xanthomonas,Xanthomonas)100)100)
(Gloeobacter,((((Tropheryma,Leifsonia)85,((((Mycobacterium,(Mycobacterium,Mycobacterium)100)100,(Nocardia,(Corynebacterium,(Corynebacterium,Corynebacterium)100)100)39)97,(Streptomyces,Streptomyces)100)32,Propionibacterium)58)100,Thermosynechococcus)65,Deinococcus))
(Bifidobacterium,((Listeria,Listeria)100,Lactobacillus))
(((Oceanobacillus,(Bacillus,Bacillus)99)28,Bacillus)100,(Corynebacterium,Silicibacter))
(Pyrococcus,(Chlamydophila,(Chlamydophila,Chlamydophila)85)85)
(Rhodopseudomonas,(Vibrio,(Vibrio,(Vibrio,Vibrio)37)52)52)
(Aquifex,(Shewanella,(Vibrio,Vibrio)95)95)
((Porphyromonas,(Bacteroides,Bacteroides)100)100,((Shewanella,(Pirellula,Pirellula)100)55,(Gluconobacter,Zymomonas)100)100)
(Thermoanaerobacter,(Bacillus,((Staphylococcus,Staphylococcus)97,(Bacillus,(Geobacillus,(Bacillus,(Bacillus,Bacillus)100)52)53)12)27)27)
((((Bacillus,(Listeria,Listeria)100)64,Oceanobacillus)70,Enterococcus)100,(Streptomyces,Streptomyces))
(Fusobacterium,((((Vibrio,Vibrio)71,(Haemophilus,Pasteurella)98)81,Helicobacter)89,Gloeobacter))
(Bdellovibrio,((Nitrosomonas,Azoarcus)36,((Bordetella,(Bordetella,Bordetella)96)100,(Ralstonia,(Burcholderia,Burcholderia)100)100)80)80)
(((Rhodopseudomonas,Bradyrhizobium)100,Gluconobacter)74,((Xanthomonas,(Xanthomonas,Xanthomonas)85)100,((Sinorhizobium,Silicibacter)100,(Methylococcus,(Pseudomonas,(Acinetobacter,(Pseudomonas,Pseudomonas)100)43)84)100)69)69)
(Wolinella,((Bradyrhizobium,Pseudomonas)92,Azoarcus))
(Deinococcus,((Streptomyces,Streptomyces)100,Propionibacterium))
(Pyrococcus,((Escherichia,Methanosarcina)83,(((Sinorhizobium,Agrobacterium)69,(Mesorhizobium,Rhodopseudomonas)33)100,(Pirellula,Pirellula)100)91)91)
((((Agrobacterium,Mesorhizobium)100,((Sinorhizobium,Pseudomonas)36,Deinococcus)100)100,(Coxiella,Bdellovibrio)79)98,(Nocardia,(Streptomyces,Streptomyces)100)100)
(Fusobacterium,(Thermoanaerobacter,(Idiomarina,(Streptococcus,(Streptococcus,Streptococcus)51)94)27)27)
(Bacteroides,(((Pyrococcus,Pyrococcus)96,Pyrococcus)77,Sulforobus))
(((Bacillus,Bacillus)100,(Staphylococcus,Staphylococcus)100)36,(((Idiomarina,Deinococcus)73,((Helicobacter,Bacteroides)32,Desulfotalea)65)39,(Yersinia,Yersinia)100)100)
(Pseudomonas,((Burcholderia,Burcholderia)100,Chromobacterium))
(Burcholderia,(Pseudomonas,(Pseudomonas,Vibrio)100)100)
((((Bacillus,Bacillus)85,(Staphylococcus,Oceanobacillus)74)50,Bacillus)100,((Thermus,Deinococcus)98,(Pirellula,Pirellula)100)100)
((Lactobacillus,Enterococcus)48,((Lactobacillus,Lactobacillus)82,((Phytoplasma,(Mycoplasma,Listeria)56)63,(Streptococcus,Streptococcus)100)63)63)
(Bacteroides,(Mycobacterium,(Corynebacterium,Corynebacterium)96)96)
((((Pyrococcus,Pyrococcus)50,Pyrococcus)59,Thermococcus)100,(Synechosystis,((Desulfotalea,(Geobacter,Desulfovibrio)91)88,(Pyrobaculum,Aeropyrum)100)70)70)
(Pseudomonas,(Picrophilus,(Thermoplasma,Thermoplasma)100)100)
((((((Leifsonia,Tropheryma)99,(Streptomyces,Streptomyces)100)82,(Pirellula,Pirellula)100)96,((Corynebacterium,(Corynebacterium,Corynebacterium)100)100,(Mycobacterium,Nocardia)28)51)100,((((Bacillus,Bacillus)100,Listeria)77,(Staphylococcus,Staphylococcus)100)98,(Streptococcus,Streptococcus)100)100)100,(Picrophilus,(Thermoplasma,Thermoplasma)97)97)
(Methanosarcina,(Nocardia,(Mesorhizobium,Gloeobacter)91)91)
(Fusobacterium,(Bdellovibrio,(Vibrio,Vibrio)66)66)
(Bacillus,(((Chlamydophila,(Chlamydophila,Chlamydophila)100)100,Chlamydophila)100,Parachlamydia))
(Symbiobacterium,(((Bordetella,Bordetella)93,Bordetella)100,(Bacillus,Bacillus)100)100)
(Bacillus,((((Sinorhizobium,Rhodopseudomonas)56,Bradyrhizobium)36,(Pirellula,Pirellula)100)100,((Agrobacterium,Burcholderia)100,(Pseudomonas,(Idiomarina,Gloeobacter)100)68)89)89)
((Azoarcus,(Ralstonia,(Burcholderia,(Bordetella,Bordetella)99)60)68)44,(((Pseudomonas,(Xanthomonas,Xanthomonas)100)68,Methylococcus)60,(Vibrio,Vibrio)100)100)
(Bdellovibrio,((Azoarcus,Methylococcus)87,Shewanella))
(Bacteroides,(Desulfovibrio,(Pirellula,Pirellula)100)100)
(Pseudomonas,(Brucella,(Brucella,Brucella)49)49)
(Gloeobacter,((Streptomyces,Streptomyces)100,(Mycobacterium,Mycobacterium)100)100)
(Desulfotalea,(((Helicobacter,Helicobacter)71,Wolinella)80,Campylobacter))
(Francizella,((Chlamydophila,Chlamydophila)22,Chlamydophila))
(Sulforobus,((Legionella,Coxiella)90,Leptospira))
((Geobacter,Desulfovibrio)100,(Pirellula,Pirellula))
((((((Halobacterium,Haroarcula)99,Archhaeoglobus)28,(Methanosarcina,Methanosarcina)100)79,((Aeropyrum,(Sulforobus,Sulforobus)99)62,(Picrophilus,(Thermoplasma,Thermoplasma)100)100)30)13,((Methanobacterium,((Methanobacterium,Methanobacterium)95,Nanoarchaeum)37)12,(Thermococcus,(Pyrococcus,(Pyrococcus,Pyrococcus)55)100)100)3)15,(((Clostridium,(Clostridium,Clostridium)85)100,((Borrelia,Borrelia)100,(…
((Methanosarcina,Methanosarcina)100,((Bacillus,(Methanobacterium,Desulfotalea)96)60,((Bacillus,Bacillus)99,(Bacillus,Bacillus)100)66)66)
(Geobacter,(Francizella,(Gluconobacter,(Zymomonas,(((((Pseudomonas,(Pseudomonas,Pseudomonas)52)100,(Idiomarina,Acinetobacter)32)10,(Caulobacter,((Bartonella,(Brucella,(Brucella,Brucella)77)100)55,(((Rhodopseudomonas,Bradyrhizobium)94,Mesorhizobium)61,(Agrobacterium,Sinorhizobium)99)52)66)28)3,(Silicibacter,Methylococcus)7)1,(Shewanella,(((Vibrio,(Vibrio,(Vibrio,Vibrio)72)61)98,(Photorhabdus,((Erw…
(Gluconobacter,((Vibrio,Vibrio)73,Vibrio))
((Gloeobacter,(Synechococcus,Prochlorococcus)100)100,(Caulobacter,(Gluconobacter,((Bradyrhizobium,Rhodopseudomonas)100,((Sinorhizobium,Agrobacterium)100,(Bartonella,(Bordetella,Bordetella)100)48)81)60)40)40)
(Bacillus,((((Sinorhizobium,Synechosystis)63,Chromobacterium)32,(Rhodopseudomonas,(Yersinia,Erwinia)100)98)38,(Bdellovibrio,(Burcholderia,Burcholderia)100)65)65)
(Clostridium,(((Bacteroides,Bacteroides)78,Porphyromonas)100,(Shewanella,Treponema)83)83)
(Bradyrhizobium,((Bordetella,Bordetella)42,Bordetella))
(Clostridium,(Caulobacter,(Photorhabdus,Desulfotalea)98)98)
(Leptospira,((Pseudomonas,Pseudomonas)67,Pseudomonas))
((((((Pirellula,Pirellula)100,Nocardia)65,(Chlorobium,(Bacteroides,Porphyromonas)57)68)55,Bdellovibrio)74,Rickettsia)100,(Methanosarcina,Methanosarcina))
(Aquifex,(((Shewanella,Vibrio)48,Vibrio)100,Bdellovibrio))
(Caulobacter,(Bifidobacterium,(Mycobacterium,Mycobacterium)100)100)
((((Methanobacterium,Methanobacterium)45,Methanobacterium)76,((Pyrococcus,Pyrococcus)92,(Thermococcus,Pyrococcus)90)100)80,(Wolinella,(Thermoanaerobacter,(Erwinia,(Escherichia,Salmonella)100)96)75)75)
((Brucella,(Brucella,Brucella)99)100,(Corynebacterium,Corynebacterium))
((((((((Streptococcus,Streptococcus)80,Lactococcus)24,(Streptococcus,Streptococcus)44)22,Streptococcus)97,Enterococcus)63,Lactobacillus)100,Thermoanaerobacter)88,(Thermococcus,(Pyrococcus,(Pyrococcus,Pyrococcus)51)100)100)
(Haroarcula,((Streptococcus,Pyrococcus)44,(Propionibacterium,(Bacillus,(Bacillus,Bacillus)100)100)100)100)
(Caulobacter,((Xanthomonas,Xanthomonas)90,Xanthomonas))
(Clostridium,(Bifidobacterium,(Staphylococcus,((Lactococcus,(((Streptococcus,Streptococcus)33,Streptococcus)23,(Streptococcus,Streptococcus)56)55)68,(Lactobacillus,(Lactobacillus,Lactobacillus)100)56)38)99)99)
(Clostridium,(((((Rhodopseudomonas,((Enterococcus,Lactobacillus)98,(Lactococcus,Streptococcus)96)68)33,(Parachlamydia,Pseudomonas)40)24,Francizella)80,(Mannheimia,Streptococcus)96)64,(Lactobacillus,Lactobacillus)100)100)
(Chlamydophila,((Parachlamydia,Leptospira)100,Chlamydophila))
((((Xanthomonas,Xanthomonas)33,Xanthomonas)76,Xylella)100,(Bradyrhizobium,(Brucella,(Brucella,Brucella)85)100)100)
(Methanosarcina,(Chlorobium,(Pirellula,Pirellula)100)100)
((Yersinia,Yersinia)100,(Burcholderia,Burcholderia))
((Thermococcus,(Pyrococcus,(Pyrococcus,Pyrococcus)73)99)100,((Aquifex,(Methanobacterium,Methanobacterium)100)43,(Methanopyrus,((((Methanobacterium,Aeropyrum)45,(Sulforobus,Sulforobus)100)11,Pyrobaculum)20,(((Methanosarcina,Methanosarcina)100,Archhaeoglobus)31,(Halobacterium,((Nostos,Methylococcus)100,((Pseudomonas,(Ralstonia,(Escherichia,Shigella)100)87)59,(Pirellula,Pirellula)100)100)94)89)13)17…
(Burcholderia,(Pseudomonas,(Yersinia,Erwinia)100)100)
(Gloeobacter,((Sinorhizobium,Agrobacterium)100,((Bradyrhizobium,Rhodopseudomonas)100,(Campylobacter,(Yersinia,Yersinia)100)46)67)67)
(Bacillus,((Streptomyces,Streptomyces)92,Deinococcus))
(((Zymomonas,(Rhodopseudomonas,Bradyrhizobium)90)87,Mesorhizobium)65,(Erwinia,Methylococcus))
(Geobacillus,(Porphyromonas,(Desulfotalea,Shewanella)79)79)
((((Shigella,Escherichia)96,Salmonella)100,Haemophilus)100,(Streptococcus,Streptococcus))
(Caulobacter,((Legionella,Idiomarina)94,Xanthomonas))
(Thermoanaerobacter,(Staphylococcus,(Coxiella,((((((((((Yersinia,Yersinia)100,(Erwinia,(Salmonella,(Escherichia,Shigella)80)97)24)58,Photorhabdus)84,(Buchnera,(Blochmannia,Buchnera)51)77)47,(Pasteurella,(Mannheimia,Haemophilus)68)100)41,(Vibrio,(Vibrio,(Vibrio,Vibrio)96)73)100)18,(Idiomarina,Shewanella)53)12,(Pseudomonas,(Pseudomonas,Pseudomonas)51)100)3,Acinetobacter)22,(((Neisseria,Chromobacter…
(Parachlamydia,(Pseudomonas,(((Vibrio,Vibrio)100,(Photorhabdus,Erwinia)98)62,(Pasteurella,Haemophilus)100)47)47)
(Desulfovibrio,(((Bradyrhizobium,Ralstonia)81,Erwinia)82,(Xanthomonas,Xanthomonas)100)100)
(((Xanthomonas,Xanthomonas)100,Caulobacter)100,(Pirellula,Pirellula))
(Acinetobacter,(Brucella,(Brucella,Brucella)65)65)
(Clostridium,(Streptococcus,((Streptococcus,Streptococcus)86,(Streptococcus,Streptococcus)66)71)71)
(Thermoanaerobacter,(((Wolinella,Helicobacter)49,Helicobacter)39,Campylobacter))
(Methanosarcina,((Fusobacterium,Treponema)56,Bacteroides))
(Nostos,(Chlamydophila,(Chlamydophila,(Chlamydophila,Chlamydophila)90)44)44)
(Pyrobaculum,(Archhaeoglobus,((((Methanosarcina,Methanosarcina)100,(Methanobacterium,Methanobacterium)95)17,(Methanobacterium,((Pyrococcus,Pyrococcus)46,Pyrococcus)100)36)8,((Aeropyrum,(Sulforobus,Sulforobus)100)67,(((Halobacterium,Haroarcula)100,Methanopyrus)11,(Nanoarchaeum,(Picrophilus,(Thermoplasma,Thermoplasma)98)100)42)2)9)20)20)
((Streptomyces,Streptomyces)100,(Enterococcus,Streptococcus))
(Clostridium,((Clostridium,((Geobacillus,Symbiobacterium)42,Thermoanaerobacter)51)80,(Listeria,Listeria)100)100)
(Bradyrhizobium,((((Haemophilus,Pasteurella)78,Mannheimia)27,Neisseria)92,(Salmonella,(Escherichia,Shigella)83)100)100)
(((Rhodopseudomonas,Bradyrhizobium)80,Caulobacter)97,(Synechosystis,Gloeobacter))
(Clostridium,(((Bifidobacterium,Bacillus)54,Lactobacillus)32,(Enterococcus,(Lactococcus,(Bacillus,Bacillus)100)22)26)26)
(Desulfotalea,((Synechococcus,Prochlorococcus)92,(Gloeobacter,(Nostos,Synechosystis)100)71)71)
(Symbiobacterium,(Geobacillus,((Bacillus,(Bacillus,Bacillus)86)27,(Oceanobacillus,(Bacillus,Bacillus)100)73)52)52)
(((Desulfotalea,Streptomyces)62,Burcholderia)96,(Haroarcula,Halobacterium))
(Nostos,((((Vibrio,Vibrio)54,(Vibrio,Vibrio)99)100,Legionella)100,(Idiomarina,Desulfotalea)85)85)
((Pseudomonas,((Bdellovibrio,(Pseudomonas,Pseudomonas)100)43,Xanthomonas)42)100,(Mycobacterium,Mycobacterium))
(Clostridium,(Lactobacillus,(Listeria,Listeria)96)96)
((Clostridium,(Clostridium,Clostridium)81)85,((((((Staphylococcus,Staphylococcus)100,(Geobacillus,(Bacillus,Bacillus)79)78)33,(Bacillus,Bacillus)100)21,Oceanobacillus)34,((Listeria,Listeria)100,((((Lactobacillus,Lactobacillus)100,(Lactococcus,(Streptococcus,(((Streptococcus,Streptococcus)65,Streptococcus)45,Streptococcus)78)97)80)64,Enterococcus)54,Lactobacillus)98)60)72,(Tropheryma,(Thermus,Symb…
(Streptomyces,((Desulfotalea,Shewanella)50,(Ralstonia,((Bradyrhizobium,(Rhodopseudomonas,((Brucella,Brucella)68,Brucella)100)50)98,(Bordetella,Bordetella)100)79)75)75)
(((Chromobacterium,Neisseria)57,Azoarcus)45,((((Coxiella,Methylococcus)25,((Pseudomonas,Pseudomonas)68,Pseudomonas)100)18,Acinetobacter)4,(((Idiomarina,Shewanella)70,((((Pasteurella,(Haemophilus,Mannheimia)57)100,(Erwinia,((Photorhabdus,(Yersinia,Yersinia)100)74,(Salmonella,(Escherichia,Shigella)100)94)39)98)67,(Vibrio,(Vibrio,(Vibrio,Vibrio)97)83)63)32,Blochmannia)31)54,(Xylella,(Xanthomonas,(Xa…
(Methanosarcina,(Photorhabdus,(Streptomyces,Shewanella)56)56)
(Bradyrhizobium,((((Xanthomonas,Xanthomonas)88,Xanthomonas)98,Xylella)100,Methylococcus))
((((((Bacillus,Bacillus)98,Geobacillus)63,(Bacillus,Bacillus)100)23,Bacillus)67,Oceanobacillus)89,(Symbiobacterium,(Thermoanaerobacter,(Clostridium,(Clostridium,Clostridium)76)100)100)100)
((Streptococcus,Streptococcus)81,(Treponema,(((Bacteroides,Lactobacillus)25,Lactobacillus)34,(Gluconobacter,Streptomyces)95)54)54)
(Gloeobacter,(Methylococcus,(Pirellula,Pirellula)100)100)
(Leptospira,((Methylococcus,Bdellovibrio)63,(Shewanella,Azoarcus)63)63)
(((Burcholderia,Burcholderia)100,(Chromobacterium,(Pseudomonas,(Pseudomonas,Pseudomonas)73)100)71)100,(Pirellula,Pirellula))
(Wolinella,((((Vibrio,Mannheimia)66,Photorhabdus)30,Erwinia)79,Vibrio))
(Agrobacterium,(Aeropyrum,(Sulforobus,Sulforobus)97)97)
(Clostridium,((Listeria,Listeria)100,Salmonella))
(Deinococcus,((Coxiella,Escherichia)55,((Agrobacterium,Sinorhizobium)84,(Silicibacter,(Mesorhizobium,(Brucella,(Brucella,Brucella)75)100)74)35)61)61)
(((Azoarcus,Pseudomonas)97,Sinorhizobium)100,(Haroarcula,Halobacterium))
(((Methanosarcina,Methanosarcina)100,Haroarcula)100,(Streptomyces,Streptomyces))
(Methanopyrus,((Haroarcula,Deinococcus)87,Thermus))
(Bdellovibrio,(Erwinia,(Nitrosomonas,(Sinorhizobium,Rhodopseudomonas)97)36)36)
(Gluconobacter,(Ralstonia,(Burcholderia,Burcholderia)100)100)
((((((((Bordetella,Bordetella)100,Pseudomonas)55,Bradyrhizobium)63,(Agrobacterium,Sinorhizobium)97)84,(((Erwinia,(Salmonella,(Escherichia,Shigella)100)79)72,(Yersinia,Yersinia)100)94,(Mannheimia,(Haemophilus,Pasteurella)63)68)75)27,((Vibrio,(Vibrio,Vibrio)40)36,Vibrio)98)58,Shewanella)100,(Campylobacter,(Wolinella,Helicobacter)60)60)
((Pirellula,Pirellula)100,(Bacillus,Bacillus))
(Streptomyces,(Synechosystis,(Thermosynechococcus,Nostos)100)100)
((((Pasteurella,Mannheimia)74,Neisseria)100,Acinetobacter)100,(Bacteroides,Bacteroides))
((Sinorhizobium,Zymomonas)84,((Ralstonia,Chromobacterium)99,(Xylella,(Xanthomonas,Xanthomonas)86)100)100)
(Gloeobacter,(Desulfotalea,(Burcholderia,Burcholderia)100)100)
((((Xanthomonas,Xanthomonas)48,Xanthomonas)100,Francizella)100,((Mycobacterium,(Mycobacterium,Mycobacterium)100)100,(Streptomyces,Streptomyces)100)100)
((Streptomyces,Streptomyces)100,(Shewanella,Pseudomonas))
((Ralstonia,Burcholderia)100,((Corynebacterium,Corynebacterium)100,(Mycobacterium,Mycobacterium)100)100)
(Sulforobus,((Listeria,Listeria)100,(Bacillus,(Pirellula,Pirellula)100)50)50)
(((Xanthomonas,Xanthomonas)85,Xanthomonas)100,(Burcholderia,Ralstonia))
((((Leifsonia,(Corynebacterium,(Corynebacterium,Corynebacterium)80)97)49,Bifidobacterium)98,Tropheryma)100,(Staphylococcus,Staphylococcus))
(Nostos,((((Shigella,Escherichia)57,Xanthomonas)87,Methylococcus)58,Bifidobacterium))
((Xylella,(Xanthomonas,(Xanthomonas,Xanthomonas)70)80)100,(Rickettsia,((Silicibacter,Caulobacter)71,((Rhodopseudomonas,Bradyrhizobium)100,((((Brucella,Brucella)66,Brucella)100,(Mesorhizobium,(Agrobacterium,Sinorhizobium)89)43)29,(Bartonella,Bartonella)99)81)79)31)31)
((Mycobacterium,Mycobacterium)100,(Burcholderia,Burcholderia))
(Nocardia,((Lactococcus,((Streptococcus,(Streptococcus,(Streptococcus,Streptococcus)37)39)64,Streptococcus)100)82,((((Lactobacillus,(Lactobacillus,Lactobacillus)100)86,Enterococcus)87,(Staphylococcus,Staphylococcus)100)64,(Oceanobacillus,(Listeria,Listeria)100)69)55)55)
(Thermotoga,(Corynebacterium,(Pirellula,Pirellula)100)100)
(Enterococcus,((Mannheimia,Pasteurella)74,Haemophilus))
(Azoarcus,((((Photorhabdus,Erwinia)93,(Escherichia,Shigella)100)80,Salmonella)100,Pseudomonas))
(Pyrobaculum,(Aeropyrum,(Sulforobus,Sulforobus)100)100)
(Clostridium,(Pseudomonas,((Streptomyces,Streptomyces)100,(Deinococcus,(Thermosynechococcus,(Nostos,(Shigella,(Pirellula,Pirellula)100)100)60)100)99)90)90)
(Helicobacter,(Rhodopseudomonas,(Escherichia,Shigella)100)100)
(Picrophilus,(((((((Brucella,Brucella)84,Brucella)100,(Bartonella,Bartonella)100)93,Mesorhizobium)100,Bradyrhizobium)95,Nitrosomonas)100,(Nocardia,Streptomyces)100)100)
(Archhaeoglobus,((Chlamydophila,(Thermus,Deinococcus)98)36,((Aquifex,((Symbiobacterium,Bacillus)58,Geobacter)22)9,(Desulfovibrio,((Streptomyces,Streptomyces)100,(Pirellula,Pirellula)100)25)20)71)71)
(Chromobacterium,(Photorhabdus,(Salmonella,Erwinia)61)61)
((Nostos,Gloeobacter)100,((Streptomyces,Xanthomonas)48,(Coxiella,(Prochlorococcus,(Campylobacter,Leptospira)82)67)85)85)
(Methanosarcina,((Nocardia,Streptomyces)100,(Nostos,(Bacillus,Bacillus)98)45)45)
(Methanobacterium,((Silicibacter,((Mesorhizobium,Sinorhizobium)94,Rhodopseudomonas)36)98,Xylella))
((((((Propionibacterium,(Nocardia,(Mycobacterium,Mycobacterium)100)62)64,(Streptomyces,Streptomyces)100)99,(Deinococcus,Thermus)90)43,Bacillus)68,Desulfotalea)100,(Halobacterium,Haroarcula))
(((((((Brucella,Brucella)67,Brucella)99,(Bartonella,Bartonella)100)45,Gluconobacter)63,Methylococcus)61,Zymomonas)100,(Pirellula,Pirellula))
(Mycoplasma,((Rickettsia,Rickettsia)35,Rickettsia))
(Desulfotalea,(Ralstonia,(Shewanella,(Azoarcus,Methylococcus)70)58)58)
(Sinorhizobium,((Salmonella,(Shigella,Escherichia)100)100,(Erwinia,(Photorhabdus,(Yersinia,Yersinia)100)75)41)41)
(((((Pseudomonas,Pseudomonas)83,Pseudomonas)95,Methylococcus)55,Shewanella)100,(Mesorhizobium,(Brucella,(Brucella,Brucella)100)100)100)
(Acinetobacter,(Chromobacterium,(Pseudomonas,(Burcholderia,Burcholderia)100)87)87)
(Nostos,(Rhodopseudomonas,(Nocardia,Mycobacterium)100)100)
(Nostos,((Caulobacter,Nocardia)100,(Corynebacterium,Corynebacterium)100)100)
(Bacillus,(((Gloeobacter,Nostos)98,Thermosynechococcus)100,Methylococcus))
((Prochlorococcus,Synechococcus)100,(Streptomyces,Streptomyces))
(Nocardia,((Ralstonia,Bradyrhizobium)92,(Sinorhizobium,Agrobacterium)100)100)
((((Sinorhizobium,Agrobacterium)100,(Bartonella,Bartonella)100)41,(Mesorhizobium,(Bradyrhizobium,Rhodopseudomonas)100)33)97,(Legionella,(Xylella,(Xanthomonas,(Xanthomonas,Xanthomonas)100)71)100)100)
(Pyrobaculum,((Methanopyrus,(Methanobacterium,Methanobacterium)83)74,(Sulforobus,Aeropyrum)90)90)
(((Bordetella,Bordetella)92,Bordetella)100,((Salmonella,Photorhabdus)100,(Pseudomonas,Pseudomonas)100)100)
(((((Geobacter,(Streptomyces,Streptomyces)90)69,Bradyrhizobium)31,Mesorhizobium)45,Azoarcus)100,(Methanosarcina,Methanosarcina))
(Bacillus,((Thermus,Deinococcus)97,(Geobacter,(Chromobacterium,(Xanthomonas,Xanthomonas)100)62)97)97)
(Sinorhizobium,(((((Bordetella,Bordetella)63,Bordetella)100,(Caulobacter,Pseudomonas)100)45,Photorhabdus)100,Burcholderia))
(Staphylococcus,(Staphylococcus,(Listeria,((Enterococcus,(Streptococcus,Streptococcus)96)42,(Mycoplasma,Mycoplasma)100)38)100)100)
(Burcholderia,(Nocardia,(Streptomyces,Streptomyces)100)100)
(Chlorobium,((Geobacter,Propionibacterium)54,(((Pseudomonas,Pseudomonas)100,(Xylella,(Xanthomonas,(Xanthomonas,Xanthomonas)95)100)100)100,((Idiomarina,(Shewanella,(Vibrio,(Vibrio,(Vibrio,Vibrio)91)100)100)83)35,((Pseudomonas,(((Acinetobacter,Chromobacterium)100,Azoarcus)77,(Mycobacterium,(Mycobacterium,Mycobacterium)100)100)100)100,((Neisseria,((Corynebacterium,(Corynebacterium,Corynebacterium)10…
(Fusobacterium,((Leptospira,(Desulfovibrio,Idiomarina)40)47,Coxiella))
(Desulfotalea,(((Shigella,Escherichia)100,Salmonella)100,Acinetobacter))
(((Clostridium,Clostridium)53,Clostridium)100,(Geobacillus,(Oceanobacillus,(Bacillus,Bacillus)97)99)99)
((((((Caulobacter,Zymomonas)53,Nitrosomonas)53,Gluconobacter)84,((Treponema,Chlorobium)29,(Pirellula,Pirellula)100)42)71,Photorhabdus)100,(Porphyromonas,(Bacteroides,Bacteroides)99)99)
(((Desulfovibrio,Geobacter)92,Azoarcus)100,(Methanosarcina,Methanosarcina))
((Pirellula,Pirellula)100,((((Vibrio,Vibrio)91,Vibrio)97,Vibrio)100,(Burcholderia,Burcholderia)100)100)
(Clostridium,(Lactococcus,(Streptococcus,(Streptococcus,Streptococcus)82)100)100)
((((Sinorhizobium,Agrobacterium)96,Silicibacter)100,Brucella)100,(Burcholderia,Burcholderia))
(Thermotoga,(((Clostridium,Clostridium)88,Lactococcus)96,(Fusobacterium,(Streptococcus,Streptococcus)100)100)100)
(Desulfotalea,(Treponema,(Leptospira,(Borrelia,Borrelia)100)59)59)
((Nanoarchaeum,Halobacterium)37,(Phytoplasma,(Bdellovibrio,(Caulobacter,(Wigglesworthia,(Buchnera,Blochmannia)45)100)69)56)56)
(((((Xanthomonas,Xanthomonas)58,Xanthomonas)69,Xylella)100,Gluconobacter)100,(Streptomyces,Streptomyces))
(Agrobacterium,(((Pseudomonas,(Chromobacterium,Pseudomonas)95)31,Ralstonia)99,(Vibrio,Vibrio)100)100)
(Fusobacterium,(Clostridium,(Treponema,Streptococcus)31)31)
(Porphyromonas,((Brucella,Brucella)17,Brucella))
(Corynebacterium,((((((Salmonella,Erwinia)80,Photorhabdus)99,Vibrio)61,(Haemophilus,Mannheimia)94)74,Vibrio)68,Francizella))
((((((Shigella,Escherichia)100,(Erwinia,(Yersinia,Yersinia)100)54)62,Mannheimia)100,Oceanobacillus)60,(Bacteroides,Lactobacillus)82)83,(Enterococcus,(Listeria,Listeria)100)100)
((Mesorhizobium,Sinorhizobium)100,(((Nostos,Synechosystis)47,Thermosynechococcus)97,(Prochlorococcus,Synechococcus)100)100)
(Mesorhizobium,(Methylococcus,(Pseudomonas,(Pasteurella,(Salmonella,(Erwinia,(Yersinia,Yersinia)100)99)100)61)94)94)
(Clostridium,(((Geobacillus,((Bacillus,Bacillus)85,((Bacillus,Bacillus)100,Bacillus)35)73)100,(Propionibacterium,(Oceanobacillus,(((Listeria,Listeria)100,(Staphylococcus,Staphylococcus)100)63,Helicobacter)37)93)94)69,((((((((Shewanella,(Vibrio,(Vibrio,(Vibrio,Vibrio)37)44)90)79,((Photorhabdus,(Salmonella,(Escherichia,Shigella)100)75)64,(Erwinia,(Yersinia,Yersinia)100)87)98)50,Neisseria)55,(Pasteu…
(Caulobacter,((((((Streptococcus,(Streptococcus,Streptococcus)47)22,Streptococcus)40,Streptococcus)95,Lactococcus)100,Enterococcus)98,(Bacillus,Bacillus)100)100)
(Leptospira,(((Xanthomonas,Xanthomonas)100,Acinetobacter)100,(Pirellula,Pirellula)100)100)
(Clostridium,((Caulobacter,Vibrio)50,Bacteroides))
(Aquifex,(Leptospira,((((((Fusobacterium,(((Propionibacterium,(Leifsonia,(Streptomyces,Streptomyces)100)40)26,(Tropheryma,((Corynebacterium,(Corynebacterium,Corynebacterium)57)100,(Nocardia,(Mycobacterium,(Mycobacterium,Mycobacterium)100)98)66)97)17)24,Bifidobacterium)86)12,((Symbiobacterium,(((((((Bacillus,Bacillus)100,((Listeria,Listeria)100,Oceanobacillus)42)10,(Bacillus,Bacillus)97)26,Bacillu…
(Azoarcus,((Xanthomonas,Xanthomonas)100,(Salmonella,(Pseudomonas,Pseudomonas)95)100)100)
(Pyrobaculum,((Aeropyrum,Sulforobus)79,Sulforobus))
(Nocardia,((Mesorhizobium,Bradyrhizobium)56,Silicibacter))
(Nostos,((Vibrio,Francizella)98,Caulobacter))
(Mycoplasma,(Caulobacter,(Chlamydophila,Chlamydophila)64)64)
(Bacteroides,((((Xanthomonas,Xanthomonas)100,Xanthomonas)100,Chromobacterium)100,Leptospira))
(Mesorhizobium,(((Xanthomonas,Xanthomonas)67,Xanthomonas)99,Xylella))
(Lactobacillus,(((Nostos,Thermosynechococcus)92,(Prochlorococcus,Synechococcus)83)100,Parachlamydia))
(Gluconobacter,(Xanthomonas,(Xanthomonas,Xanthomonas)91)91)
(((Burcholderia,Symbiobacterium)98,Bradyrhizobium)100,(Methanosarcina,Methanobacterium))
(Clostridium,(((Bacillus,Staphylococcus)38,Bacillus)58,(Bacillus,Bacillus)100)100)
(Fusobacterium,(Treponema,(Enterococcus,Lactococcus)100)100)
(Clostridium,((Geobacter,(Campylobacter,Desulfovibrio)88)100,(Streptomyces,(Agrobacterium,(Brucella,Brucella)100)100)80)80)
(Clostridium,(Deinococcus,((Pirellula,Pirellula)100,((Streptomyces,Pseudomonas)55,(Mycobacterium,Mycobacterium)100)77)35)35)
(Streptococcus,((Pseudomonas,Vibrio)77,((Neisseria,Rhodopseudomonas)96,((Bartonella,(Agrobacterium,((Brucella,Brucella)72,Brucella)100)67)50,(Erwinia,(Yersinia,Yersinia)100)100)52)67)67)
(Caulobacter,((Xanthomonas,Xanthomonas)84,Xanthomonas))
(Haroarcula,((Burcholderia,Azoarcus)86,(Neisseria,Nitrosomonas)90)90)
(Fusobacterium,(Mycoplasma,(((((((((((((Acinetobacter,((Mannheimia,(Haemophilus,Pasteurella)77)100,((Photorhabdus,(Yersinia,Yersinia)100)91,(Erwinia,Salmonella)45)91)50)69,Idiomarina)21,(Shewanella,(Vibrio,(Vibrio,(Vibrio,Vibrio)100)67)78)37)36,(Pseudomonas,(Pseudomonas,Pseudomonas)94)100)46,((Azoarcus,(Burcholderia,Ralstonia)63)58,(Chromobacterium,Neisseria)47)83)78,Caulobacter)65,Clostridium)44…
((Mycoplasma,((Mycoplasma,Mycoplasma)100,(Mycoplasma,(Ureaplasma,Mycoplasma)54)26)61)100,(Treponema,(Silicibacter,Sinorhizobium)100)100)
(Photorhabdus,((Methanobacterium,Methanobacterium)100,Thermoplasma))
(Corynebacterium,((((Pseudomonas,Pseudomonas)89,Pseudomonas)98,Chromobacterium)99,(Bordetella,Bordetella)100)100)
(Thermotoga,((Clostridium,Clostridium)99,((((Enterococcus,(Lactobacillus,(Streptococcus,(Streptococcus,Streptococcus)99)61)64)95,((Listeria,Listeria)100,(Bacillus,((Bacillus,Bacillus)100,(Geobacillus,(Bacillus,Bacillus)100)49)81)68)99)52,Thermoanaerobacter)32,(Fusobacterium,(Streptococcus,Streptococcus)100)60)74)74)
((Geobacter,Desulfovibrio)53,(((Vibrio,Vibrio)100,(Bordetella,Methylococcus)28)19,(Photorhabdus,(Buchnera,Buchnera)100)38)38)
(Nostos,((((Xanthomonas,Xanthomonas)82,Xanthomonas)100,Geobacter)57,Leifsonia))
(Bacillus,(((Helicobacter,Helicobacter)100,Wolinella)100,Campylobacter))
(Nocardia,(Bdellovibrio,((((Chromobacterium,((((Salmonella,(Escherichia,Shigella)100)100,(Erwinia,(Yersinia,Yersinia)100)75)100,Shewanella)44,((Xanthomonas,(Xanthomonas,Xanthomonas)83)100,((((Burcholderia,Burcholderia)100,Azoarcus)42,(Bordetella,Bordetella)100)43,(Ralstonia,Acinetobacter)13)19)13)31)81,(Desulfotalea,(Vibrio,(Vibrio,Vibrio)89)79)100)83,Geobacter)53,(Idiomarina,(Pseudomonas,(Pseudo…
(Nocardia,(Xylella,(Xanthomonas,(Xanthomonas,Xanthomonas)99)69)69)
(Fusobacterium,(Photorhabdus,(Mycoplasma,Mycoplasma)100)100)
((Thermococcus,(Pyrococcus,Pyrococcus)49)72,(Mesorhizobium,Desulfovibrio))
(Bradyrhizobium,(Pseudomonas,((Pseudomonas,Acinetobacter)55,(Burcholderia,Burcholderia)100)63)63)
(Symbiobacterium,((Bacillus,(Bacillus,Bacillus)92)27,(Bacillus,Bacillus)100)100)
(Helicobacter,(((Pasteurella,Mannheimia)66,Haemophilus)90,(Silicibacter,Pseudomonas)64)64)
((Pseudomonas,Xanthomonas)100,(Brucella,Brucella))
(((Bacillus,Bacillus)100,Bacillus)97,(Prochlorococcus,Deinococcus))
(Aquifex,((Fusobacterium,((Oceanobacillus,(Bacillus,Bacillus)100)57,(Bacillus,((Listeria,Listeria)100,((Lactococcus,((Lactobacillus,Lactobacillus)100,Lactobacillus)48)82,(Enterococcus,(Streptococcus,(((Streptococcus,Streptococcus)80,Streptococcus)20,Streptococcus)25)100)74)97)79)24)100)85,(((((Thermosynechococcus,Nostos)100,(Synechosystis,(Prochlorococcus,Synechococcus)100)37)77,Gloeobacter)99,Sy…
(((Mesorhizobium,Rhodopseudomonas)100,Gluconobacter)100,(Pirellula,Pirellula))
(Azoarcus,((Shewanella,Idiomarina)100,(Xanthomonas,Xanthomonas)100)100)
(Symbiobacterium,((Bacillus,Bacillus)100,Streptococcus))
(Clostridium,((((Enterococcus,((Bacillus,Bacillus)100,(Bacillus,Bacillus)91)91)75,(Erwinia,Staphylococcus)46)29,Lactococcus)24,(Streptococcus,Streptococcus)100)100)
(Treponema,(Corynebacterium,(Zymomonas,(Ralstonia,(Pseudomonas,(Burcholderia,Burcholderia)100)37)39)95)95)
((Geobacillus,(Oceanobacillus,Bacillus)67)47,(((((Sinorhizobium,((Brucella,Brucella)64,Brucella)100)51,Mesorhizobium)73,Silicibacter)43,(Xanthomonas,Xanthomonas)93)53,((Nocardia,(Streptomyces,Streptomyces)99)98,(Mycobacterium,Mycobacterium)100)93)93)
((Sinorhizobium,(Mesorhizobium,Bradyrhizobium)95)69,(Vibrio,(Xanthomonas,Xanthomonas)99)99)
(Chlorobium,(Erwinia,((Wolinella,Bordetella)65,(Nitrosomonas,Desulfotalea)88)46)46)
(Chromobacterium,(Vibrio,(Vibrio,Vibrio)100)100)
(Streptomyces,(Erwinia,(Yersinia,Yersinia)100)100)
(Bdellovibrio,(Bradyrhizobium,(Rhodopseudomonas,(Sinorhizobium,Mesorhizobium)48)34)34)
(Helicobacter,((Mannheimia,Pasteurella)47,Vibrio))
(Chromobacterium,((Pseudomonas,Pseudomonas)100,((((((Salmonella,(Shigella,Escherichia)100)100,Erwinia)60,((Yersinia,Yersinia)100,Photorhabdus)65)82,(Wigglesworthia,Blochmannia)93)100,(Mannheimia,(Pasteurella,Haemophilus)75)100)97,(Shewanella,(Vibrio,(Vibrio,(Vibrio,Vibrio)100)99)100)72)80)80)
(Haroarcula,(Oceanobacillus,((Bacillus,Bacillus)97,(Bacillus,Bacillus)100)89)89)
(Legionella,((((((Brucella,Brucella)62,Brucella)100,(Sinorhizobium,Agrobacterium)94)82,Mesorhizobium)83,Rhodopseudomonas)100,(Rickettsia,(Rickettsia,Rickettsia)76)79)79)
(Bradyrhizobium,((((Vibrio,Vibrio)74,Vibrio)100,Vibrio)100,Shewanella))
(((Bacteroides,Bacteroides)100,(Nocardia,(Nostos,((Neisseria,Chlorobium)52,Xanthomonas)39)36)47)71,(Bacillus,(Bacillus,(((Staphylococcus,Staphylococcus)100,Oceanobacillus)40,(Bacillus,Bacillus)100)64)97)97)
(Chromobacterium,(Idiomarina,(Pseudomonas,Pseudomonas)99)99)
(Fusobacterium,((Clostridium,(Clostridium,Clostridium)55)91,(((((((((Bacillus,Bacillus)97,(Bacillus,Bacillus)100)34,Geobacillus)57,(Listeria,Listeria)100)43,Bacillus)43,(Oceanobacillus,(Staphylococcus,Staphylococcus)100)50)24,(Lactobacillus,((Lactobacillus,Lactobacillus)100,(Lactococcus,(Streptococcus,(Streptococcus,(Streptococcus,(Streptococcus,Streptococcus)24)46)77)74)98)49)46)9,Enterococcus)3…
((((Bordetella,Bordetella)66,Bordetella)100,(Burcholderia,Burcholderia)100)100,(Streptomyces,Streptomyces))
(Sinorhizobium,(Bordetella,(Xanthomonas,(Vibrio,Mannheimia)100)81)81)
(Clostridium,(Enterococcus,((Streptococcus,Streptococcus)99,(Lactobacillus,Streptococcus)100)89)89)
(Thermus,(((Burcholderia,Burcholderia)99,Ralstonia)75,Shewanella))
(((Haroarcula,Halobacterium)100,Methanopyrus)20,((Thermoanaerobacter,(Methanobacterium,Methanobacterium)100)21,(((Methanobacterium,Dehalococcoides)28,(Chlorobium,(Methanosarcina,Methanosarcina)100)61)1,(((((((Gluconobacter,(Leptospira,(Pirellula,Pirellula)100)85)10,(((Zymomonas,(Bradyrhizobium,Rhodopseudomonas)100)46,(Silicibacter,(((Brucella,Brucella)51,Brucella)100,(Mesorhizobium,(Sinorhizobium…
((Bradyrhizobium,Mesorhizobium)75,(Ralstonia,(Burcholderia,Burcholderia)100)100)
(Bdellovibrio,((Bacteroides,Bacteroides)39,Chlorobium))
((Pseudomonas,(Pseudomonas,Pseudomonas)96)100,(Burcholderia,Burcholderia))
(Corynebacterium,((Methanosarcina,Methanosarcina)100,Sulforobus))
(Caulobacter,((Burcholderia,Burcholderia)100,Ralstonia))
(Propionibacterium,((Yersinia,(Escherichia,Salmonella)96)100,Vibrio))
((Silicibacter,Sinorhizobium)100,(Mycobacterium,Mycobacterium))
(Nocardia,((Xanthomonas,Pseudomonas)85,Rhodopseudomonas))
(Propionibacterium,((Salmonella,Escherichia)100,Vibrio))
(((((((Pseudomonas,Pseudomonas)92,Pseudomonas)100,(Bordetella,(Bordetella,Bordetella)87)100)91,(Ralstonia,Erwinia)86)100,(Corynebacterium,Caulobacter)98)85,Thermus)100,(Pyrococcus,(Thermococcus,Pyrococcus)96)96)
(Dehalococcoides,(Azoarcus,(Mesorhizobium,(Streptomyces,Streptomyces)100)80)80)
((((((((Oceanobacillus,(Bacillus,Bacillus)55)31,(Bacillus,Bacillus)100)49,Bacillus)63,(Staphylococcus,(Listeria,Listeria)100)98)33,Geobacillus)100,Symbiobacterium)58,Azoarcus)100,(Haroarcula,Halobacterium))
((Treponema,Thermosynechococcus)100,(Bacillus,Bacillus))
((Synechococcus,Prochlorococcus)85,(Idiomarina,(Francizella,(Neisseria,(Acinetobacter,Pseudomonas)100)88)74)74)
(Nostos,(((Vibrio,Vibrio)52,(Vibrio,Vibrio)74)100,Streptomyces))
(Pyrobaculum,(Methanopyrus,(Archhaeoglobus,(Methanobacterium,Methanobacterium)100)85)85)
(((((Silicibacter,(Rhodopseudomonas,Bradyrhizobium)100)71,Caulobacter)66,(Mesorhizobium,(Brucella,(Brucella,Brucella)76)100)97)47,(Sinorhizobium,Agrobacterium)88)100,((Ralstonia,(Burcholderia,Burcholderia)100)99,(Bordetella,(Bordetella,Bordetella)69)100)100)
(Clostridium,((Francizella,Gloeobacter)53,Mesorhizobium))
(Bdellovibrio,(((((Azoarcus,(Neisseria,Chromobacterium)84)56,(Ralstonia,(Burcholderia,Burcholderia)100)100)82,Nitrosomonas)90,(Coxiella,Legionella)94)100,((Ehrlichia,Anaplasma)94,(Wolbachia,Wolbachia)100)100)100)
(Sinorhizobium,(((Mycobacterium,Mycobacterium)100,(Streptomyces,Streptomyces)100)100,Thermus))
((((Xanthomonas,Xanthomonas)99,Xanthomonas)97,Acinetobacter)97,(Leifsonia,Nocardia))
(Aquifex,(Leptospira,(Fusobacterium,((((((((Bartonella,Bartonella)100,((Brucella,Brucella)95,Brucella)100)92,(Mesorhizobium,(Agrobacterium,Sinorhizobium)100)61)96,(Rhodopseudomonas,Bradyrhizobium)100)54,((Silicibacter,Caulobacter)56,Gluconobacter)43)56,(Rickettsia,(Rickettsia,Rickettsia)100)100)92,(Desulfovibrio,Desulfotalea)29)30,(Pirellula,Pirellula)100)81)58)58)
(Rhodopseudomonas,(Treponema,(Borrelia,Borrelia)100)100)
(Acinetobacter,((Silicibacter,Agrobacterium)32,Sinorhizobium))
((((((Shigella,Escherichia)100,Salmonella)99,Erwinia)98,(Photorhabdus,(Yersinia,Yersinia)100)98)100,Legionella)100,(Bordetella,(Bordetella,Bordetella)93)93)
(Clostridium,((Mesorhizobium,Listeria)44,(Pirellula,Pirellula)100)100)
((((Chlamydophila,(Chlamydophila,Chlamydophila)98)90,Chlamydophila)95,Leptospira)100,(Bordetella,Bordetella))
(Aquifex,(Campylobacter,(Helicobacter,(Helicobacter,Wolinella)92)62)62)
(Sulforobus,((Porphyromonas,(Shigella,(Salmonella,(Yersinia,Yersinia)100)100)78)51,(Bacteroides,Bacteroides)100)100)
(Fusobacterium,(Treponema,(Mannheimia,((((Vibrio,(Erwinia,Bacillus)58)18,(Bacteroides,(Listeria,Listeria)88)10)30,Bacillus)20,(Bacillus,(Bacillus,Bacillus)99)44)92)96)96)
(Helicobacter,(Acinetobacter,(((Ralstonia,Azoarcus)68,Nitrosomonas)98,(Chromobacterium,(Pseudomonas,Pseudomonas)100)96)97)97)
((((((Bacillus,(Bacillus,Bacillus)100)100,((Mycoplasma,Mycoplasma)62,(Mycoplasma,(Mycoplasma,Mycoplasma)62)97)59)100,Thermotoga)100,Dehalococcoides)87,Thermoanaerobacter)99,(((Picrophilus,Sulforobus)93,(Pyrococcus,Pyrococcus)100)96,(Halobacterium,Haroarcula)100)100)
(Clostridium,((Bacillus,Bacillus)61,(Streptococcus,Symbiobacterium)72)72)
(Staphylococcus,((((((Escherichia,Shigella)100,Salmonella)100,(Erwinia,(Yersinia,Yersinia)100)99)100,Vibrio)100,Gluconobacter)87,(Pirellula,Pirellula)100)100)
(Aquifex,((Vibrio,Parachlamydia)75,Thermotoga))
(Methanobacterium,(((Lactobacillus,Lactobacillus)100,Nostos)100,Streptomyces))
(Geobacter,(Gluconobacter,((Zymomonas,Caulobacter)48,((Bradyrhizobium,Rhodopseudomonas)100,((Brucella,(Brucella,Brucella)85)100,(Mesorhizobium,((Agrobacterium,Sinorhizobium)87,(Bartonella,Bartonella)100)66)38)50)25)44)44)
(Bacillus,(Shewanella,(Vibrio,(Vibrio,Vibrio)85)57)57)
(((Shewanella,Wolbachia)64,Legionella)100,(Staphylococcus,Staphylococcus))
(Clostridium,(((Burcholderia,Burcholderia)100,Brucella)100,Pseudomonas))
(Thermus,((Methanopyrus,Pyrococcus)33,Methanobacterium))
(Fusobacterium,((Azoarcus,Wolinella)91,Escherichia))
(Enterococcus,(Vibrio,((Vibrio,Vibrio)79,(Escherichia,Shigella)100)100)100)
(((Bacillus,Bacillus)99,(Bacillus,Bacillus)48)100,(Mesorhizobium,Bradyrhizobium))
((Clostridium,Clostridium)95,((Bacillus,Bacillus)83,(Staphylococcus,Staphylococcus)100)100)
(Chlorobium,((Silicibacter,Parachlamydia)64,Helicobacter))
(((Enterococcus,(Lactobacillus,(Listeria,Listeria)100)48)100,(Oceanobacillus,(Bacillus,Bacillus)97)100)63,(((((Yersinia,Yersinia)100,(Salmonella,(Shigella,Escherichia)100)97)80,Erwinia)100,Mannheimia)100,(Bacteroides,(Pirellula,Pirellula)100)75)75)
(Gluconobacter,((Pseudomonas,Idiomarina)55,Xanthomonas))
(Clostridium,(Enterococcus,((Bacillus,Bacillus)100,((Bacillus,Bacillus)100,(Listeria,Listeria)100)18)100)100)
(Clostridium,((Nostos,(Thermosynechococcus,Gloeobacter)51)100,(Staphylococcus,Oceanobacillus)97)97)
((Methanosarcina,Methanosarcina)98,(Chlorobium,(Bacillus,Bacillus)100)100)
(Ureaplasma,((Legionella,Treponema)58,(Methylococcus,Bdellovibrio)67)67)
((Geobacillus,Bacillus)52,((Oceanobacillus,Leptospira)13,(((Bacteroides,(Parachlamydia,Bdellovibrio)51)26,(Bacillus,Bacillus)80)7,(((Ralstonia,(Xylella,((Xanthomonas,Xanthomonas)68,Xanthomonas)99)96)87,(Caulobacter,Bradyrhizobium)35)22,(Pseudomonas,(Yersinia,Yersinia)100)100)33)11)11)
(Clostridium,((((Bordetella,Bordetella)100,Bordetella)100,Bacteroides)100,Bacteroides))
(Nostos,(Pseudomonas,(Bdellovibrio,Vibrio)54)54)
((Thermus,Deinococcus)100,(Borrelia,Borrelia))
(Gloeobacter,((Sinorhizobium,Agrobacterium)78,(Pirellula,Pirellula)100)100)
(Clostridium,((((((Listeria,Listeria)100,((Lactobacillus,Lactobacillus)38,Enterococcus)30)5,((Bacillus,(Bacillus,Bacillus)97)29,((Staphylococcus,Staphylococcus)100,Oceanobacillus)16)9)34,Symbiobacterium)19,Thermoanaerobacter)36,(((((Dehalococcoides,(Treponema,Treponema)100)16,(Mycobacterium,(Tropheryma,Leifsonia)81)83)23,(((Silicibacter,(Desulfotalea,Desulfovibrio)83)16,((((((((((Haemophilus,(Man…
(Leptospira,((Pseudomonas,(Pseudomonas,Pseudomonas)37)100,(Mycobacterium,Mycobacterium)100)100)
((Pyrococcus,Halobacterium)69,(Symbiobacterium,(Geobacter,Aquifex)81)81)
(Ralstonia,(((Vibrio,Vibrio)75,Vibrio)96,Vibrio))
(Geobacter,(((Synechosystis,Nostos)67,Thermosynechococcus)60,Gloeobacter))
((Methanosarcina,(Sulforobus,Sulforobus)100)47,(Staphylococcus,(Lactococcus,(((Streptomyces,Zymomonas)78,((Burcholderia,Streptomyces)64,Gluconobacter)40)42,((Salmonella,Escherichia)98,(Bacillus,(Bordetella,(Bordetella,Bordetella)68)100)75)17)18)27)27)
(Gloeobacter,((Streptomyces,Streptomyces)100,Corynebacterium))
(Methanobacterium,((((Vibrio,Vibrio)98,Vibrio)100,Silicibacter)100,Desulfovibrio))
((Symbiobacterium,(Thermoanaerobacter,(Clostridium,Clostridium)21)44)67,(Xylella,(Oceanobacillus,((((Bacillus,Geobacillus)45,Bacillus)43,Bacillus)95,((Staphylococcus,Staphylococcus)100,(Listeria,Listeria)100)76)55)51)51)
(Thermoplasma,(Nostos,(Streptococcus,(((Propionibacterium,Streptomyces)49,Leifsonia)95,(Agrobacterium,(Mesorhizobium,Sinorhizobium)49)100)97)47)47)
(Azoarcus,(((Xanthomonas,Xanthomonas)46,Xanthomonas)100,(Pseudomonas,(Pseudomonas,Pseudomonas)100)100)100)
((Mesorhizobium,Sinorhizobium)100,((Pseudomonas,Pseudomonas)100,(Silicibacter,((Vibrio,(Vibrio,Vibrio)80)100,(Xanthomonas,Xanthomonas)100)36)80)80)
(Fusobacterium,(Wolinella,(Clostridium,((Geobacter,Chlorobium)60,(Acinetobacter,(Bacteroides,Bacteroides)100)67)54)27)27)
(((Streptomyces,Corynebacterium)79,Leifsonia)100,(Streptococcus,Streptococcus))
(Fusobacterium,(((Listeria,Listeria)100,Clostridium)64,(Clostridium,(Symbiobacterium,(Photorhabdus,(Salmonella,(Shigella,Escherichia)100)100)100)100)45)45)
(((Thermococcus,Pyrococcus)57,(Pyrococcus,Pyrococcus)85)100,(Nitrosomonas,((Pirellula,Pirellula)100,(Methanobacterium,(Treponema,Treponema)100)98)71)71)
(Pyrobaculum,((Sulforobus,Sulforobus)100,((Methanopyrus,Aeropyrum)46,(((Pyrococcus,Thermococcus)98,(Pyrococcus,Pyrococcus)100)100,((Thermoplasma,(Picrophilus,Thermoplasma)37)100,((Methanobacterium,Methanobacterium)100,(Methanobacterium,(Archhaeoglobus,((Methanosarcina,Methanosarcina)100,(Halobacterium,Haroarcula)100)93)93)79)24)33)87)50)50)
((Thermoanaerobacter,Clostridium)37,((((Bacillus,Bacillus)100,(Bacillus,(Geobacillus,Oceanobacillus)41)52)64,(Listeria,Listeria)100)46,((Francizella,(Gloeobacter,((Thermosynechococcus,((Prochlorococcus,Synechococcus)97,Nostos)49)21,Synechosystis)88)71)26,((Thermus,(Pirellula,Pirellula)100)57,(Streptomyces,Streptomyces)100)25)26)26)
(Methanobacterium,(Desulfovibrio,((((((((((((Vibrio,Vibrio)100,Pseudomonas)41,Shewanella)25,Erwinia)17,Nitrosomonas)24,Geobacter)37,Deinococcus)65,(Acinetobacter,Bdellovibrio)42)61,(Bacteroides,Bacteroides)99)78,Leptospira)55,(Xylella,(Xanthomonas,(Xanthomonas,Xanthomonas)69)84)100)17,(Sinorhizobium,(Brucella,(Brucella,Brucella)82)100)90)12)12)
(Bacillus,((Streptomyces,Silicibacter)84,Agrobacterium))
(((Gloeobacter,Synechococcus)75,Prochlorococcus)98,(Leifsonia,Sinorhizobium))
(Pyrobaculum,(((Pyrococcus,Pyrococcus)83,Pyrococcus)100,Thermococcus))
((Aquifex,Thermotoga)93,((((Thermococcus,Pyrococcus)68,Pyrococcus)91,(Archhaeoglobus,Haroarcula)22)41,((Sulforobus,Sulforobus)98,(Pyrobaculum,(Picrophilus,(Thermoplasma,Thermoplasma)98)36)33)16)16)
(Nostos,((Bacteroides,Ralstonia)59,Azoarcus))
(Gloeobacter,(Deinococcus,(Pseudomonas,(Xanthomonas,Xanthomonas)100)74)74)
((Bacillus,(Bacillus,(Bacillus,Bacillus)37)63)67,(((Agrobacterium,Bradyrhizobium)48,(Mesorhizobium,Sinorhizobium)69)91,((Bordetella,(Pseudomonas,(Pseudomonas,Pseudomonas)100)99)100,(Silicibacter,(Streptomyces,Streptomyces)100)94)64)64)
((Bacteroides,(Mycoplasma,Azoarcus)40)44,(Lactobacillus,(Lactococcus,Streptococcus)99)99)
(Dehalococcoides,((Corynebacterium,(Corynebacterium,Corynebacterium)97)94,(Mycobacterium,(Streptomyces,Streptomyces)100)96)96)
(Thermus,(((Mycobacterium,Mycobacterium)100,Mycobacterium)100,Deinococcus))
(((Nitrosomonas,(Shewanella,Xanthomonas)20)36,(Neisseria,Zymomonas)79)100,(Pirellula,Pirellula))
(((Oceanobacillus,Clostridium)100,(Bacillus,Bacillus)99)100,(Clostridium,Symbiobacterium))
(((Streptomyces,Streptomyces)100,Nocardia)100,(Yersinia,Yersinia))
(Clostridium,((Bacillus,Bacillus)94,Oceanobacillus))
(((Lactobacillus,(Lactobacillus,Lactobacillus)100)100,(Bacteroides,Bacteroides)96)100,(Methanobacterium,Methanosarcina))
(Methanosarcina,((Bacteroides,Porphyromonas)100,Lactobacillus))
(Clostridium,(((Bacteroides,Azoarcus)59,Nostos)100,Haemophilus))
((((Bordetella,Bordetella)95,Bordetella)100,Pseudomonas)74,(Deinococcus,Streptomyces))
(Bradyrhizobium,(Legionella,((Mesorhizobium,(Bordetella,Silicibacter)64)70,(Photorhabdus,Chromobacterium)100)42)42)
((Sinorhizobium,(Bradyrhizobium,(Agrobacterium,Mesorhizobium)14)20)36,((Acinetobacter,Vibrio)63,(Salmonella,(Shigella,Escherichia)99)100)100)
((Acinetobacter,(Bordetella,(Bordetella,Bordetella)50)100)68,((Silicibacter,Caulobacter)46,(Mesorhizobium,((Sinorhizobium,Agrobacterium)100,((Brucella,(Brucella,Brucella)82)100,(Bartonella,Bartonella)100)25)23)20)20)
(((Xanthomonas,Xanthomonas)75,(Rhodopseudomonas,Mesorhizobium)68)100,(Streptomyces,Nocardia))
(Methanobacterium,((Pirellula,Pirellula)100,Pseudomonas))
((Legionella,Streptomyces)100,(Bacteroides,Bacteroides))
(Deinococcus,((Methanopyrus,((Thermococcus,(Pyrococcus,Pyrococcus)100)100,(Methanobacterium,(Methanobacterium,Methanobacterium)99)84)59)63,((Haroarcula,Halobacterium)100,(Archhaeoglobus,(Methanosarcina,Methanosarcina)100)93)99)99)
(((Bacillus,Bacillus)100,Bacillus)100,(Pirellula,Pirellula))
(Bacillus,((Mycoplasma,(Mycoplasma,Mycoplasma)65)100,Bacillus))
(Nostos,((Shewanella,Bradyrhizobium)100,(Vibrio,(Pirellula,Pirellula)100)91)91)
(Thermosynechococcus,(((((Pseudomonas,((Shewanella,(Vibrio,(Vibrio,(Vibrio,Vibrio)80)47)98)64,Idiomarina)41)37,Methylococcus)60,((Nitrosomonas,Azoarcus)88,Chromobacterium)59)30,Acinetobacter)98,Desulfotalea))
(Nostos,(Coxiella,((((Salmonella,Acinetobacter)30,Azoarcus)13,(Vibrio,Nitrosomonas)46)69,(Sinorhizobium,(Agrobacterium,(Mesorhizobium,(Brucella,(Brucella,Brucella)98)100)61)81)48)86)86)
(((Staphylococcus,Staphylococcus)100,(Streptococcus,(Streptococcus,Streptococcus)45)100)43,(((Porphyromonas,Bacteroides)97,(Pasteurella,Haemophilus)100)97,(Xanthomonas,(((Geobacillus,(Bacillus,Bacillus)61)31,(Bacillus,Oceanobacillus)44)27,(Deinococcus,(Streptomyces,(Mycobacterium,Mycobacterium)100)100)55)71)100)100)
(Bdellovibrio,((Nitrosomonas,Azoarcus)77,(Pseudomonas,Pseudomonas)100)100)
(Agrobacterium,((Shewanella,Bradyrhizobium)62,Bordetella))
(Streptomyces,(((Pseudomonas,(Sinorhizobium,Mesorhizobium)100)43,Pseudomonas)100,((Chromobacterium,Azoarcus)75,(Burcholderia,Burcholderia)100)100)100)
(((Xanthomonas,Xanthomonas)100,Xanthomonas)100,(Propionibacterium,Leifsonia))
(Clostridium,((Mycoplasma,(Mycoplasma,Mycoplasma)100)44,(Mycoplasma,(Mycoplasma,Mycoplasma)100)83)83)
(Bdellovibrio,(((Chromobacterium,(Azoarcus,Acinetobacter)59)54,(Neisseria,Pasteurella)100)100,(Ralstonia,(Burcholderia,Burcholderia)100)100)100)
(Photorhabdus,((Burcholderia,Burcholderia)100,(Bordetella,Bordetella)100)100)
(Nocardia,((Shigella,(Chromobacterium,(Salmonella,Escherichia)58)66)54,(Burcholderia,Burcholderia)100)100)
(Chlorobium,(((Xanthomonas,Xanthomonas)86,Xanthomonas)100,Desulfotalea))
(Aeropyrum,((((Bordetella,Bordetella)97,Bordetella)100,Ralstonia)96,(Burcholderia,Burcholderia)100)100)
((Silicibacter,Idiomarina)76,(Bacillus,(Oceanobacillus,Bacillus)88)88)
((Treponema,Treponema)100,(Bacteroides,Bacteroides))
((Burcholderia,Bordetella)52,(Silicibacter,(Rhodopseudomonas,(Bradyrhizobium,Sinorhizobium)100)56)56)
((((Xanthomonas,Xanthomonas)86,Xanthomonas)97,Pseudomonas)44,(Gluconobacter,Caulobacter))
(Chromobacterium,(Shewanella,(Pseudomonas,Pseudomonas)100)100)
(Propionibacterium,(Mesorhizobium,(Agrobacterium,Sinorhizobium)87)87)
(((Thermoplasma,Thermoplasma)90,Picrophilus)90,(Pyrobaculum,(Acinetobacter,(Propionibacterium,(Pseudomonas,(Pseudomonas,Pseudomonas)81)100)71)100)100)
(((((Pseudomonas,Pseudomonas)85,Pseudomonas)77,Acinetobacter)93,(Xylella,((Xanthomonas,Xanthomonas)80,Xanthomonas)100)100)100,(Nitrosomonas,Azoarcus))
(Oceanobacillus,((Pyrococcus,Pyrococcus)94,Pyrococcus))
(((Gluconobacter,Zymomonas)70,(Caulobacter,(Rhodopseudomonas,(Agrobacterium,((Brucella,Brucella)82,Brucella)100)94)100)58)99,(Xanthomonas,(Xanthomonas,Xanthomonas)72)72)
(Methylococcus,(Silicibacter,(Sinorhizobium,Bradyrhizobium)94)94)
(Nostos,(((((Streptomyces,Streptomyces)100,Deinococcus)44,((Nocardia,(Mycobacterium,(Mycobacterium,Mycobacterium)96)100)74,(Corynebacterium,(Corynebacterium,Corynebacterium)71)100)70)51,((Bifidobacterium,Propionibacterium)83,Leifsonia)83)100,(Agrobacterium,Mesorhizobium)100)100)
((Thermococcus,(Pyrococcus,(Pyrococcus,Pyrococcus)57)70)97,((((((((((((((((((Bordetella,Bordetella)66,Bordetella)100,((Francizella,((Neisseria,(Chromobacterium,Nitrosomonas)24)41,(Ralstonia,(Burcholderia,Burcholderia)100)34)37)12,Azoarcus)9)11,(Coxiella,(Acinetobacter,(Pseudomonas,(Pseudomonas,Pseudomonas)51)64)32)35)17,(Xylella,(Xanthomonas,(Xanthomonas,Xanthomonas)87)93)50)19,Methylococcus)17,L…
((((Mycobacterium,Mycobacterium)100,Nocardia)81,(Corynebacterium,Corynebacterium)100)100,(Pseudomonas,Pseudomonas))
(((Streptomyces,Streptomyces)100,Nocardia)89,(Bradyrhizobium,(Bordetella,Bordetella)100)100)
(((Salmonella,Erwinia)100,Photorhabdus)100,(Bordetella,(Chromobacterium,(Vibrio,Vibrio)100)100)100)
(Bradyrhizobium,((Bordetella,Bordetella)28,Bordetella))
(Haroarcula,((Brucella,(Brucella,Brucella)76)100,(Photorhabdus,(Yersinia,Yersinia)100)44)44)
(Gluconobacter,(((Pseudomonas,Pseudomonas)81,Pseudomonas)99,Methylococcus))
((((Shigella,Escherichia)100,Salmonella)100,(Yersinia,Yersinia)100)100,(Burcholderia,Burcholderia))
(Aquifex,(Bdellovibrio,((Bacteroides,Leptospira)91,(Vibrio,Vibrio)99)74)74)
(Methanosarcina,((Streptomyces,Streptomyces)97,Chromobacterium))
(Methylococcus,((((Bordetella,Bordetella)89,Bordetella)100,Ralstonia)92,Nitrosomonas))
(Thermoanaerobacter,(Bacillus,(Deinococcus,(Gloeobacter,((Xylella,(Xanthomonas,(Xanthomonas,Xanthomonas)62)100)100,(Shewanella,Idiomarina)100)54)73)84)84)
((Pyrococcus,Pyrococcus)100,(Deinococcus,(Streptomyces,Streptomyces)100)100)
((Yersinia,Yersinia)100,(Burcholderia,Burcholderia))
((Halobacterium,Haroarcula)99,(Bdellovibrio,(Xanthomonas,Ralstonia)100)100)
(Streptococcus,((Pseudomonas,Rhodopseudomonas)30,Pasteurella))
(Chromobacterium,(Legionella,(Xanthomonas,Methylococcus)79)79)
(Gluconobacter,(((Burcholderia,Legionella)47,Escherichia)54,Burcholderia))
((Bacteroides,Bacteroides)98,(Helicobacter,(Vibrio,(Mesorhizobium,Francizella)92)92)92)
(Methanobacterium,(((Streptococcus,Streptococcus)100,Fusobacterium)89,(Bifidobacterium,(Lactobacillus,Lactobacillus)100)100)100)
(Synechococcus,((((((Xanthomonas,Xanthomonas)71,Xanthomonas)62,Xylella)100,(Blochmannia,(Buchnera,Buchnera)44)95)100,Vibrio)48,Campylobacter))
(Aquifex,(((Wolinella,Helicobacter)94,Campylobacter)100,Thermus))
(Coxiella,((((Bordetella,Bordetella)100,Bordetella)100,Legionella)93,Nitrosomonas))
(Streptomyces,((Brucella,Brucella)25,Brucella))
((Bacillus,Bacillus)100,(Synechosystis,Nostos))
(Gloeobacter,(((Xanthomonas,Xanthomonas)100,Xanthomonas)100,Caulobacter))
(Gloeobacter,((Mesorhizobium,(Chlorobium,Campylobacter)55)68,((Propionibacterium,Streptomyces)57,(Mycobacterium,(Mycobacterium,Mycobacterium)100)100)97)97)
[truncated: 1,396 more rows]
